# Supplementary material for: Crystal structure and Hirshfeld surface analysis of 4-methyl-N-[2-(5-methyl­furan-2-yl)phen­yl]-N-[(5-phenyl­furan-2-yl)meth­yl]benzene­sulfonamide
Source: Acta Crystallogr E Crystallogr Commun. 2025 Jul 17;81(Pt 8):706–10. doi: 10.1107/S2056989025006231 (PMC12326501; doi:10.1107/S2056989025006231)
Supplement: Supplementary file 1 [file e-81-00706-sup1.cif]

##############################################################################
#                                                                            #
# This CIF contains the data in a paper accepted for publication in          #
# Acta Crystallographica Section E. It conforms to the requirements of       #
# Notes for Authors for Acta Crystallographica Section E, and has been       #
# peer reviewed under the auspices of the IUCr Commission on Journals.       #
#                                                                            #
# Full details of the Crystallographic Information File format               #
# are given in the paper "The Crystallographic Information File (CIF):       #
# a New Standard Archive File for Crystallography" by S. R. Hall, F. H.      #
# Allen and I. D. Brown [Acta Cryst. (1991), A47, 655-685].                  #
#                                                                            #
# The current version of the core CIF dictionary is obtainable from          #
# ftp://ftp.iucr.org/pub/cif_core.dic.                                       #
#                                                                            #
# Software is freely available for graphical display of the structure(s)     #
# in this CIF. For information consult the CIF software page                 #
# http://www.iucr.org/resources/cif/software.                                #
#                                                                            #
# This file may be used for bona fide research purposes within the           #
# scientific community so long as proper attribution is given to the journal # 
# article from which it was obtained.                                        #
#                                                                            #
##############################################################################
data_I
_audit_creation_method     'SHELXL-2019/3'
_journal_date_recd_electronic     2025-06-18
_journal_date_accepted     2025-07-14
_journal_name_full     'Acta Crystallographica, Section E'
_journal_year     2025
_journal_volume     81
_journal_issue      1
_journal_page_first     0
_journal_page_last     0
_journal_paper_category     GO
_journal_paper_doi     10.1107/S2056989025006231
_journal_coeditor_code     EE2017
_publ_contact_author_name     'Gizachew Mulugeta Manahelohe'
_publ_contact_author_address
;
Department of Chemistry,
University of Gondar,
P.O. Box 196, Gondar,
Ethiopia
;
_publ_contact_author_email     'Gizachew.Mulugeta@uog.edu.et'
_publ_contact_author_fax     ?
_publ_contact_author_phone     ?
_publ_section_title
;\
Crystal structure and Hirshfeld surface analysis of
4-methyl-<i>N</i>-[2-(5-methylfuran-2-yl)phenyl]-<i>N</i>-[(5-phenylfuran-2-\
yl)methyl]benzenesulfonamide
;
_publ_section_title_footnote     .
loop_
    _publ_author_name
    _publ_author_address
    'Selbi Annadurdyyeva'
;
RUDN University,
6 Miklukho-Maklaya St.,
Moscow 117198,
Russian Federation
;
    'Anastasia E. Levina'
;
RUDN University,
6 Miklukho-Maklaya St.,
Moscow 117198,
Russian Federation
;
    'Victor N. Khrustalev'
;
RUDN University,
6 Miklukho-Maklaya St.,
Moscow 117198,
Russian Federation
Zelinsky Institute of Organic Chemistry of RAS, 4,
7 Leninsky Prospect, 119991 Moscow,
Russian Federation
;
    'Roya Z. Nazarova'
;
Baku Engineering University,
Khirdalan, Hasan Aliyev str. 120,
AZ0101, Absheron,
Azerbaijan
;
    'Khudayar I. Hasanov'
;
Azerbaijan Medical University,
Scientific Research Centre (SRC),
A. Kasumzade St. 14, AZ 1022, Baku,
Azerbaijan
;
    'Nurlana D. Sadikhova'
;
Department of Organic Chemistry, 
Baku State University, 
Z. Xalilov Str. 23, 
AZ 1148 Baku, Azerbaijan
;
;
    'Mehmet Akkurt'
;
Department of Physics,
Faculty of Sciences,
Erciyes University,
38039 Kayseri,
T\"urkiye
;
    'Gizachew Mulugeta Manahelohe'
;
Department of Chemistry,
University of Gondar,
PO Box 196, Gondar,
Ethiopia
;
_publ_section_synopsis
;
In the crystal, molecules are linked by   C---H...O interactions, forming layers
parallel to the (100) plane. In addition, \p--\p [centroid-to-centroid
distance = 3.4961(7) \%A] and C---H...\p interactions  connect  molecules
within the layers. The layers are also bound to each other by van der Waals
interactions.
;
_chemical_name_systematic
;\
4-Methyl-<i>N</i>-[2-(5-methylfuran-2-yl)phenyl]-<i>N</i>-[(5-phenylfuran-\
2-yl)methyl]benzenesulfonamide
;
_chemical_name_common     ?
_chemical_formula_moiety     'C29 H25 N O4 S'
_chemical_formula_sum     'C29 H25 N O4 S'
_chemical_formula_iupac     'C29 H25 N O4 S'
_chemical_formula_weight     483.56
_chemical_melting_point     ?
_space_group_crystal_system     monoclinic
_space_group_name_H-M_alt     'P 21/c'
_space_group_name_Hall     '-P 2ybc'
loop_
    _space_group_symop_operation_xyz
    'x, y, z'
    '-x, y+1/2, -z+1/2'
    '-x, -y, -z'
    'x, -y-1/2, z-1/2'
_cell_length_a     11.71270(9)
_cell_length_b     11.10322(9)
_cell_length_c     18.30473(13)
_cell_angle_alpha     90
_cell_angle_beta     93.6993(7)
_cell_angle_gamma     90
_cell_volume     2375.55(3)
_cell_formula_units_Z     4
_cell_measurement_reflns_used     18959
_cell_measurement_theta_min     3.75
_cell_measurement_theta_max     79.29
_cell_measurement_temperature     100(2)
_exptl_crystal_description     prism
_exptl_crystal_colour     colourless
_exptl_crystal_size_max     0.210
_exptl_crystal_size_mid     0.150
_exptl_crystal_size_min     0.120
_exptl_crystal_density_diffrn     1.352
_exptl_crystal_density_meas     ?
_exptl_crystal_density_method     ?
_exptl_crystal_F_000     1016
_exptl_absorpt_coefficient_mu     1.512
_exptl_absorpt_correction_type     multi-scan
_exptl_absorpt_process_details
;
(CrysAlisPro; Rigaku OD, 2021)
;
_exptl_absorpt_correction_T_min     0.615
_exptl_absorpt_correction_T_max     1.000
_exptl_special_details
;
CrysAlisPro 1.171.43.129a (Rigaku OD, 2021).
Empirical absorption correction using spherical harmonics,
implemented in SCALE3 ABSPACK scaling algorithm.
;
_diffrn_ambient_temperature     100(2)
_diffrn_source     'micro-focus sealed X-ray tube'
_diffrn_radiation_type     CuK\a
_diffrn_radiation_wavelength     1.54184
_diffrn_measurement_device_type
                           'Rigaku XtaLAB Synergy-S, HyPix-6000HE area-detector'
_diffrn_measurement_method     '\f and \w'
_diffrn_detector_area_resol_mean     ?
_diffrn_reflns_number     28196
_diffrn_reflns_av_R_equivalents     0.0394
_diffrn_reflns_av_unetI/netI     0.0287
_diffrn_reflns_theta_min     3.782
_diffrn_reflns_theta_max     80.013
_diffrn_reflns_theta_full     67.684
_diffrn_measured_fraction_theta_max     0.991
_diffrn_measured_fraction_theta_full     1.000
_diffrn_reflns_limit_h_min     -14
_diffrn_reflns_limit_h_max     14
_diffrn_reflns_limit_k_min     -14
_diffrn_reflns_limit_k_max     14
_diffrn_reflns_limit_l_min     -19
_diffrn_reflns_limit_l_max     23
_refine_special_details     ?
_reflns_number_total     5133
_reflns_number_gt     4843
_reflns_threshold_expression     'I > 2\s(I)'
_refine_ls_structure_factor_coef     Fsqd
_refine_ls_matrix_type     full
_refine_ls_R_factor_all     0.0393
_refine_ls_R_factor_gt     0.0378
_refine_ls_wR_factor_gt     0.1017
_refine_ls_wR_factor_ref     0.1031
_refine_ls_goodness_of_fit_ref     1.070
_refine_ls_restrained_S_all     1.070
_refine_ls_number_reflns     5133
_refine_ls_number_parameters     318
_refine_ls_number_restraints     0
_refine_ls_hydrogen_treatment     constr
_refine_ls_weighting_scheme     calc
_refine_ls_weighting_details
              'w=1/[\s^2^(Fo^2^)+(0.0554P)^2^+0.9360P] where P=(Fo^2^+2Fc^2^)/3'
_atom_sites_solution_hydrogens     geom
_atom_sites_solution_primary     ?
_atom_sites_solution_secondary     ?
_refine_ls_shift/su_max     0.002
_refine_ls_shift/su_mean     0.000
_refine_diff_density_max     0.362
_refine_diff_density_min     -0.477
_refine_ls_extinction_method
;
SHELXL-2019/2 (Sheldrick, 2015b)
;
_refine_ls_extinction_coef     0.00047(13)
_refine_ls_extinction_expression
                                  'Fc^*^=kFc[1+0.001xFc^2^\l^3^/sin(2\q)]^-1/4^'
loop_
    _atom_type_symbol
    _atom_type_description
    _atom_type_scat_dispersion_real
    _atom_type_scat_dispersion_imag
    _atom_type_scat_source
    'C' 'C' 0.0181 0.0091
                         'International Tables Vol C Tables 4.2.6.8 and 6.1.1.4'
    'H' 'H' 0.0000 0.0000
                         'International Tables Vol C Tables 4.2.6.8 and 6.1.1.4'
    'N' 'N' 0.0311 0.0180
                         'International Tables Vol C Tables 4.2.6.8 and 6.1.1.4'
    'O' 'O' 0.0492 0.0322
                         'International Tables Vol C Tables 4.2.6.8 and 6.1.1.4'
    'S' 'S' 0.3331 0.5567
                         'International Tables Vol C Tables 4.2.6.8 and 6.1.1.4'
_computing_data_collection
;
CrysAlisPro 1.171.41.117a (Rigaku OD, 2021)
;
_computing_cell_refinement
;
CrysAlisPro 1.171.41.117a (Rigaku OD, 2021)
;
_computing_data_reduction
;
CrysAlisPro 1.171.41.117a (Rigaku OD, 2021)
;
_computing_structure_solution
;
<i>SHELXT</i> (Sheldrick, 2015a)
;
_computing_structure_refinement
;
SHELXL (Sheldrick, 2015b)
;
_computing_molecular_graphics
;
ORTEP-3 for Windows (Farrugia, 2012)
;
_computing_publication_material
;
PLATON (Spek, 2020)
;
loop_
    _atom_site_type_symbol
    _atom_site_label
    _atom_site_fract_x
    _atom_site_fract_y
    _atom_site_fract_z
    _atom_site_U_iso_or_equiv
    _atom_site_adp_type
    _atom_site_calc_flag
    _atom_site_occupancy
    _atom_site_disorder_assembly
    _atom_site_disorder_group
    S S1 0.75420(3) 0.91249(3) 0.55524(2) 0.01882(10) Uani d 1 . .
    O O1 0.89563(7) 0.54353(8) 0.56336(5) 0.01940(19) Uani d 1 . .
    O O2 0.48043(8) 0.57815(8) 0.62957(5) 0.0216(2) Uani d 1 . .
    O O3 0.65373(9) 0.93517(9) 0.59358(5) 0.0259(2) Uani d 1 . .
    O O4 0.86552(9) 0.91925(9) 0.59281(5) 0.0266(2) Uani d 1 . .
    N N1 0.74228(9) 0.77377(9) 0.52304(5) 0.0174(2) Uani d 1 . .
    C C1 0.84333(10) 0.72008(12) 0.48961(7) 0.0200(2) Uani d 1 . .
    H H1A 0.840447 0.740049 0.436818 0.024 Uiso calc 1 . .
    H H1B 0.914364 0.754977 0.513030 0.024 Uiso calc 1 . .
    C C2 0.84531(10) 0.58720(12) 0.49885(7) 0.0197(3) Uani d 1 . .
    C C3 0.80749(11) 0.49497(12) 0.45546(7) 0.0220(3) Uani d 1 . .
    H H3 0.769646 0.501157 0.408125 0.026 Uiso calc 1 . .
    C C4 0.83540(11) 0.38660(12) 0.49453(7) 0.0213(3) Uani d 1 . .
    H H4 0.819986 0.306638 0.478271 0.026 Uiso calc 1 . .
    C C5 0.88842(10) 0.42029(11) 0.55961(7) 0.0191(2) Uani d 1 . .
    C C6 0.94092(10) 0.35150(11) 0.62083(7) 0.0193(2) Uani d 1 . .
    C C7 1.01454(12) 0.40632(12) 0.67457(7) 0.0221(3) Uani d 1 . .
    H H7 1.027068 0.490801 0.673127 0.027 Uiso calc 1 . .
    C C8 1.06915(12) 0.33764(13) 0.72983(7) 0.0266(3) Uani d 1 . .
    H H8 1.119454 0.375271 0.765674 0.032 Uiso calc 1 . .
    C C9 1.05054(13) 0.21398(14) 0.73295(8) 0.0282(3) Uani d 1 . .
    H H9 1.088203 0.167234 0.770716 0.034 Uiso calc 1 . .
    C C10 0.97662(12) 0.15918(12) 0.68057(7) 0.0256(3) Uani d 1 . .
    H H10 0.963472 0.074865 0.682719 0.031 Uiso calc 1 . .
    C C11 0.92192(11) 0.22725(12) 0.62513(7) 0.0217(3) Uani d 1 . .
    H H11 0.871108 0.189155 0.589761 0.026 Uiso calc 1 . .
    C C12 0.63199(10) 0.74259(11) 0.48753(6) 0.0167(2) Uani d 1 . .
    C C13 0.55292(10) 0.67513(11) 0.52494(6) 0.0172(2) Uani d 1 . .
    C C14 0.44821(11) 0.64726(11) 0.48680(7) 0.0202(2) Uani d 1 . .
    H H14 0.393701 0.600160 0.510350 0.024 Uiso calc 1 . .
    C C15 0.42232(11) 0.68661(12) 0.41580(7) 0.0225(3) Uani d 1 . .
    H H15 0.350198 0.667796 0.391789 0.027 Uiso calc 1 . .
    C C16 0.50147(11) 0.75340(12) 0.37972(7) 0.0222(3) Uani d 1 . .
    H H16 0.483966 0.780739 0.331103 0.027 Uiso calc 1 . .
    C C17 0.60674(11) 0.77981(11) 0.41561(7) 0.0197(2) Uani d 1 . .
    H H17 0.662090 0.823758 0.390805 0.024 Uiso calc 1 . .
    C C18 0.57319(11) 0.63322(11) 0.60056(7) 0.0191(2) Uani d 1 . .
    C C19 0.66248(12) 0.63388(13) 0.65182(7) 0.0249(3) Uani d 1 . .
    H H19 0.736417 0.666552 0.646406 0.030 Uiso calc 1 . .
    C C20 0.62372(13) 0.57591(13) 0.71549(8) 0.0279(3) Uani d 1 . .
    H H20 0.667186 0.562507 0.760376 0.033 Uiso calc 1 . .
    C C21 0.51367(12) 0.54384(12) 0.69972(7) 0.0247(3) Uani d 1 . .
    C C22 0.42627(14) 0.48056(14) 0.74114(8) 0.0320(3) Uani d 1 . .
    H H22A 0.354790 0.474037 0.710479 0.048 Uiso calc 0.5 . .
    H H22B 0.453939 0.399773 0.754648 0.048 Uiso calc 0.5 . .
    H H22C 0.412534 0.526204 0.785545 0.048 Uiso calc 0.5 . .
    H H22D 0.459386 0.459306 0.789969 0.048 Uiso calc 0.5 . .
    H H22E 0.360236 0.533570 0.745800 0.048 Uiso calc 0.5 . .
    H H22F 0.401641 0.407138 0.714903 0.048 Uiso calc 0.5 . .
    C C23 0.75261(11) 1.01057(11) 0.47944(6) 0.0181(2) Uani d 1 . .
    C C24 0.65102(11) 1.06855(12) 0.45602(7) 0.0203(2) Uani d 1 . .
    H H24 0.584841 1.061068 0.483077 0.024 Uiso calc 1 . .
    C C25 0.64818(11) 1.13728(11) 0.39262(7) 0.0216(3) Uani d 1 . .
    H H25 0.579097 1.176375 0.376150 0.026 Uiso calc 1 . .
    C C26 0.74469(11) 1.15002(11) 0.35268(7) 0.0212(3) Uani d 1 . .
    C C27 0.84635(11) 1.09300(12) 0.37789(7) 0.0215(3) Uani d 1 . .
    H H27 0.913159 1.102499 0.351658 0.026 Uiso calc 1 . .
    C C28 0.85073(10) 1.02279(12) 0.44071(7) 0.0201(2) Uani d 1 . .
    H H28 0.919719 0.983500 0.457156 0.024 Uiso calc 1 . .
    C C29 0.74108(14) 1.22441(14) 0.28389(8) 0.0319(3) Uani d 1 . .
    H H29A 0.784934 1.298663 0.292996 0.048 Uiso calc 1 . .
    H H29B 0.661506 1.244615 0.269002 0.048 Uiso calc 1 . .
    H H29C 0.774435 1.178402 0.244843 0.048 Uiso calc 1 . .
loop_
    _atom_site_aniso_label
    _atom_site_aniso_U_11
    _atom_site_aniso_U_22
    _atom_site_aniso_U_33
    _atom_site_aniso_U_12
    _atom_site_aniso_U_13
    _atom_site_aniso_U_23
    S1 0.02193(17) 0.01953(16) 0.01493(16) -0.00240(10) 0.00068(11) -0.00034(10)
    O1 0.0181(4) 0.0180(4) 0.0221(4) 0.0004(3) 0.0010(3) 0.0003(3)
    O2 0.0232(4) 0.0213(4) 0.0210(4) 0.0005(3) 0.0066(3) 0.0044(3)
    O3 0.0330(5) 0.0248(5) 0.0210(5) -0.0009(4) 0.0098(4) -0.0027(4)
    O4 0.0294(5) 0.0283(5) 0.0209(5) -0.0062(4) -0.0081(4) 0.0019(3)
    N1 0.0158(5) 0.0180(5) 0.0184(5) -0.0002(4) 0.0015(4) 0.0006(4)
    C1 0.0155(5) 0.0220(6) 0.0230(6) 0.0005(4) 0.0040(4) 0.0025(5)
    C2 0.0152(5) 0.0231(6) 0.0211(6) 0.0014(4) 0.0029(4) 0.0026(4)
    C3 0.0183(6) 0.0255(7) 0.0221(6) 0.0000(5) 0.0006(4) 0.0005(5)
    C4 0.0186(6) 0.0218(6) 0.0235(6) -0.0011(5) 0.0011(5) -0.0022(5)
    C5 0.0161(5) 0.0185(6) 0.0230(6) -0.0004(4) 0.0042(4) -0.0010(4)
    C6 0.0177(5) 0.0206(6) 0.0198(6) 0.0009(4) 0.0038(4) -0.0013(5)
    C7 0.0247(6) 0.0203(6) 0.0215(6) -0.0001(5) 0.0022(5) -0.0023(5)
    C8 0.0281(6) 0.0295(7) 0.0216(6) -0.0010(5) -0.0020(5) -0.0020(5)
    C9 0.0310(7) 0.0285(7) 0.0247(6) 0.0043(6) -0.0014(5) 0.0043(5)
    C10 0.0298(7) 0.0196(6) 0.0277(7) 0.0020(5) 0.0033(5) 0.0015(5)
    C11 0.0221(6) 0.0206(6) 0.0225(6) -0.0006(5) 0.0024(5) -0.0019(5)
    C12 0.0169(5) 0.0154(5) 0.0180(5) 0.0017(4) 0.0015(4) -0.0015(4)
    C13 0.0175(5) 0.0158(5) 0.0184(6) 0.0031(4) 0.0024(4) -0.0004(4)
    C14 0.0176(6) 0.0196(6) 0.0235(6) 0.0002(4) 0.0028(4) -0.0005(5)
    C15 0.0199(6) 0.0238(6) 0.0234(6) 0.0002(5) -0.0030(5) -0.0020(5)
    C16 0.0264(6) 0.0224(6) 0.0173(6) 0.0000(5) -0.0028(5) 0.0007(5)
    C17 0.0219(6) 0.0188(6) 0.0184(6) -0.0009(5) 0.0021(4) 0.0005(4)
    C18 0.0200(6) 0.0175(6) 0.0203(6) 0.0009(4) 0.0055(4) 0.0017(4)
    C19 0.0257(6) 0.0288(7) 0.0202(6) -0.0007(5) 0.0013(5) 0.0045(5)
    C20 0.0361(8) 0.0299(7) 0.0178(6) 0.0025(6) 0.0027(5) 0.0048(5)
    C21 0.0336(7) 0.0217(6) 0.0197(6) 0.0046(5) 0.0082(5) 0.0035(5)
    C22 0.0402(8) 0.0282(7) 0.0293(7) 0.0036(6) 0.0157(6) 0.0080(6)
    C23 0.0204(6) 0.0163(5) 0.0175(5) -0.0013(4) 0.0002(4) -0.0018(4)
    C24 0.0191(6) 0.0191(6) 0.0228(6) 0.0006(4) 0.0028(4) -0.0029(5)
    C25 0.0209(6) 0.0189(6) 0.0248(6) 0.0035(5) -0.0010(5) -0.0024(5)
    C26 0.0265(6) 0.0178(6) 0.0192(6) 0.0012(5) 0.0002(5) -0.0014(4)
    C27 0.0204(6) 0.0226(6) 0.0220(6) 0.0004(5) 0.0044(5) 0.0001(5)
    C28 0.0177(6) 0.0207(6) 0.0216(6) 0.0002(4) -0.0006(4) -0.0002(5)
    C29 0.0374(8) 0.0320(8) 0.0263(7) 0.0064(6) 0.0031(6) 0.0082(6)
_geom_special_details
;
 All esds (except the esd in the dihedral angle between two l.s. planes)
 are estimated using the full covariance matrix.  The cell esds are taken
 into account individually in the estimation of esds in distances, angles
 and torsion angles; correlations between esds in cell parameters are only
 used when they are defined by crystal symmetry.  An approximate (isotropic)
 treatment of cell esds is used for estimating esds involving l.s. planes.
;
loop_
    _geom_bond_atom_site_label_1
    _geom_bond_atom_site_label_2
    _geom_bond_site_symmetry_2
    _geom_bond_distance
    _geom_bond_publ_flag
    S1 O3 . 1.4309(10) ?
    S1 O4 . 1.4363(10) ?
    S1 N1 . 1.6518(11) ?
    S1 C23 . 1.7630(13) ?
    O1 C5 . 1.3724(15) ?
    O1 C2 . 1.3737(15) ?
    O2 C21 . 1.3715(16) ?
    O2 C18 . 1.3823(15) ?
    N1 C12 . 1.4500(15) ?
    N1 C1 . 1.4913(15) ?
    C1 C2 . 1.4850(18) ?
    C1 H1A . 0.9900 ?
    C1 H1B . 0.9900 ?
    C2 C3 . 1.3530(19) ?
    C3 C4 . 1.4268(18) ?
    C3 H3 . 0.9500 ?
    C4 C5 . 1.3599(18) ?
    C4 H4 . 0.9500 ?
    C5 C6 . 1.4589(18) ?
    C6 C11 . 1.4004(18) ?
    C6 C7 . 1.4044(18) ?
    C7 C8 . 1.3894(19) ?
    C7 H7 . 0.9500 ?
    C8 C9 . 1.392(2) ?
    C8 H8 . 0.9500 ?
    C9 C10 . 1.390(2) ?
    C9 H9 . 0.9500 ?
    C10 C11 . 1.3884(19) ?
    C10 H10 . 0.9500 ?
    C11 H11 . 0.9500 ?
    C12 C17 . 1.3933(17) ?
    C12 C13 . 1.4034(17) ?
    C13 C14 . 1.4060(17) ?
    C13 C18 . 1.4650(17) ?
    C14 C15 . 1.3860(18) ?
    C14 H14 . 0.9500 ?
    C15 C16 . 1.3873(19) ?
    C15 H15 . 0.9500 ?
    C16 C17 . 1.3905(18) ?
    C16 H16 . 0.9500 ?
    C17 H17 . 0.9500 ?
    C18 C19 . 1.3593(18) ?
    C19 C20 . 1.4307(19) ?
    C19 H19 . 0.9500 ?
    C20 C21 . 1.350(2) ?
    C20 H20 . 0.9500 ?
    C21 C22 . 1.4888(19) ?
    C22 H22A . 0.9800 ?
    C22 H22B . 0.9800 ?
    C22 H22C . 0.9800 ?
    C22 H22D . 0.9800 ?
    C22 H22E . 0.9800 ?
    C22 H22F . 0.9800 ?
    C23 C28 . 1.3953(17) ?
    C23 C24 . 1.3958(18) ?
    C24 C25 . 1.3876(19) ?
    C24 H24 . 0.9500 ?
    C25 C26 . 1.3924(18) ?
    C25 H25 . 0.9500 ?
    C26 C27 . 1.4003(18) ?
    C26 C29 . 1.5043(18) ?
    C27 C28 . 1.3873(18) ?
    C27 H27 . 0.9500 ?
    C28 H28 . 0.9500 ?
    C29 H29A . 0.9800 ?
    C29 H29B . 0.9800 ?
    C29 H29C . 0.9800 ?
loop_
    _geom_angle_atom_site_label_1
    _geom_angle_atom_site_label_2
    _geom_angle_atom_site_label_3
    _geom_angle_site_symmetry_1
    _geom_angle_site_symmetry_3
    _geom_angle
    _geom_angle_publ_flag
    O3 S1 O4 . . 120.39(6) ?
    O3 S1 N1 . . 106.61(6) ?
    O4 S1 N1 . . 105.83(6) ?
    O3 S1 C23 . . 108.07(6) ?
    O4 S1 C23 . . 107.92(6) ?
    N1 S1 C23 . . 107.39(5) ?
    C5 O1 C2 . . 106.70(10) ?
    C21 O2 C18 . . 107.46(10) ?
    C12 N1 C1 . . 115.36(10) ?
    C12 N1 S1 . . 115.78(8) ?
    C1 N1 S1 . . 117.91(8) ?
    C2 C1 N1 . . 110.94(10) ?
    C2 C1 H1A . . 109.5 ?
    N1 C1 H1A . . 109.5 ?
    C2 C1 H1B . . 109.5 ?
    N1 C1 H1B . . 109.5 ?
    H1A C1 H1B . . 108.0 ?
    C3 C2 O1 . . 110.09(11) ?
    C3 C2 C1 . . 133.08(12) ?
    O1 C2 C1 . . 116.83(11) ?
    C2 C3 C4 . . 106.76(11) ?
    C2 C3 H3 . . 126.6 ?
    C4 C3 H3 . . 126.6 ?
    C5 C4 C3 . . 106.50(12) ?
    C5 C4 H4 . . 126.7 ?
    C3 C4 H4 . . 126.7 ?
    C4 C5 O1 . . 109.95(11) ?
    C4 C5 C6 . . 132.45(12) ?
    O1 C5 C6 . . 117.52(11) ?
    C11 C6 C7 . . 118.70(12) ?
    C11 C6 C5 . . 119.89(11) ?
    C7 C6 C5 . . 121.36(12) ?
    C8 C7 C6 . . 120.33(12) ?
    C8 C7 H7 . . 119.8 ?
    C6 C7 H7 . . 119.8 ?
    C7 C8 C9 . . 120.36(13) ?
    C7 C8 H8 . . 119.8 ?
    C9 C8 H8 . . 119.8 ?
    C10 C9 C8 . . 119.71(13) ?
    C10 C9 H9 . . 120.1 ?
    C8 C9 H9 . . 120.1 ?
    C11 C10 C9 . . 120.23(13) ?
    C11 C10 H10 . . 119.9 ?
    C9 C10 H10 . . 119.9 ?
    C10 C11 C6 . . 120.65(12) ?
    C10 C11 H11 . . 119.7 ?
    C6 C11 H11 . . 119.7 ?
    C17 C12 C13 . . 120.85(11) ?
    C17 C12 N1 . . 118.77(11) ?
    C13 C12 N1 . . 120.37(10) ?
    C12 C13 C14 . . 117.20(11) ?
    C12 C13 C18 . . 123.97(11) ?
    C14 C13 C18 . . 118.83(11) ?
    C15 C14 C13 . . 121.82(12) ?
    C15 C14 H14 . . 119.1 ?
    C13 C14 H14 . . 119.1 ?
    C14 C15 C16 . . 120.16(12) ?
    C14 C15 H15 . . 119.9 ?
    C16 C15 H15 . . 119.9 ?
    C15 C16 C17 . . 119.16(11) ?
    C15 C16 H16 . . 120.4 ?
    C17 C16 H16 . . 120.4 ?
    C16 C17 C12 . . 120.77(11) ?
    C16 C17 H17 . . 119.6 ?
    C12 C17 H17 . . 119.6 ?
    C19 C18 O2 . . 109.02(11) ?
    C19 C18 C13 . . 136.14(12) ?
    O2 C18 C13 . . 114.84(11) ?
    C18 C19 C20 . . 106.82(12) ?
    C18 C19 H19 . . 126.6 ?
    C20 C19 H19 . . 126.6 ?
    C21 C20 C19 . . 107.05(12) ?
    C21 C20 H20 . . 126.5 ?
    C19 C20 H20 . . 126.5 ?
    C20 C21 O2 . . 109.65(12) ?
    C20 C21 C22 . . 133.93(13) ?
    O2 C21 C22 . . 116.42(13) ?
    C21 C22 H22A . . 109.5 ?
    C21 C22 H22B . . 109.5 ?
    H22A C22 H22B . . 109.5 ?
    C21 C22 H22C . . 109.5 ?
    H22A C22 H22C . . 109.5 ?
    H22B C22 H22C . . 109.5 ?
    H22D C22 H22E . . 109.5 ?
    H22D C22 H22F . . 109.5 ?
    H22E C22 H22F . . 109.5 ?
    C28 C23 C24 . . 120.86(12) ?
    C28 C23 S1 . . 119.52(10) ?
    C24 C23 S1 . . 119.47(10) ?
    C25 C24 C23 . . 118.97(12) ?
    C25 C24 H24 . . 120.5 ?
    C23 C24 H24 . . 120.5 ?
    C24 C25 C26 . . 121.23(12) ?
    C24 C25 H25 . . 119.4 ?
    C26 C25 H25 . . 119.4 ?
    C25 C26 C27 . . 118.88(12) ?
    C25 C26 C29 . . 121.02(12) ?
    C27 C26 C29 . . 120.10(12) ?
    C28 C27 C26 . . 120.82(12) ?
    C28 C27 H27 . . 119.6 ?
    C26 C27 H27 . . 119.6 ?
    C27 C28 C23 . . 119.22(12) ?
    C27 C28 H28 . . 120.4 ?
    C23 C28 H28 . . 120.4 ?
    C26 C29 H29A . . 109.5 ?
    C26 C29 H29B . . 109.5 ?
    H29A C29 H29B . . 109.5 ?
    C26 C29 H29C . . 109.5 ?
    H29A C29 H29C . . 109.5 ?
    H29B C29 H29C . . 109.5 ?
loop_
    _geom_torsion_atom_site_label_1
    _geom_torsion_atom_site_label_2
    _geom_torsion_atom_site_label_3
    _geom_torsion_atom_site_label_4
    _geom_torsion_site_symmetry_1
    _geom_torsion_site_symmetry_2
    _geom_torsion_site_symmetry_3
    _geom_torsion_site_symmetry_4
    _geom_torsion
    _geom_torsion_publ_flag
    O3 S1 N1 C12 . . . . 45.99(10) ?
    O4 S1 N1 C12 . . . . 175.28(8) ?
    C23 S1 N1 C12 . . . . -69.63(9) ?
    O3 S1 N1 C1 . . . . -171.44(9) ?
    O4 S1 N1 C1 . . . . -42.15(10) ?
    C23 S1 N1 C1 . . . . 72.93(10) ?
    C12 N1 C1 C2 . . . . -66.81(13) ?
    S1 N1 C1 C2 . . . . 150.47(9) ?
    C5 O1 C2 C3 . . . . -0.08(13) ?
    C5 O1 C2 C1 . . . . -179.58(10) ?
    N1 C1 C2 C3 . . . . 95.11(16) ?
    N1 C1 C2 O1 . . . . -85.53(13) ?
    O1 C2 C3 C4 . . . . -0.06(14) ?
    C1 C2 C3 C4 . . . . 179.34(13) ?
    C2 C3 C4 C5 . . . . 0.17(14) ?
    C3 C4 C5 O1 . . . . -0.23(14) ?
    C3 C4 C5 C6 . . . . -176.77(13) ?
    C2 O1 C5 C4 . . . . 0.19(13) ?
    C2 O1 C5 C6 . . . . 177.31(10) ?
    C4 C5 C6 C11 . . . . -13.0(2) ?
    O1 C5 C6 C11 . . . . 170.63(11) ?
    C4 C5 C6 C7 . . . . 164.31(14) ?
    O1 C5 C6 C7 . . . . -12.02(17) ?
    C11 C6 C7 C8 . . . . 1.41(19) ?
    C5 C6 C7 C8 . . . . -175.97(12) ?
    C6 C7 C8 C9 . . . . -0.7(2) ?
    C7 C8 C9 C10 . . . . -0.2(2) ?
    C8 C9 C10 C11 . . . . 0.3(2) ?
    C9 C10 C11 C6 . . . . 0.5(2) ?
    C7 C6 C11 C10 . . . . -1.30(19) ?
    C5 C6 C11 C10 . . . . 176.12(12) ?
    C1 N1 C12 C17 . . . . -63.82(14) ?
    S1 N1 C12 C17 . . . . 79.71(12) ?
    C1 N1 C12 C13 . . . . 115.57(12) ?
    S1 N1 C12 C13 . . . . -100.90(12) ?
    C17 C12 C13 C14 . . . . -0.01(17) ?
    N1 C12 C13 C14 . . . . -179.38(11) ?
    C17 C12 C13 C18 . . . . -179.77(11) ?
    N1 C12 C13 C18 . . . . 0.86(18) ?
    C12 C13 C14 C15 . . . . -1.40(18) ?
    C18 C13 C14 C15 . . . . 178.37(12) ?
    C13 C14 C15 C16 . . . . 1.3(2) ?
    C14 C15 C16 C17 . . . . 0.2(2) ?
    C15 C16 C17 C12 . . . . -1.59(19) ?
    C13 C12 C17 C16 . . . . 1.51(19) ?
    N1 C12 C17 C16 . . . . -179.11(11) ?
    C21 O2 C18 C19 . . . . -0.35(14) ?
    C21 O2 C18 C13 . . . . 179.55(10) ?
    C12 C13 C18 C19 . . . . -6.0(2) ?
    C14 C13 C18 C19 . . . . 174.20(15) ?
    C12 C13 C18 O2 . . . . 174.10(11) ?
    C14 C13 C18 O2 . . . . -5.66(16) ?
    O2 C18 C19 C20 . . . . 0.37(15) ?
    C13 C18 C19 C20 . . . . -179.50(14) ?
    C18 C19 C20 C21 . . . . -0.25(16) ?
    C19 C20 C21 O2 . . . . 0.04(16) ?
    C19 C20 C21 C22 . . . . 179.25(15) ?
    C18 O2 C21 C20 . . . . 0.19(15) ?
    C18 O2 C21 C22 . . . . -179.18(11) ?
    O3 S1 C23 C28 . . . . 168.18(10) ?
    O4 S1 C23 C28 . . . . 36.52(12) ?
    N1 S1 C23 C28 . . . . -77.17(11) ?
    O3 S1 C23 C24 . . . . -16.16(12) ?
    O4 S1 C23 C24 . . . . -147.82(10) ?
    N1 S1 C23 C24 . . . . 98.49(11) ?
    C28 C23 C24 C25 . . . . 1.11(19) ?
    S1 C23 C24 C25 . . . . -174.49(10) ?
    C23 C24 C25 C26 . . . . -0.57(19) ?
    C24 C25 C26 C27 . . . . -0.65(19) ?
    C24 C25 C26 C29 . . . . 179.86(13) ?
    C25 C26 C27 C28 . . . . 1.35(19) ?
    C29 C26 C27 C28 . . . . -179.15(13) ?
    C26 C27 C28 C23 . . . . -0.82(19) ?
    C24 C23 C28 C27 . . . . -0.43(19) ?
    S1 C23 C28 C27 . . . . 175.17(10) ?
loop_
    _geom_hbond_atom_site_label_D
    _geom_hbond_atom_site_label_H
    _geom_hbond_atom_site_label_A
    _geom_hbond_site_symmetry_A
    _geom_hbond_distance_DH
    _geom_hbond_distance_HA
    _geom_hbond_distance_DA
    _geom_hbond_angle_DHA
    _geom_hbond_publ_flag
    C1 H1B O4 . 0.99 2.43 2.9091(16) 109 yes
    C14 H14 O2 . 0.95 2.36 2.7265(16) 102 yes
    C19 H19 N1 . 0.95 2.56 3.0211(16) 110 yes
    C22 H22C O3 2_646 0.98 2.60 3.2636(18) 125 yes
    C22 H22D O3 2_646 0.98 2.60 3.2636(18) 126 yes
    C24 H24 O3 . 0.95 2.55 2.9196(16) 104 yes
    C1 H1A Cg3 3_766 0.99 2.94 3.6930(14) 134 yes
    C4 H4 Cg5 1_545 0.95 2.86 3.7996(14) 172 yes
    C29 H29C Cg3 4_564 0.98 2.97 3.6676(17) 129 yes
_shelx_space_group_comment
;
The symmetry employed for this shelxl refinement is uniquely defined
by the following loop, which should always be used as a source of
symmetry information in preference to the above space-group names.
They are only intended as comments.
;
_shelx_estimated_absorpt_T_min     0.742
_shelx_estimated_absorpt_T_max     0.839
_shelx_hkl_file
;
   0   0   1 48.3639 16.5929  53
   0   0   1 30.6234 14.1727   2
   0   0   2 755049. 27926.5  35
   0   0   2 757743. 27978.2   2
   0   0   3 10.2754 31.7459   2
   0   0   4 25651.5 1116.80   2
   0   0   5 70.4427 66.6824   2
   0   0   6 59022.3 2403.22  36
   0   0   6 56074.3 2381.35  50
   0   0   7-25.6340 55.9969  36
   0   0   7 24.5149 53.5523  50
   0   0   8 64700.0 2719.93  36
   0   0   8 61852.6 2688.12  50
   0   0   9 104.310 101.972  36
   0   0   9 99.3325 102.358  50
   0   0  10 7974.29 618.805  50
   0   0  10 7635.72 624.823  36
   0   0  10 7086.74 355.815  54
   0   0  11 43.0127 94.0263  50
   0   0  11 135.076 98.4198  36
   0   0  11 100.484 48.5255  54
   0   0  12 3023.93 410.105  50
   0   0  12 2897.31 196.720  54
   0   0  13-53.2182 103.983  50
   0   0  13-10.1890 39.8237  54
   0   0  13-55.5745 108.587  36
   0   0  14 4785.49 294.446  54
   0   0  14 4648.69 280.550  44
   0   0  14 5266.99 300.732  46
   0   0  14 4713.38 302.938  38
   0   0  14 4903.81 294.021  41
   0   0  14 4907.01 309.239  40
   0   0  14 4602.20 568.281  50
   0   0  14 4541.95 285.646  42
   0   0  15 12.7764 58.5437  38
   0   0  15 11.4204 54.6572  41
   0   0  15-26.0367 59.6525  40
   0   0  15-19.5798 46.8538  44
   0   0  15-21.5980 57.7837  42
   0   0  15 48.4551 49.1940  43
   0   0  15 49.4435 47.3267  33
   0   0  15 35.0847 53.5882  54
   0   0  15-20.8958 42.0837  47
   0   0  15 90.9529 55.5338  46
   0   0  16 13653.5 647.576  44
   0   0  16 15023.7 665.328  47
   0   0  16 14877.3 676.778  46
   0   0  16 14196.1 673.037  41
   0   0  16 14588.2 694.924  38
   0   0  16 15509.1 707.595  40
   0   0  16 13590.5 646.214  33
   0   0  16 14348.9 652.351  43
   0   0  16 15011.1 673.810  42
   0   0  17-11.2737 52.8211  46
   0   0  17-9.89021 34.8399  47
   0   0  17 133.149 73.5836  40
   0   0  17-13.1893 66.9534  38
   0   0  17 45.5975 58.9295  41
   0   0  17 8.45632 48.8759  32
   0   0  17 27.3272 47.0906  33
   0   0  17 128.212 66.8360  42
   0   0  17-27.6270 50.0924  44
   0   0  17 9.09247 44.4156  43
   0   0  18 25107.0 1094.44  45
   0   0  18 27017.4 1135.38  46
   0   0  18 26692.1 1108.64  44
   0   0  18 29596.4 1179.21  38
   0   0  18 25995.7 1097.26  32
   0   0  18 27133.2 1107.12  43
   0   0  18 28798.7 1149.17  41
   0   0  18 29539.0 1140.01  42
   0   0  19-9.33216 49.9351  46
   0   0  19 6.96543 50.0043  45
   0   0  19-9.98437 54.3080  41
   0   0  19-21.0989 41.2244  44
   0   0  19 26.7344 57.0882  42
   0   0  20 1568.89 121.574  45
   0   0  20 1998.27 150.750  42
   0   0  21-24.7947 47.6907  42
   0   0  22 3940.73 202.349  42
   0   1   0 16.7774 18.1307   5
   0  -1   1 182.091 30.1088   2
   0   1   1 119.151 24.9752   2
   0   1  -1 139.005 30.8024   5
   0   1   2 18662.8 809.060   2
   0  -1   2 19885.2 817.092   2
   0  -1   2 19487.3 809.540   1
   0   1   2 21113.5 823.486   5
   0   1   3 9125.78 460.448   2
   0  -1   3 9328.91 436.149   1
   0  -1   3 9398.43 465.242   2
   0  -1   3 9721.89 468.946  36
   0   1   3 9175.00 436.170   5
   0  -1   4 25093.9 1016.76   1
   0  -1   4 26258.6 1082.76   2
   0   1   4 23588.3 1061.26   2
   0   1   4 24364.4 1004.99  35
   0   1   4 23991.2 1066.96  36
   0  -1   4 24545.1 1077.70  36
   0  -1   4 24194.1 1059.61  50
   0   1   4 23955.6 1061.94  50
   0   1   4 23352.8 1000.26   5
   0   1   5 216384. 8110.64  50
   0  -1   5 210534. 8101.97  50
   0   1   5 216013. 8117.10  36
   0   1   5 211399. 7998.62  35
   0  -1   5 212897. 8116.24  36
   0  -1   5 215532. 8026.35   1
   0   1   6 16728.6 839.288  50
   0  -1   6 16647.5 833.537  50
   0  -1   6 15964.4 844.879  36
   0   1   6 15664.3 711.035  35
   0   1   6 15956.9 836.155  36
   0  -1   6 16359.1 743.742   1
   0  -1   7 29609.5 1395.11  36
   0   1   7 30237.2 1399.05  36
   0   1   7 28639.8 1213.43  35
   0   1   7 31979.5 1401.53  50
   0  -1   7 28857.7 1373.61  50
   0   1   8 18084.8 974.174  36
   0  -1   8 15993.2 943.446  36
   0  -1   8 16343.8 938.774  50
   0   1   8 18670.4 969.664  50
   0   1   9 34056.8 1699.85  36
   0  -1   9 34735.4 1707.90  36
   0   1   9 35412.5 1690.01  50
   0  -1   9 36624.7 1707.54  50
   0  -1  10 6448.39 558.365  36
   0   1  10 6276.38 552.953  36
   0  -1  10 6040.90 309.966  54
   0   1  10 5991.11 308.862  54
   0  -1  10 6077.31 537.872  50
   0   1  10 5949.75 534.767  50
   0  -1  11 45.4495 77.0289  36
   0   1  11 313.171 145.023  36
   0   1  11 134.147 51.3384  54
   0  -1  11 100.179 44.8846  54
   0  -1  11 298.028 138.017  50
   0   1  11 86.0189 111.253  50
   0   1  12 3812.63 481.184  36
   0  -1  12 3521.56 465.277  36
   0  -1  12 4771.33 513.564  50
   0   1  12 4672.61 513.781  50
   0  -1  12 3993.63 247.927  54
   0   1  12 4103.32 250.566  54
   0   1  13 11949.0 953.533  50
   0  -1  13 14490.8 1015.56  50
   0   1  13 13334.8 621.077  54
   0  -1  13 13721.5 622.852  54
   0   1  14 4421.21 300.962   6
   0   1  14 4541.78 294.393  40
   0   1  14 4353.02 284.745  38
   0  -1  14 4769.36 296.183  39
   0  -1  14 4283.81 286.562  38
   0   1  14 4728.63 296.921  39
   0   1  14 3780.88 262.787  41
   0  -1  14 4614.04 275.627  41
   0  -1  14 4927.75 285.284  54
   0   1  14 4400.42 274.548  54
   0   1  14 3721.02 263.880  33
   0  -1  14 4114.08 266.397  42
   0   1  14 3979.27 264.029  42
   0  -1  14 4203.62 266.468  44
   0  -1  14 4226.35 263.217  46
   0   1  15 11711.9 543.422  54
   0  -1  15 11196.5 537.956  54
   0  -1  15 10221.0 497.035  32
   0   1  15 10903.1 532.600  33
   0  -1  15 12445.7 574.087  39
   0  -1  15 11572.2 534.105  41
   0   1  15 11812.0 565.615  40
   0   1  15 11465.4 560.842  39
   0   1  15 10292.8 540.608  38
   0  -1  15 10721.7 549.651  38
   0   1  15 10475.2 531.445  41
   0  -1  15 11183.9 527.119  47
   0   1  15 10559.5 536.091  46
   0   1  15 11712.0 531.430  47
   0  -1  15 11203.6 524.844  46
   0   1  15 10011.5 498.624  44
   0  -1  15 9829.21 513.805  44
   0  -1  15 9918.30 503.035  29
   0   1  15 11026.1 566.728   6
   0   1  15 10653.1 525.157  42
   0  -1  15 10558.6 524.676  42
   0  -1  15 9874.94 514.342  43
   0   1  15 10274.4 497.388  43
   0  -1  16 175.141 57.9481  32
   0   1  16 132.589 67.0224  33
   0   1  16 109.528 66.0150  39
   0  -1  16 225.169 85.2298  38
   0   1  16 300.220 87.7885  40
   0   1  16 181.380 82.4175  38
   0  -1  16 546.445 105.392  39
   0  -1  16 235.208 68.8029  41
   0   1  16 182.070 67.5577  41
   0   1  16 272.528 80.6751  46
   0  -1  16 222.004 63.3325  46
   0  -1  16 333.548 71.0047  47
   0  -1  16 192.147 63.7148  29
   0   1  16 221.219 86.8179   6
   0  -1  16 198.689 69.7524  44
   0   1  16 268.031 61.7584  43
   0  -1  16 179.625 61.5942  43
   0  -1  16 267.953 75.9321  42
   0   1  16 197.156 69.8100  42
   0   1  16 198.051 60.6100  44
   0   1  17 748.297 112.665  46
   0  -1  17 965.074 115.979  46
   0  -1  17 898.753 106.112  47
   0  -1  17 712.620 95.8027  29
   0   1  17 645.184 98.8156  33
   0  -1  17 877.919 103.687  32
   0   1  17 897.656 120.615  41
   0  -1  17 832.299 130.514  38
   0   1  17 749.834 126.311  39
   0   1  17 852.832 128.425  38
   0   1  17 924.790 131.008  40
   0  -1  17 991.474 120.405  41
   0   1  17 662.404 92.0573  44
   0  -1  17 929.688 117.779  42
   0   1  17 771.683 110.851  42
   0  -1  17 958.974 115.552  44
   0  -1  17 754.324 103.891  43
   0   1  17 659.525 86.1782  43
   0   1  18 51605.0 1923.44  40
   0   1  18 51945.7 1901.56  41
   0  -1  18 46771.5 1908.52  38
   0   1  18 53105.8 1923.34  38
   0   1  18 45232.2 1856.68  33
   0   1  18 43743.2 1834.75  32
   0  -1  18 45884.7 1836.98  32
   0   1  18 48391.4 1871.73  42
   0  -1  18 49999.1 1876.07  42
   0  -1  18 47581.2 1861.94  43
   0  -1  18 52826.9 1895.90  41
   0   1  18 46229.5 1833.78  44
   0   1  18 47080.4 1886.07  46
   0   1  18 41473.9 1823.76  45
   0  -1  18 47578.0 1860.63  44
   0  -1  18 43747.2 1838.47  45
   0  -1  18 51168.8 1876.44  46
   0   1  19 2609.02 191.498  41
   0  -1  19 2391.24 163.654  43
   0  -1  19 2315.84 170.393  42
   0   1  19 1988.57 166.155  42
   0   1  19 1854.39 139.038  45
   0   1  19 1962.03 169.176  46
   0  -1  19 2310.53 162.163  44
   0  -1  19 1688.35 143.817  45
   0   1  20 2770.75 184.633  42
   0  -1  20 2959.01 186.903  42
   0   1  20 2850.27 197.351  41
   0   1  20 3008.65 193.805  46
   0  -1  20 2597.30 168.777  45
   0  -1  20 2492.14 167.975  44
   0   1  21 3259.11 182.197  42
   0  -1  21 3226.93 182.182  42
   0  -2   0 17853.7 782.480   1
   0   2   0 17311.1 784.889   5
   0  -2   1 51818.4 2075.08  36
   0   2   1 56597.7 2079.29  36
   0   2  -1 58924.2 2185.99   5
   0   2   1 53636.4 2077.65  50
   0  -2   1 58567.3 2076.43  50
   0   2   2 25841.1 1040.34  50
   0  -2   2 26754.1 1036.15  50
   0  -2   2 25760.5 1041.89  36
   0   2   2 25314.1 1036.32  36
   0  -2   3 288672. 10596.0   1
   0  -2   3 290827. 10569.4  36
   0   2   3 280171. 10556.0  36
   0   2   3 274449. 10554.4  50
   0  -2   3 284166. 10550.7  50
   0   2   3 278325. 10603.6   5
   0  -2   4 89.3667 49.9040  50
   0  -2   4-13.7397 46.5142   1
   0  -2   4 27.7745 50.7777  36
   0   2   4 26.8358 47.2792  36
   0  -2   5 112208. 4298.56  50
   0   2   5 110280. 4304.38  50
   0  -2   5 104062. 4270.65   1
   0   2   5 113252. 4314.13  36
   0  -2   5 115122. 4325.39  36
   0  -2   6 66155.7 2640.99  50
   0   2   6 65047.4 2643.34  50
   0  -2   6 61844.2 2588.96   1
   0   2   6 65530.7 2650.28  36
   0  -2   6 63135.2 2652.97  36
   0   2   6 65345.0 2578.90  35
   0  -2  -7 3503.62 198.445   1
   0  -2   7 4575.52 324.114   1
   0   2   7 3687.30 277.157  35
   0  -2   7 4400.92 370.440  36
   0   2   7 3814.92 346.542  36
   0   2   7 3975.00 343.818  50
   0  -2   7 4733.92 363.002  50
   0   2   7 3131.34 186.549   4
   0   2   8 183615. 7333.35  35
   0  -2   8 198649. 7561.95  36
   0   2   8 196862. 7544.68  36
   0   2   8 202683. 7544.35  50
   0  -2   8 201487. 7537.38  50
   0  -2   8 193387. 7417.85   1
   0  -2   9 210.067 108.248  36
   0   2   9 171.687 111.341  36
   0   2   9 99.8203 107.897  50
   0  -2   9 32.6111 100.840  50
   0  -2  10 54730.1 2490.96  36
   0   2  10 52972.5 2461.64  36
   0  -2  10 56827.2 2460.42  50
   0   2  10 55105.8 2464.70  50
   0   2  10 52630.1 2082.85  54
   0  -2  10 54268.5 2084.29  54
   0   2  11 4683.75 499.840  36
   0  -2  11 4786.49 511.462  36
   0  -2  11 5217.62 514.226  50
   0   2  11 4468.43 485.477  50
   0   2  11 4587.24 263.393  54
   0  -2  11 4649.76 263.529  54
   0   2  12 7417.98 683.863  36
   0  -2  12 8720.14 733.841  36
   0   2  12 7868.46 401.083  54
   0  -2  12 8224.10 404.005  54
   0   2  12 7750.50 689.991  50
   0  -2  12 7592.81 680.097  50
   0   2  13 363.717 74.4826  54
   0  -2  13 309.957 71.7566  54
   0  -2  13 261.479 161.842  50
   0   2  14 307.093 71.7786  42
   0  -2  14 309.268 77.5449  44
   0  -2  14 281.336 69.1144  42
   0   2  14 356.207 67.4058  28
   0  -2  14 392.121 75.8139  29
   0   2  14 364.942 91.3607   6
   0   2  14 353.498 84.5539  39
   0  -2  14 399.271 83.6528  39
   0  -2  14 286.909 73.2302  41
   0   2  14 341.156 79.7473  38
   0  -2  14 545.329 96.9654  38
   0   2  14 195.765 75.3587  40
   0  -2  14 379.159 84.3760  40
   0  -2  14 265.367 62.1168  32
   0   2  14 472.472 91.7284  33
   0   2  14 339.376 75.1154  34
   0  -2  14 302.146 79.1468  54
   0   2  14 326.749 74.7417  54
   0  -2  14 335.756 66.3009  46
   0  -2  15 12484.6 562.867  41
   0   2  15 12068.1 556.120  42
   0  -2  15 11460.6 549.646  42
   0   2  15 10953.4 539.180  28
   0  -2  15 10519.9 540.535  29
   0   2  15 12216.4 598.460   6
   0   2  15 12194.6 592.491  40
   0   2  15 11394.4 578.791  39
   0  -2  15 11635.6 577.981  38
   0  -2  15 12188.8 586.358  39
   0   2  15 11477.7 572.343  38
   0   2  15 10651.5 565.636  33
   0  -2  15 11353.6 529.928  32
   0   2  15 10133.6 544.464  34
   0   2  15 13223.2 578.737  54
   0  -2  15 12698.5 574.089  54
   0  -2  15 11581.4 540.642  46
   0  -2  15 11194.9 552.406  47
   0  -2  15 11017.4 550.650  44
   0   2  16 8608.35 473.682  33
   0  -2  16 9078.15 438.142  32
   0   2  16 9256.48 493.280  40
   0   2  16 9339.49 481.677  41
   0  -2  16 9756.02 495.885  38
   0   2  16 9822.33 493.492  38
   0   2  16 8566.52 483.306  39
   0   2  16 8824.15 479.553  46
   0  -2  16 8461.79 455.425  44
   0  -2  16 8048.91 446.574  47
   0  -2  16 9621.38 455.207  46
   0  -2  16 8696.63 450.687  29
   0   2  16 10308.1 516.895   6
   0  -2  16 9154.41 459.093  42
   0  -2  16 10327.4 478.227  41
   0   2  16 9543.41 462.699  42
   0  -2  16 8095.36 455.375  43
   0   2  17 5615.28 335.749  46
   0  -2  17 5025.57 306.812  44
   0  -2  17 4843.86 288.473  45
   0  -2  17 5500.51 306.551  47
   0  -2  17 5138.65 289.436  32
   0   2  17 4934.95 314.307  33
   0   2  17 5374.28 330.243  41
   0  -2  17 6038.39 348.282  38
   0   2  17 5309.03 335.670  40
   0   2  17 5757.71 339.395  38
   0   2  17 5571.72 342.433  39
   0  -2  17 4820.93 296.803  29
   0  -2  17 5571.47 318.840  43
   0  -2  17 5485.68 312.712  42
   0   2  17 5993.32 318.190  42
   0   2  18 5569.84 340.946  46
   0  -2  18 5396.57 303.535  45
   0  -2  18 6196.77 328.120  44
   0   2  18 4858.63 278.240  45
   0  -2  18 6695.99 310.295  32
   0   2  18 5494.35 323.969  33
   0   2  18 6294.50 349.487  41
   0   2  18 6470.96 359.993  40
   0  -2  18 5363.89 306.746  29
   0  -2  18 5396.55 320.339  43
   0  -2  18 5917.05 321.513  42
   0   2  18 6880.60 334.514  42
   0   2  19 2763.86 204.677  41
   0   2  19 2664.51 204.492  40
   0   2  19 2287.70 189.552  46
   0  -2  19 2511.26 174.631  45
   0  -2  19 2407.32 178.949  44
   0  -2  19 2817.22 188.442  42
   0  -2  19 2717.06 186.372  43
   0   2  19 2705.92 183.875  42
   0   2  19 2545.94 181.069  33
   0   2  20 27031.2 1132.39  46
   0  -2  20 26516.4 1109.44  44
   0  -2  20 26664.9 1101.72  45
   0  -2  20 27414.8 1112.13  43
   0   2  20 28387.7 1142.01  41
   0  -2  20 30455.1 1120.33  42
   0   2  20 28298.0 1114.14  42
   0  -2  21 4183.04 227.229  44
   0  -2  21 4496.44 227.692  45
   0   2  21 4702.40 236.774  42
   0  -2  21 4836.83 238.084  42
   0   2  21 5037.72 258.433  41
   0  -2  22 666.706 65.0385  45
   0  -3   0 16.1824 52.4356   1
   0  -3   1 62144.1 2440.42   1
   0  -3  -1 58375.3 2414.38   1
   0   3   2 934073. 35126.1  50
   0  -3  -2 999999. 35269.9   1
   0  -3   3 142186. 5314.16  50
   0   3   3 143212. 5324.25  50
   0  -3   3 140590. 5444.83   1
   0   3   3 137501. 5316.09  36
   0  -3   3 141368. 5326.55  36
   0   3   4 294366. 11415.3  50
   0  -3   4 310402. 11413.1  50
   0  -3   4 306095. 11509.9   1
   0   3   4 315106. 11422.0  36
   0  -3   4 299134. 11423.9  36
   0  -3   5 7016.58 435.878  50
   0   3   5 7730.48 449.790  50
   0  -3  -5 7695.69 427.777   1
   0  -3   5 7756.87 493.712   1
   0   3   5 7332.61 445.415  36
   0  -3   5 7458.97 456.426  36
   0   3   6 17636.0 882.063  50
   0  -3   6 16834.0 871.987  50
   0  -3   6 16359.1 890.706   1
   0  -3  -6 17002.6 800.939   1
   0  -3   6 19461.1 915.120  36
   0   3   6 19293.9 906.038  36
   0  -3   7 38321.0 1676.05  50
   0   3   7 37379.2 1670.65  50
   0  -3  -7 37160.6 1518.23   1
   0  -3   7 35274.2 1655.66   1
   0  -3   7 37619.5 1687.23  36
   0   3   7 39449.1 1690.96  36
   0   3   7 36208.1 1643.68  35
   0   3   8 37637.1 1716.78  50
   0  -3   8 37155.5 1710.98  50
   0  -3   8 36035.0 1682.40   1
   0   3   8 39982.8 1747.91  36
   0  -3   8 37511.1 1733.89  36
   0   3   8 35992.6 1641.01  35
   0  -3   9 25367.8 1273.71  50
   0   3   9 26568.2 1308.17  50
   0  -3   9 24755.6 1228.34   1
   0   3   9 22787.1 1267.81  36
   0  -3   9 25026.8 1299.83  36
   0   3   9 23286.7 1136.13  35
   0  -3  10 6088.76 537.958  50
   0   3  10 6412.85 558.653  50
   0  -3  10 7120.78 335.845  54
   0   3  10 6622.15 331.461  54
   0  -3  10 6213.77 566.545  36
   0   3  10 6236.52 563.469  36
   0   3  11 15664.6 965.540  50
   0  -3  11 15583.5 960.073  50
   0   3  11 13453.2 609.561  54
   0  -3  11 13546.4 608.157  54
   0   3  12 8353.95 706.688  50
   0   3  12 7593.41 387.342  54
   0  -3  12 7544.23 386.613  54
   0   3  13 6357.78 364.464   6
   0   3  13 6089.87 349.893  39
   0   3  13 6078.61 356.470  40
   0  -3  13 6175.96 347.736  38
   0   3  13 5940.02 360.781  33
   0  -3  13 5777.34 313.192  32
   0  -3  13 6232.24 334.061  54
   0   3  13 6699.96 343.169  54
   0   3  13 5920.97 326.612  42
   0  -3  13 5831.53 336.309  44
   0  -3  13 5445.76 315.813  42
   0  -3  13 5574.82 329.531  29
   0  -3  14 14868.5 713.461  29
   0   3  14 15982.9 725.069  28
   0   3  14 17107.4 760.383   6
   0   3  14 16195.6 741.383  39
   0  -3  14 16638.0 739.032  38
   0   3  14 17534.6 741.862  38
   0   3  14 15440.4 742.000  40
   0  -3  14 15475.1 693.893  32
   0  -3  14 14616.6 710.702  30
   0   3  14 15589.0 749.455  33
   0   3  14 15086.1 734.340  34
   0  -3  14 17588.6 729.108  54
   0   3  14 19094.3 741.690  54
   0  -3  14 14534.6 716.515  44
   0   3  14 15314.0 704.675  42
   0  -3  14 15507.8 703.422  42
   0  -3  15 953.007 111.167  42
   0   3  15 930.777 115.795  42
   0  -3  15 988.281 130.200  38
   0   3  15 839.674 127.006  40
   0   3  15 1058.58 133.884  38
   0   3  15 1038.31 133.628  39
   0   3  15 771.948 104.902  28
   0  -3  15 953.876 125.510  29
   0  -3  15 817.097 113.096  30
   0   3  15 702.040 118.732  33
   0  -3  15 1049.05 112.457  32
   0   3  15 799.853 127.048   6
   0   3  15 764.974 113.974  34
   0   3  16 318.277 75.0977  34
   0  -3  16 193.282 64.1792  30
   0  -3  16 281.811 62.9864  32
   0   3  16 214.989 78.1062  33
   0   3  16 359.551 89.9755  39
   0  -3  16 276.347 82.7409  38
   0   3  16 109.727 72.9285  38
   0   3  16 362.785 98.5830  40
   0  -3  16 260.821 65.1164  47
   0  -3  16 191.600 68.0451  45
   0   3  16 166.196 55.2802  28
   0  -3  16 185.218 71.0944  29
   0   3  16 208.298 75.9924   6
   0  -3  16 180.931 64.9910  42
   0   3  16 243.909 67.9107  42
   0  -3  16 232.828 75.0417  43
   0   3  17 1328.09 153.150  33
   0  -3  17 1775.99 141.389  32
   0   3  17 1466.50 156.412  38
   0   3  17 1896.12 173.337  39
   0   3  17 1612.60 165.515  40
   0  -3  17 1637.35 167.462  38
   0  -3  17 1283.92 140.277  29
   0  -3  17 1412.07 139.202  42
   0   3  17 1697.62 149.207  42
   0  -3  17 1313.10 144.135  43
   0   3  18 616.617 105.525  46
   0   3  18 562.638 96.7339  33
   0   3  18 513.602 105.687  41
   0   3  18 607.587 104.102  40
   0  -3  18 478.249 90.7969  29
   0  -3  18 488.954 82.2895  42
   0   3  18 745.881 95.1870  42
   0  -3  18 542.348 96.6529  43
   0  -3  18 461.583 89.6411  44
   0   3  19 10.0656 56.4941  46
   0   3  19 63.8225 52.7015  33
   0  -3  19-7.13135 57.8763  42
   0  -3  19 71.3930 56.5063  43
   0   3  19 7.15791 54.6212  42
   0  -3  19-8.11431 62.4231  44
   0   3  19 41.5986 68.9110  41
   0   3  19-10.2031 63.8295  40
   0  -3  19 61.1258 47.8026  29
   0   3  20 974.547 110.289  46
   0  -3  20 1218.17 109.972  44
   0   3  20 1194.77 121.943  41
   0  -3  20 1003.89 102.210  43
   0   3  20 1050.31 96.4697  42
   0  -3  20 1174.37 101.963  42
   0  -3  21 1193.36 95.1424  44
   0  -3  21 1126.53 92.2957  45
   0   3  21 1091.67 101.937  46
   0   3  21 1051.47 105.079  41
   0  -3  22 9376.37 387.777  44
   0  -4   0 20171.6 1004.82   1
   0  -4   1 7928.73 531.823   1
   0  -4  -1 8689.70 534.803   1
   0  -4  -2 2308.16 246.718   1
   0  -4  -3 140420. 5462.34   1
   0  -4  -4 155263. 5911.49   1
   0  -4   4 149760. 5972.66   1
   0   4   5 39601.4 1668.20  50
   0  -4   5 41612.2 1668.22  50
   0  -4  -5 41607.7 1730.05   1
   0  -4   5 36265.5 1781.61   1
   0  -4   6 6532.09 433.430  50
   0   4   6 7115.03 450.652  50
   0  -4   6 6345.63 497.331   1
   0  -4  -6 6766.88 434.731   1
   0  -4   7 8418.33 522.573  50
   0   4   7 8903.20 537.809  50
   0  -4   7 6929.69 552.558   1
   0  -4  -7 7618.56 462.378   1
   0   4   7 6908.56 544.813  35
   0   4   8 739.626 152.237  50
   0  -4   8 1017.51 176.303  50
   0  -4   8 965.806 186.675   1
   0   4   8 733.355 163.758  35
   0  -4   9 6300.11 555.595   1
   0  -4   9 7504.86 348.753  54
   0  -4   9 7830.21 575.225  50
   0   4   9 8027.81 584.830  50
   0   4   9 6976.38 541.330  35
   0   4  10 70.3006 43.0183  54
   0  -4  10 153.697 45.3938  54
   0  -4  10 36.9075 51.0989   1
   0   4  11 22618.4 931.903  54
   0  -4  11 22290.2 930.675  54
   0  -4  12 1566.12 136.510  54
   0   4  12 1480.70 134.005  54
   0  -4  12 1502.26 145.004  44
   0  -4  13 6175.05 311.490  32
   0  -4  13 5352.18 328.136  30
   0   4  13 5399.70 349.274  33
   0  -4  13 5030.48 317.930  29
   0   4  13 5385.88 329.793  28
   0   4  13 5507.40 339.180   6
   0   4  13 5197.06 341.996  34
   0  -4  13 5512.12 344.553  19
   0   4  13 5351.61 327.133  39
   0   4  13 5919.19 326.494  38
   0  -4  13 5970.33 328.893  38
   0  -4  13 5728.38 304.873  42
   0   4  13 5600.90 306.603  42
   0  -4  13 5540.14 325.333  44
   0   4  14 124.322 68.9026  34
   0   4  14 155.220 68.1080  28
   0  -4  14 92.4469 64.9493  29
   0   4  14 64.9499 64.8057   6
   0  -4  14 68.1429 52.7491  45
   0  -4  14 167.706 59.2231  32
   0  -4  14 46.9794 60.8182  30
   0   4  14 28.8960 64.7794  33
   0   4  14 96.4508 56.5983  39
   0   4  14 111.054 61.4753  38
   0  -4  14 55.9039 52.5049  38
   0   4  14 78.2807 66.3244  40
   0   4  14 117.931 53.2931  42
   0  -4  14 66.7763 61.6077  44
   0  -4  14 104.413 49.6926  42
   0  -4  14 222.700 67.3904  27
   0   4  15 25384.7 1067.12  28
   0  -4  15 23745.5 1054.32  29
   0  -4  15 23652.6 1060.63  27
   0   4  15 26321.5 1089.66   6
   0  -4  15 23317.3 1048.83  44
   0  -4  15 24260.9 1023.76  45
   0  -4  15 26167.8 1033.82  32
   0  -4  15 23356.9 1053.33  30
   0   4  15 23913.7 1089.34  33
   0  -4  15 26390.0 1070.67  38
   0   4  15 28439.5 1078.13  38
   0   4  15 25734.2 1075.21  39
   0   4  15 23766.1 1075.67  40
   0  -4  15 24589.5 1024.45  42
   0   4  15 25449.6 1034.60  42
   0   4  15 22305.2 1068.69  34
   0   4  16 256.081 78.6821  34
   0   4  16 433.817 100.752  33
   0  -4  16 365.256 86.5693  30
   0   4  16 557.967 103.394   6
   0   4  16 374.252 78.5484  48
   0  -4  16 513.915 86.8791  47
   0  -4  16 427.929 80.4176  45
   0  -4  16 459.558 86.2522  27
   0  -4  16 377.124 91.2898  44
   0  -4  16 514.160 82.5968  42
   0   4  16 358.558 77.5342  42
   0   4  16 515.312 101.114  40
   0   4  16 372.583 89.2494  39
   0  -4  16 574.986 102.153  29
   0   4  17 10320.9 527.501  40
   0   4  17 11939.1 540.119  39
   0  -4  17 11146.0 490.101  42
   0   4  17 10883.1 490.935  42
   0  -4  17 9738.04 517.485  43
   0  -4  17 10451.3 510.476  44
   0   4  17 10158.9 529.853  46
   0   4  17 10465.6 496.111  48
   0  -4  17 10274.4 488.708  45
   0   4  17 9663.35 527.405  33
   0  -4  17 11294.4 516.319  30
   0  -4  17 10199.5 512.261  29
   0   4  18 14225.8 661.156  40
   0  -4  18 13898.7 655.902  43
   0   4  18 15118.3 624.748  42
   0  -4  18 15789.8 625.583  42
   0  -4  18 14104.4 623.861  45
   0  -4  18 14931.6 646.138  44
   0   4  18 13232.1 620.997  48
   0   4  18 14550.0 669.596  33
   0  -4  18 14171.4 646.943  29
   0   4  19 1804.72 153.147  40
   0  -4  19 1780.62 133.767  45
   0  -4  19 1854.89 146.992  29
   0  -4  19 1999.50 131.475  42
   0  -4  19 1726.13 148.295  43
   0   4  19 1493.93 141.749  33
   0  -4  20 10991.5 491.657  43
   0  -4  20 11023.9 471.923  45
   0  -4  21 62.6659 36.5505  43
   0  -4  22 4738.07 207.393  44
   0  -5   0 119.064 92.0607   1
   0  -5   1 2085.31 280.413   1
   0  -5  -1 3128.91 328.566   1
   0  -5  -2 27767.2 1329.74   1
   0  -5   2 26206.3 1353.63   1
   0  -5  -3 17429.3 959.481   1
   0  -5  -4 22507.4 1126.68   1
   0  -5   4 21343.0 1184.40   1
   0  -5  -5 56455.2 2400.63   1
   0  -5   5 55913.3 2509.16   1
   0  -5  -6 104458. 4179.80   1
   0  -5   6 104675. 4332.41   1
   0  -5   7 47266.9 2230.84   1
   0  -5  -7 48309.1 2055.31   1
   0  -5   8 11179.8 796.618   1
   0   5   8 11036.3 789.549  35
   0  -5   9 25791.6 1415.91   1
   0   5   9 25045.2 1370.39  35
   0  -5  10 1501.02 279.462   1
   0   5  11 4298.39 279.749  28
   0   5  11 4383.42 308.917  14
   0  -5  12 557.106 101.004  29
   0   5  12 712.386 106.228  28
   0  -5  12 614.291 104.263  10
   0  -5  12 474.621 92.8129  44
   0  -5  12 641.291 114.388  19
   0  -5  12 581.031 84.8152  45
   0   5  12 658.376 103.921   6
   0   5  13 7453.81 430.214  34
   0  -5  13 7618.81 402.547  29
   0   5  13 7293.70 409.319  28
   0   5  13 7516.18 405.555   6
   0  -5  13 6347.08 392.363  30
   0   5  13 7651.90 397.603  39
   0  -5  13 6732.86 382.069  44
   0  -5  13 7367.63 366.793  45
   0  -5  13 6845.77 420.420  19
   0   5  14 10824.8 582.325  34
   0   5  14 11922.2 575.507  28
   0   5  14 12155.6 572.474   6
   0   5  14 12158.0 523.251  42
   0   5  14 10633.5 583.308  33
   0  -5  14 10533.1 558.996  30
   0   5  14 10262.0 555.538  40
   0   5  14 11591.2 555.024  39
   0  -5  14 11259.8 522.099  45
   0  -5  14 11428.2 548.000  44
   0   5  14 11648.3 549.932  48
   0  -5  14 10906.4 582.742  19
   0  -5  15 1489.53 161.130  30
   0   5  15 1362.46 166.526  33
   0   5  15 1681.40 164.467   6
   0   5  15 1434.64 124.985  42
   0  -5  15 1453.95 158.922  27
   0   5  15 1312.40 150.508  40
   0   5  15 1725.25 158.812  39
   0   5  15 1313.39 157.134  34
   0  -5  15 1384.21 132.221  45
   0   5  15 1385.89 140.511  48
   0  -5  15 1383.35 147.894  44
   0  -5  16-11.4879 62.5332  30
   0   5  16 97.3343 67.9634  33
   0   5  16 116.500 63.4143   6
   0  -5  16 19.7540 68.2725  44
   0   5  16 49.9112 45.8048  48
   0  -5  16 73.3267 57.9961  45
   0   5  16 75.3517 55.6990  39
   0   5  16 82.6244 61.0652  40
   0   5  16 66.7081 66.5035  34
   0  -5  16 156.984 80.5344  29
   0  -5  17 265.172 80.9379  29
   0  -5  17 199.348 70.9575  44
   0  -5  17 298.264 61.4478  42
   0  -5  17 332.870 72.9407  45
   0   5  17 171.678 78.0960  46
   0   5  17 370.816 72.8411  48
   0   5  17 254.524 77.4717  40
   0  -5  17 246.158 74.9675  30
   0   5  17 276.036 89.7850  33
   0   5  17 246.200 75.7553  34
   0   5  18 73.2032 44.0920  48
   0   5  18 20.0978 58.0842  46
   0  -5  18 39.1586 49.3939  45
   0   5  18-17.9870 56.2638  40
   0  -5  18-15.6145 58.0921  44
   0   5  18 10.7457 60.3103  33
   0  -5  18 52.9815 60.3910  29
   0  -5  19 5136.16 248.917  45
   0  -5  19 5201.04 260.398  44
   0   5  19 4406.72 269.284  46
   0   5  19 4900.09 264.138  40
   0  -5  19 4920.29 263.912  29
   0   5  19 4533.28 270.919  33
   0  -5  20 14.4235 37.5792  44
   0  -5  20 48.3383 40.0389  43
   0  -5  20-31.5657 42.3853  29
   0   5  20 24.7363 38.6876  33
   0   5  20 38.8705 45.2008  46
   0  -5  21 8759.53 360.593  44
   0  -5  21 8464.82 366.625  43
   0  -6   0 145823. 5878.60   1
   0  -6  -1 13478.4 867.228   1
   0  -6   1 13608.6 888.589   1
   0  -6  -2 59107.6 2595.72   1
   0  -6   2 57374.7 2636.38   1
   0  -6  -3 35.6045 69.5779   1
   0  -6   4 3964.39 459.810   1
   0  -6  -4 4543.23 434.756   1
   0  -6  -5 4019.75 405.692   1
   0  -6   5 4054.71 467.186   1
   0  -6   6 6192.89 595.519   1
   0  -6  -6 6329.74 509.041   1
   0  -6   7 3032.50 418.645   1
   0  -6   8 1445.73 294.550   1
   0   6   8 1421.07 292.055  35
   0  -6   9 800.691 223.652   1
   0   6   9 978.521 231.552  35
   0  -6  10 1816.69 155.226  44
   0  -6  10 1833.34 135.075  45
   0  -6  10 1806.67 332.332   1
   0   6  10 1612.78 180.560  14
   0  -6  10 2108.83 194.657  22
   0  -6  10 1895.66 191.780  19
   0  -6  11 258.509 80.3398  19
   0  -6  11 153.880 77.6604  22
   0  -6  11 170.598 65.2324  44
   0   6  11 158.069 80.5791  14
   0  -6  11 279.377 63.0488  45
   0   6  11 114.107 62.9057  48
   0   6  11 266.681 71.6492  28
   0  -6  11 199.907 69.8635  29
   0  -6  11 219.436 131.483   1
   0  -6  12 7202.12 349.976  45
   0   6  12 6967.05 377.347  48
   0  -6  12 6494.51 365.015  44
   0  -6  12 6514.01 377.161  29
   0  -6  12 6287.11 389.815  30
   0  -6  12 7621.81 435.726  19
   0  -6  12 7126.83 411.729  22
   0   6  13 20882.2 900.332  48
   0  -6  13 21650.0 864.962  45
   0  -6  13 20165.4 883.228  44
   0  -6  13 19447.1 899.403  29
   0  -6  13 20661.6 921.893  30
   0   6  13 18887.4 930.408  33
   0  -6  13 21782.6 961.827  19
   0  -6  14 10370.6 557.161  19
   0  -6  14 9182.79 519.231  30
   0   6  14 9980.11 547.237  34
   0   6  14 10402.3 517.785  40
   0  -6  14 9251.11 506.889  29
   0  -6  14 11665.3 489.483  45
   0  -6  14 10221.7 497.096  44
   0   6  14 10587.6 511.762  48
   0  -6  15 11385.8 572.185  27
   0  -6  15 11049.7 547.280  29
   0   6  15 11213.9 541.006   6
   0  -6  15 10117.8 547.460  30
   0  -6  15 11912.6 516.406  45
   0  -6  15 10990.6 528.546  44
   0   6  15 11998.5 545.681  48
   0   6  15 11319.5 548.559  40
   0   6  15 10380.8 571.489  34
   0   6  16 18593.3 758.574  48
   0   6  16 16805.6 752.926  40
   0  -6  16 16897.3 736.773  44
   0   6  16 16338.9 764.183  46
   0  -6  16 19080.4 732.358  45
   0   6  16 15905.7 780.941  33
   0  -6  16 16399.8 763.877  30
   0  -6  16 16063.8 757.038  43
   0   6  16 16437.8 782.112  34
   0   6  17 1003.63 109.962  48
   0   6  17 855.953 105.131  40
   0  -6  17 1164.89 105.745  45
   0   6  17 1042.42 126.616  46
   0  -6  17 1143.14 114.797  44
   0   6  17 1305.21 143.747  33
   0  -6  17 1078.38 125.257  30
   0  -6  17 1187.70 127.579  43
   0   6  17 1004.11 127.650  34
   0   6  18 21856.0 947.266  41
   0   6  18 21776.9 913.821  40
   0   6  18 22577.7 913.829  48
   0  -6  18 24976.6 906.799  45
   0  -6  18 23166.4 911.981  44
   0   6  18 20600.4 929.796  46
   0   6  18 20717.8 941.743  33
   0  -6  18 22805.7 936.573  43
   0  -6  19 1478.79 121.734  43
   0   6  19 1474.45 121.882  46
   0  -6  19 1492.96 109.386  44
   0   6  19 1567.00 128.523  33
   0  -6  19 1603.23 121.634  29
   0   6  19 1461.46 127.538  41
   0  -6  20 2501.65 133.220  44
   0   6  20 2441.96 145.711  46
   0   6  20 2121.93 140.783  33
   0  -6  20 2694.88 142.813  29
   0   6  20 2539.07 148.869  41
   0   6  21 391.005 38.6021  41
   0  -7   0 47.4473 92.7211   1
   0  -7   1 47680.3 2286.93   1
   0  -7  -1 45132.1 2235.81   1
   0  -7   2 353.424 156.787   1
   0  -7  -2 545.867 189.211   1
   0  -7  -3 1244.68 257.350   1
   0  -7  -4-43.0977 72.9420   1
   0  -7  -5 23693.7 1358.64   1
   0  -7   5 26982.5 1547.16   1
   0  -7   6 1879.87 369.110   1
   0  -7  -6 1783.31 281.219   1
   0  -7   7 26197.7 1597.71   1
   0  -7   8 7361.03 394.046  29
   0  -7   8 8128.54 455.706  22
   0  -7   8 7363.33 762.162   1
   0   7   8 7375.40 733.107  35
   0   7   8 7875.88 445.762  14
   0   7   8 8178.65 400.353  48
   0  -7   9 543.046 116.010  22
   0  -7   9 634.849 233.444   1
   0   7   9 706.790 125.513  14
   0  -7   9 701.027 117.191  18
   0   7   9 912.675 107.865  48
   0  -7   9 599.477 98.0704  29
   0  -7  10 127.169 124.560   1
   0   7  10 285.964 96.0967  14
   0  -7  10 245.333 91.5611  22
   0  -7  10 287.714 91.4966  19
   0  -7  10 186.199 75.4410  29
   0  -7  10 268.158 55.3309  45
   0   7  11 7536.43 462.565  14
   0  -7  11 8204.15 372.827  45
   0  -7  11 7689.05 388.302  44
   0  -7  11 7163.25 408.190  29
   0  -7  11 7594.66 459.274  19
   0  -7  11 8197.31 459.532  22
   0  -7  11 7266.51 426.353  30
   0  -7  12 5875.27 283.896  45
   0  -7  12 5020.32 290.410  44
   0  -7  12 4938.27 341.253  22
   0  -7  12 4812.33 348.787  19
   0  -7  12 4684.65 307.872  29
   0   7  13 518.847 110.720  33
   0   7  13 537.390 96.9313  48
   0  -7  13 515.183 77.0207  45
   0  -7  13 400.051 93.7171  29
   0  -7  13 423.797 84.1095  44
   0  -7  13 439.625 113.822  19
   0   7  14 339.359 75.8867  40
   0  -7  14 406.853 92.9068  29
   0  -7  14 419.735 100.625  19
   0   7  14 344.603 103.131  33
   0  -7  14 515.854 111.558  30
   0   7  14 299.079 92.3638  34
   0   7  14 333.498 84.6545  48
   0  -7  14 470.200 73.7509  45
   0  -7  14 405.856 77.0660  44
   0   7  15 16105.0 808.493  34
   0   7  15 18314.0 783.813  48
   0  -7  15 17304.9 798.291  30
   0   7  15 16146.9 806.500  33
   0  -7  15 17064.0 778.463  29
   0  -7  15 20341.0 752.392  45
   0  -7  15 18680.5 759.290  44
   0   7  15 16625.1 764.736  40
   0   7  16 5068.76 313.928  34
   0   7  16 5446.19 289.192  48
   0  -7  16 5299.03 303.287  30
   0  -7  16 5159.22 291.217  43
   0  -7  16 4671.81 281.712  29
   0  -7  16 4995.82 264.985  44
   0   7  16 4561.44 284.869  46
   0   7  16 4791.60 270.480  40
   0   7  17 120.048 43.4924  40
   0  -7  17 8.10255 51.3026  43
   0  -7  17-34.2790 44.6550  44
   0  -7  17 8.59213 58.1577  30
   0  -7  17 46.0848 54.1125  29
   0   7  17-9.73977 51.2437  34
   0   7  17-32.6920 49.8664  46
   0   7  17 42.9379 39.5530  48
   0  -7  18 873.358 91.9233  29
   0   7  18 972.291 101.321  41
   0  -7  18 837.220 77.8972  44
   0   7  18 755.497 87.2195  46
   0  -7  18 910.555 93.4378  43
   0   7  18 956.803 84.6742  48
   0   7  19 356.952 57.2606  33
   0   7  19 271.917 49.6991  46
   0  -7  19 341.036 50.5747  43
   0  -7  19 290.552 44.2023  44
   0   7  19 394.123 59.6251  41
   0  -7  20 1211.44 74.6825  29
   0   7  20 1227.40 75.7156  41
   0  -7  20 1241.58 76.1745  43
   0   7  20 1203.69 76.5997  33
   0  -8   0 1569.42 326.403   1
   0  -8  -1 678.632 215.250   1
   0  -8   1 595.526 202.891   1
   0  -8  -2 220.964 143.272   1
   0  -8   2 553.428 216.920   1
   0  -8   3 23151.4 1500.16   1
   0  -8  -3 24162.1 1437.20   1
   0  -8  -4 415.003 169.411   1
   0  -8   4 692.204 120.593  18
   0   8   4 543.860 105.883  25
   0   8   5 26339.4 1094.65  48
   0  -8  -5 23312.0 1449.63   1
   0  -8   5 24383.3 1623.65   1
   0  -8   5 27445.1 1167.02  18
   0   8   5 25630.3 1143.96  25
   0   8  -5 27769.9 1140.84  25
   0  -8   6 29230.5 1223.40  18
   0  -8   6 28469.4 1751.66   1
   0   8   6 27993.1 1146.22  48
   0   8   6 28181.7 1199.98  14
   0   8  -6 25856.6 1171.77  25
   0   8  -7 72098.6 2868.57  25
   0   8   7 72487.9 2895.30  11
   0  -8   7 78561.7 2928.65  18
   0  -8   7 75806.9 3567.29   1
   0   8   7 74045.5 2905.25  14
   0  -8   7 74460.4 2925.62  22
   0   8   7 71203.6 2836.42  48
   0   8   8 35411.4 2101.24  35
   0  -8   8 39053.4 1639.90  22
   0   8   8 38820.1 1607.51  11
   0  -8   8 36920.4 2182.06   1
   0  -8   8 41817.8 1645.14  18
   0   8   8 39342.2 1563.25  48
   0  -8   8 36216.0 1550.01  29
   0   8   8 40579.1 1636.27  14
   0  -8   9 13938.1 652.348  29
   0   8   9 14153.9 651.340  48
   0  -8   9 15481.7 720.176  18
   0   8   9 13956.5 712.008  14
   0  -8   9 14643.8 1171.31   1
   0  -8   9 13718.0 712.806  22
   0   8  10 1183.08 162.932  14
   0  -8  10 992.103 140.228  30
   0  -8  10 768.414 145.834  19
   0  -8  10 1172.61 165.432  22
   0  -8  10 863.322 116.752  29
   0   8  10 899.520 119.101  48
   0  -8  10 1071.56 144.326  18
   0  -8  10 1329.78 329.874   1
   0  -8  11 2111.00 213.879  22
   0  -8  11 2133.51 217.303  19
   0   8  11 2343.61 184.118  48
   0  -8  11 1974.51 190.427  30
   0  -8  11 1710.51 167.738  29
   0  -8  12 585.809 124.933  19
   0  -8  12 421.369 106.920  22
   0  -8  12 440.746 103.040  30
   0  -8  12 235.825 78.1951  29
   0  -8  13 822.041 97.0133  44
   0   8  13 1050.67 144.442  33
   0  -8  13 938.929 132.068  30
   0   8  13 648.230 127.713  34
   0  -8  13 878.956 140.775  19
   0  -8  13 840.847 113.682  29
   0   8  14 1150.77 125.578  48
   0  -8  14 1072.14 145.849  19
   0   8  14 897.407 137.795  34
   0  -8  14 1052.42 100.664  44
   0  -8  14 1111.33 124.372  29
   0   8  14 1024.47 140.265  33
   0   8  15 7182.85 364.356  48
   0   8  15 6826.23 387.735  33
   0   8  15 7622.33 403.062  34
   0  -8  15 6883.95 381.512  27
   0  -8  15 7322.40 363.191  29
   0   8  15 6831.40 359.112  46
   0  -8  15 7054.15 328.032  44
   0  -8  15 6791.03 356.877  43
   0  -8  16 784.939 101.206  30
   0   8  16 401.088 87.9797  33
   0   8  16 683.666 100.831  34
   0  -8  16 658.165 86.2980  29
   0  -8  16 639.549 65.6905  44
   0   8  16 607.481 82.8001  46
   0   8  16 723.270 87.4971  48
   0  -8  16 502.376 77.3325  43
   0   8  17 1915.30 143.144  41
   0   8  17 2216.56 139.322  48
   0   8  17 1835.35 147.385  33
   0  -8  17 2130.59 150.096  30
   0   8  17 2012.69 150.714  34
   0   8  17 1930.32 133.232  46
   0  -8  17 1870.77 112.069  44
   0  -8  17 2032.09 138.753  29
   0  -8  17 2137.75 138.988  43
   0   8  18 587.845 58.8441  46
   0  -8  18 489.172 43.2101  44
   0  -8  18 543.209 61.6441  29
   0  -8  18 572.382 60.5459  43
   0   8  18 442.368 59.3520  41
   0  -8  19 425.162 39.5451  29
   0  -8  19 358.244 34.6192  43
   0  -9   0 13.7630 64.4817  20
   0  -9   0-68.2276 133.306   1
   0   9   0 46.9561 79.4533  25
   0  -9   0 15.2311 66.5436  18
   0  -9  -1 6972.48 399.555  20
   0  -9  -1 5792.04 693.725   1
   0  -9   1 6355.94 723.469   1
   0   9   1 6452.35 418.038  25
   0   9  -1 6970.94 421.727  25
   0  -9  -1 7049.03 423.012  18
   0   9   2 5298.67 309.809  48
   0  -9  -2 4973.02 326.928  20
   0  -9  -2 4141.20 569.610   1
   0  -9   2 4384.07 613.919   1
   0   9  -2 5595.40 358.216  25
   0  -9   2 5483.15 364.381  18
   0  -9  -2 5211.74 348.844  18
   0  -9  -3 136.061 66.2668  20
   0  -9   3-73.9133 102.170   1
   0  -9  -3-62.3480 86.2010   1
   0   9   3 168.087 64.1765  48
   0   9  -3 44.3734 86.7609  25
   0   9   3 62.7302 88.0714  25
   0  -9   3 110.508 75.6258  18
   0  -9  -3 240.705 94.1630  18
   0   9   4 7709.05 394.559  48
   0  -9   4 7599.63 450.666  18
   0  -9   4 7620.42 460.400  22
   0   9  -4 7792.64 437.945  25
   0   9   4 6937.10 437.543  25
   0   9  -5 443.231 99.6147  25
   0   9   5 307.769 98.5444  25
   0  -9   5 321.623 104.328  22
   0  -9   5 774.563 273.229   1
   0   9   5 410.328 80.2848  48
   0   9   5 396.601 96.5523  14
   0  -9   5 394.361 82.8340  30
   0  -9   5 502.129 113.970  18
   0   9  -6 53.2500 66.3201  25
   0  -9   6 130.415 81.2099  18
   0   9   6 41.0291 53.9696  48
   0   9   6-14.4259 70.4704  14
   0  -9   6-11.6392 61.2392  30
   0  -9   6-78.4564 108.397   1
   0   9   6 63.6910 72.9661  11
   0  -9   7 12810.1 636.732  18
   0  -9   7 10884.6 1039.33   1
   0   9   7 10174.2 992.173  35
   0   9  -7 11555.0 585.329  25
   0  -9   7 11919.5 583.647  30
   0   9   7 12873.9 622.251  14
   0   9   7 11290.9 554.759  48
   0   9   7 11478.4 607.605  11
   0  -9   8 88.1569 69.6352  30
   0   9  -8 48.7646 61.9276  25
   0   9   8 72.9307 69.8457  11
   0   9   8 41.7274 54.9286  48
   0  -9   8 142.426 81.8381  18
   0  -9   8 51.0025 87.9137  22
   0   9   8 31.1227 69.7031  14
   0   9   9 4631.88 324.858  14
   0  -9   9 3860.49 253.036  29
   0   9   9 4320.40 270.978  48
   0   9   9 3948.34 286.622  11
   0  -9   9 4828.52 319.389  18
   0  -9  -9 4740.83 299.941  18
   0  -9   9 4195.37 288.642  30
   0  -9   9 4161.63 320.422  22
   0  -9  10 17931.8 899.115  22
   0   9  10 19314.0 846.444  48
   0  -9 -10 20222.2 864.722  18
   0  -9  10 20229.6 889.775  18
   0  -9  10 19113.0 833.899  29
   0  -9  10 19342.3 873.363  30
   0  -9  11 18660.8 859.691  30
   0   9  11 19728.8 841.780  48
   0  -9  11 19344.5 828.473  29
   0  -9  11 19013.8 896.710  19
   0  -9  11 19221.8 892.496  22
   0  -9  12 160.024 88.7849  19
   0   9  12 117.907 65.1452  48
   0  -9  12 26.6118 54.8590  29
   0  -9  12-11.6044 74.3765  30
   0   9  12 89.5997 74.0158  33
   0   9  13 234.260 80.2933  33
   0  -9  13 147.942 78.1398  30
   0  -9  13 145.313 73.2171  19
   0   9  13 154.238 55.7933  46
   0  -9  13 127.907 52.1036  43
   0  -9  13 138.548 62.4337  29
   0  -9  14 9567.47 435.902  29
   0   9  14 9412.52 470.412  33
   0  -9  14 9987.44 464.266  30
   0   9  14 9439.35 478.680  34
   0   9  14 9001.15 428.349  46
   0  -9  14 8698.95 426.619  43
   0  -9  14 9942.58 486.024  19
   0  -9  15 1391.45 129.470  30
   0   9  15 1269.37 127.384  33
   0  -9  15 1263.39 107.877  29
   0   9  15 1265.80 131.567  34
   0  -9  15 1306.72 106.767  43
   0   9  15 1195.57 101.170  46
   0   9  16 2154.63 127.417  46
   0   9  16 2327.34 156.648  33
   0   9  16 2339.29 160.156  34
   0  -9  16 2204.14 134.727  43
   0   9  16 2185.52 141.008  48
   0  -9  16 2241.02 135.789  29
   0  -9  17-3.29735 26.7615  29
   0   9  17 7.39223 24.2262  48
   0   9  17 14.1733 30.6184  33
   0   9  17 50.8679 29.1155  41
   0  -9  17 6.01794 20.3706  43
   0   9  18 3670.22 165.700  33
   0 -10   0 232.378 95.8180  22
   0  10   0 33.8670 97.9660  25
   0 -10   0 150.403 127.322   1
   0 -10   0 84.2641 87.2288  18
   0 -10   1 4427.79 324.956  22
   0 -10  -1 4146.06 308.228  22
   0  10  -1 4843.97 341.259  25
   0  10   1 4876.76 346.441  25
   0 -10  -1 3949.73 577.658   1
   0 -10   1 4615.41 628.021   1
   0 -10  -1 4384.21 331.939  18
   0 -10  -2 4978.13 337.443  22
   0 -10   2 5693.50 376.538  22
   0  10  -2 5125.85 360.150  25
   0 -10  -2 5149.34 650.537   1
   0 -10   2 4485.55 641.009   1
   0 -10   2 5059.33 363.431  18
   0 -10  -2 6322.94 390.584  18
   0 -10   3 37649.2 1647.29  22
   0 -10  -3 41427.2 1655.43  18
   0 -10   3 40336.8 1659.94  18
   0  10   3 38257.1 1643.67  25
   0  10  -3 40704.2 1643.79  25
   0 -10   3 30848.6 2150.00   1
   0 -10  -3 32944.3 2083.75   1
   0  10   4 7773.47 418.745  48
   0  10  -4 8455.75 477.213  25
   0 -10   4 8610.96 501.209  22
   0 -10   4 8664.33 500.873  18
   0 -10  -4 8790.60 489.951  18
   0  10   5 4156.59 314.032  11
   0  10  -5 3676.45 278.392  25
   0  10   5 3591.92 242.011  48
   0 -10   5 3509.08 298.483  22
   0 -10  -5 4134.15 303.152  18
   0 -10   5 4003.64 304.668  18
   0 -10   6 1813.08 167.981  30
   0  10   6 1845.81 200.935  11
   0  10  -6 1783.31 181.157  25
   0  10   6 2012.02 166.330  48
   0  10   6 1874.75 186.971  14
   0 -10   6 1929.16 218.105  22
   0 -10  -6 2363.46 213.787  18
   0 -10   6 1999.58 211.084  18
   0  10   7 3208.66 264.086  11
   0  10  -7 3715.08 260.064  25
   0  10   7 3596.11 232.890  48
   0  10   7 3628.91 270.786  14
   0 -10   7 3379.90 243.905  30
   0 -10   7 3630.61 279.875  18
   0 -10  -7 3654.01 273.808  18
   0  10   8 6199.29 335.805  48
   0  10  -8 6063.23 351.950  25
   0 -10   8 5944.96 376.515  18
   0 -10  -8 6138.35 365.101  18
   0  10   8 6113.91 372.318  11
   0 -10   8 5794.23 383.587  19
   0 -10   8 6041.73 349.446  30
   0 -10   9 15824.5 735.308  30
   0 -10   9 14656.8 764.066  19
   0 -10   9 17390.5 798.148  22
   0 -10   9 16875.2 763.751  18
   0 -10  -9 16527.7 746.159  18
   0  10   9 16412.9 719.957  48
   0  10  10 7306.42 421.973  33
   0 -10  10 8236.49 424.206  30
   0  10  10 7832.57 402.193  48
   0 -10 -10 8286.99 417.501  18
   0 -10  10 8378.09 461.842  22
   0  10  11 23324.5 922.830  48
   0  10  11 22569.7 949.022  33
   0 -10  11 23668.4 941.824  30
   0 -10  11 22098.5 967.267  22
   0 -10  11 21065.4 960.718  19
   0 -10  11 19501.5 879.236  43
   0 -10  11 22105.9 888.692  29
   0  10  12 366.756 88.1060  34
   0 -10  12 558.096 104.021  19
   0 -10  12 384.084 64.8558  29
   0  10  12 486.628 91.3010  33
   0 -10  12 477.911 91.1161  30
   0  10  12 334.366 70.4190  48
   0 -10  12 444.195 62.9080  43
   0  10  13 3871.98 227.149  48
   0 -10  13 4194.63 210.255  29
   0 -10  13 4533.06 264.420  19
   0 -10  13 4315.43 241.768  30
   0  10  13 4031.61 242.864  33
   0 -10  13 3534.63 200.334  43
   0  10  14 41.0806 40.9531  48
   0 -10  14 13.4155 51.6057  30
   0  10  14 55.7421 48.1408  33
   0 -10  14 22.8449 25.5162  43
   0 -10  14 8.26834 33.5604  29
   0  10  15 7185.46 298.256  33
   0 -10  15 6559.01 265.232  29
   0  10  15 7011.76 307.978  34
   0  10  16 831.483 64.9926  33
   0 -11   0 57.9895 81.3594  22
   0 -11   0-33.6277 103.886  18
   0  11   0-49.1127 86.1257  25
   0 -11  -1 1778.62 186.468  22
   0 -11   1 1888.51 198.254  22
   0 -11  -1 1802.22 207.887  18
   0  11   1 2109.70 216.691  25
   0  11  -1 2338.52 222.556  25
   0 -11   2 1119.04 164.827  22
   0 -11  -2 1084.38 138.909  22
   0 -11  -2 1212.65 171.695  18
   0  11  -2 1220.90 163.933  25
   0 -11   3 4287.34 321.212  18
   0 -11  -3 4323.00 315.365  18
   0  11   3 4335.81 325.670  11
   0 -11   3 4419.59 324.053  22
   0  11  -3 4069.23 297.556  25
   0 -11  -4 444.612 118.207  18
   0 -11   4 471.626 116.179  18
   0  11   4 432.262 114.955  11
   0 -11   4 451.942 120.255  22
   0  11  -4 497.045 109.235  25
   0 -11  -5 886.017 139.146  18
   0 -11   5 795.794 135.203  18
   0  11   5 690.228 129.774  11
   0 -11   5 718.447 145.994  22
   0  11  -5 487.965 104.239  25
   0 -11   6 380.467 103.166  18
   0 -11  -6 446.658 105.169  18
   0  11  -6 282.844 80.3142  25
   0 -11   6 493.551 116.210  19
   0 -11   6 450.340 120.372  22
   0  11   6 491.996 113.183  11
   0 -11  -7 2076.72 189.005  18
   0 -11   7 2069.45 192.629  18
   0 -11   7 1972.29 157.091  30
   0  11  -7 2122.50 178.055  25
   0 -11   7 2254.11 216.080  22
   0 -11   7 2134.36 201.793  19
   0  11   7 2062.08 192.233  11
   0  11  -7 2187.23 191.793  11
   0 -11  -8 3040.57 214.248  18
   0 -11   8 2426.56 198.900  18
   0  11   8 2303.38 183.332  33
   0 -11   8 2483.06 178.717  30
   0  11  -8 2054.18 174.528  25
   0  11  -8 2606.02 198.849  11
   0 -11   8 2681.69 221.424  19
   0  11   9 6371.56 347.171  33
   0 -11   9 6697.21 341.006  30
   0 -11  -9 6889.41 355.721  18
   0 -11   9 6015.67 369.862  19
   0 -11   9 7011.67 392.073  22
   0  11  10 374.606 76.8629  33
   0 -11  10 343.298 72.1699  30
   0  11  10 287.154 78.7348  34
   0  11  11 253.518 59.9236  33
   0 -11  11 68.8866 51.1579  30
   0  11  11 216.208 73.1353  34
   0 -11  12 1902.54 133.578  30
   0  11  12 1821.71 131.206  33
   0 -11  12 1846.41 150.154  19
   0  11  12 1958.84 150.627  34
   0  11  13 518.159 74.0881  34
   0 -11  13 456.861 62.4840  27
   0  11  13 487.016 57.2251  33
   0  11  14 931.036 63.7928  33
   0  12   0 43271.2 1807.53  11
   0 -12   0 47027.9 1818.96  18
   0 -12   0 42233.9 1760.46  22
   0  12  -1 2949.77 237.084  11
   0 -12  -1 2246.53 219.255  18
   0 -12  -1 2464.07 193.289  22
   0 -12   1 2723.36 217.167  22
   0  12  -2 11367.7 607.083  11
   0 -12  -2 13467.9 633.623  18
   0 -12   2 12628.7 611.300  22
   0  12  -3-12.7330 64.6371  11
   0  12   3-14.1839 74.6212  11
   0 -12  -3-13.3851 76.2482  18
   0 -12   3 53.6808 71.8104  18
   0 -12   3 77.4795 85.5619  22
   0  12   4 414.329 104.536  11
   0  12  -4 425.753 96.2502  11
   0 -12   4 303.543 93.4686  18
   0 -12  -4 389.870 96.1469  18
   0 -12   4 255.414 82.9232  19
   0 -12   4 529.084 111.466  22
   0  12  -5 248.960 75.8440  11
   0  12   5 171.160 83.0456  11
   0 -12   5 221.818 79.3296  18
   0 -12  -5 196.879 77.0556  18
   0 -12   5 25.2241 82.0299  22
   0 -12   5 260.042 79.1915  19
   0  12   6 323.217 82.7657  11
   0  12  -6 261.803 70.9062  11
   0 -12  -6 176.890 69.6112  18
   0 -12   6 324.944 79.2421  18
   0 -12   6 237.651 75.2384  19
   0 -12   6 276.767 92.3169  22
   0  12  -7 1492.54 134.610  11
   0 -12   7 1546.38 149.222  19
   0 -12   7 1432.60 155.562  22
   0 -12  -7 1612.28 142.917  18
   0 -12   8 564.049 94.7568  19
   0  12   8 571.721 87.7922  34
   0 -12  -8 521.956 78.9884  18
   0 -12   9 4499.68 258.173  19
   0  12   9 4711.64 256.490  34
   0 -12  -9 4328.64 224.666  18
   0  12  10 6778.91 326.594  34
   0 -12  10 6685.97 331.457  19
   0  12  11 9887.84 429.677  34
   0 -12  12 3833.65 186.556  27
   0  12  12 4288.70 193.630  34
   0 -13   0 70.6377 69.7085  18
   0 -13   0 11.7344 36.2519  19
   0  13   0-40.6744 57.9248  11
   0 -13  -1 13161.5 585.412  18
   0 -13   1 11601.6 532.091  19
   0  13  -1 12765.4 578.143  11
   0 -13  -2 698.710 101.047  18
   0 -13   2 482.363 75.4233  19
   0  13  -2 547.241 92.4483  11
   0 -13   3 108.138 64.8524  18
   0 -13  -3 161.071 73.2807  18
   0 -13   3 100.231 51.1207  19
   0  13   3 141.298 67.1491  11
   0  13  -3 127.870 55.4282  11
   0  13   4 8928.61 414.786  11
   0  13  -4 8298.14 399.751  11
   0 -13  -4 9213.98 413.681  18
   0 -13   4 9353.08 415.436  18
   0 -13   4 9241.47 401.885  19
   0  13   5 1680.86 132.849  11
   0  13  -5 1626.43 124.664  11
   0 -13   5 1706.36 133.238  18
   0 -13  -5 1858.77 136.269  18
   0 -13   5 1573.42 128.153  19
   0  13   5 1361.12 102.635  34
   0  13  -6 3403.84 189.843  11
   0 -13  -6 4018.71 207.737  18
   0 -13   6 4187.52 216.121  19
   0  13   6 3607.63 188.235  34
   0 -13  -7 4231.26 208.784  18
   0  13   7 4186.08 208.442  34
   0  13   8 2497.70 137.795  34
   0 -13   8 3683.31 171.465  19
   0 -13  -9 2198.35 118.680  16
   0 -14   0 15876.2 665.804  23
   0 -14   0 17642.6 675.896  18
   0 -14  -1 5428.81 261.294  23
   0 -14  -1 6034.08 265.957  18
   0 -14  -2 467.702 53.9512  18
   0 -14   2 566.527 58.2510  18
   0 -14  -3 2685.79 142.519  23
   0 -14   3 2720.53 138.939  18
  -1   0  22 29.1536 37.9896  42
  -1   0  21-19.6693 43.7748  45
  -1   0  21-32.4953 50.8010  42
  -1   0  20 7794.80 376.919  45
  -1   0  20 8663.06 405.508  42
  -1   0  19 51.5768 50.9207  45
  -1   0  19 9.82197 52.5775  41
  -1   0  19 47.8174 54.4984  42
  -1   0  19 75.5232 49.5165  44
  -1   0  19 22.9571 44.8803  32
  -1   0  18 45198.2 1925.88  32
  -1   0  18 47852.8 1933.09  44
  -1   0  18 53242.2 1975.56  46
  -1   0  18 52257.8 1968.91  41
  -1   0  18 50704.2 1967.06  42
  -1   0  18 49460.3 1940.35  33
  -1   0  17 86.7533 65.2219  54
  -1   0  17 46.0588 51.5772  46
  -1   0  17 59.5090 48.4761  33
  -1   0  17 56.9861 65.8927  42
  -1   0  17 97.8883 59.7445  44
  -1   0  17 8.83273 43.1778  43
  -1   0  17 26.5309 67.3600  38
  -1   0  17 22.7483 59.8621  41
  -1   0  16 48344.7 1840.83  54
  -1   0  16 47964.0 1829.24  46
  -1   0  16 42970.1 1797.20  44
  -1   0  16 45058.2 1804.35  33
  -1   0  16 44431.4 1792.16  31
  -1   0  16 41696.8 1782.06  43
  -1   0  16 43359.0 1817.87  42
  -1   0  16 49421.6 1855.93  40
  -1   0  16 46246.9 1823.25  41
  -1   0  16 46864.4 1849.32  38
  -1   0  15 35.8459 54.7507  54
  -1   0  15 9.67810 42.2829  31
  -1   0  15 52.5568 51.3439  33
  -1   0  15-57.1721 61.1835  46
  -1   0  15-10.2804 46.0236  44
  -1   0  15 45.3637 57.5693  42
  -1   0  15 9.36745 40.9257  43
  -1   0  15-11.2371 46.5746  41
  -1   0  15 12.7195 56.9429  38
  -1   0  15 39.6488 63.2520  39
  -1   0  15-12.6491 64.2097  40
  -1   0  14 10324.9 885.871  50
  -1   0  14 11504.1 543.078  54
  -1   0  14 10487.3 522.053  33
  -1   0  14 11434.5 540.418  46
  -1   0  14 11376.8 550.957  38
  -1   0  14 11946.2 563.252  39
  -1   0  14 10893.9 528.982  41
  -1   0  14 11615.2 552.882  40
  -1   0  14 10100.8 518.049  44
  -1   0  14 10124.9 525.839  42
  -1   0  13 21.0377 42.3705  54
  -1   0  13-54.1430 129.562  50
  -1   0  12 16477.2 727.411  54
  -1   0  12 16356.3 1087.87  50
  -1   0  11 69.2302 41.5216  54
  -1   0  11 175.385 121.190  50
  -1   0  10 6525.35 333.994  54
  -1   0  10 7140.06 592.716  50
  -1   0   9 34.7198 112.498  36
  -1   0   9-34.1274 81.6702  50
  -1   0   8 16255.8 925.861  36
  -1   0   7 25.8225 56.4107  36
  -1   0   7 11.9873 21.1184   5
  -1   0   6 6214.19 438.826  53
  -1   0   6 5969.42 430.546  36
  -1   0   5 110.149 62.2596  53
  -1   0   4 43772.7 1676.53  35
  -1   0   4 42390.0 1707.69  53
   1   0  -4 40184.3 1567.98   4
  -1   0   3-9.69826 31.4401  35
   1   0  -3 8.57318 21.7841   4
  -1   0   2 61947.1 2358.25  53
   1   0  -2 60757.0 2319.06   4
   1   0  -1 35.2304 19.0868   4
  -1   0   0 13298.6 548.174  35
   1   0   0 12907.9 550.439   4
  -1   0  -1 38.5788 16.1317  35
   1   0   1 37.3383 19.9243  51
   1   0   2 17846.1 721.721   4
   1   0   2 16667.4 729.101  51
   1   0   3 33.4074 39.2852   2
   1   0   3 90.3769 39.6623   4
   1   0   4 166116. 6323.77   2
   1   0   5 72.7045 56.1804   2
   1   0   5 34.1875 44.2189  50
   1   0   6 3150.86 295.223   2
   1   0   6 3359.52 298.514  50
   1   0   7 26.2307 51.2642   2
   1   0   7 49.0547 63.4065  50
   1   0   8 103176. 4424.93   2
   1   0   8 116793. 4447.04  50
   1   0   9-35.7658 92.4516  36
   1   0   9 35.7620 69.8841   2
   1   0   9 99.6501 97.3580  50
   1   0  10 216931. 9050.83  36
   1   0  10 230729. 8641.17  54
   1   0  11-46.3486 78.4310  36
   1   0  11-16.6410 32.5274  54
   1   0  11-43.3491 103.737  50
   1   0  12 51.7831 87.7889  36
   1   0  12 185.445 56.1021  54
   1   0  13-57.4058 194.272  36
   1   0  13-10.2111 44.6195  54
   1   0  14 6541.70 370.137  49
   1   0  14 6179.67 689.559  36
   1   0  14 6208.44 349.234  44
   1   0  14 6404.83 365.808  46
   1   0  14 7074.74 378.952  47
   1   0  14 7159.27 398.302  39
   1   0  14 7291.41 393.770  38
   1   0  14 7393.45 372.137  42
   1   0  14 6459.99 358.166  43
   1   0  14 7251.94 408.837   6
   1   0  15 44.4663 43.4563  49
   1   0  15 46.2460 49.2467  47
   1   0  15 22.4382 51.4216  46
   1   0  15-13.1128 62.7678  38
   1   0  15 73.7316 52.5138  44
   1   0  15 124.092 56.2601  42
   1   0  15 9.97321 41.3533  43
   1   0  15 15.3981 37.6256  32
   1   0  16 15468.1 681.757  49
   1   0  16 15860.3 691.487  47
   1   0  16 14247.2 675.319  46
   1   0  16 15085.6 659.900  44
   1   0  16 13171.9 632.228  45
   1   0  16 13896.7 632.777  32
   1   0  16 14350.5 700.424  38
   1   0  16 15425.7 667.929  43
   1   0  16 16080.2 684.235  42
   1   0  17 10.7952 52.7384  46
   1   0  17 22.2278 43.4393  47
   1   0  17 7.81788 51.8080  45
   1   0  17 49.9449 39.4409  32
   1   0  17 73.8953 48.6031  43
   1   0  17-34.7880 47.3143  44
   1   0  17 10.1057 61.6603  42
   1   0  17 93.0297 73.4501  38
   1   0  17 67.5674 62.2398  41
   1   0  18 8671.22 453.775  46
   1   0  18 8413.22 429.299  44
   1   0  18 8920.50 428.962  45
   1   0  18 11032.8 486.622  41
   1   0  18 10018.8 464.023  42
   1   0  18 9064.66 439.398  43
   1   0  18 9816.77 495.564  38
   1   0  19 50.8325 46.8717  45
   1   0  19 51.1955 52.7253  46
   1   0  19-33.0186 42.3115  44
   1   0  19 67.5526 58.3360  42
   1   0  19 81.3591 68.1316  38
   1   0  19 29.3881 57.4251  41
   1   0  20 338.266 73.1196  42
   1   0  21 128.410 54.0020  42
  -1  -1  22 40.1223 31.8729  45
  -1  -1  22-27.9775 41.2515  42
  -1   1  22 9.25368 40.9322  42
  -1  -1  21 47.1648 46.6432  45
  -1   1  21-43.8309 53.3285  42
  -1  -1  21 31.6148 49.8022  42
  -1  -1  20 3391.42 204.823  45
  -1  -1  20 3477.75 208.867  44
  -1  -1  20 3851.82 224.975  42
  -1   1  20 3646.76 230.275  41
  -1   1  20 3676.00 221.275  42
  -1  -1  19 53.4480 52.2374  45
  -1   1  19 40.7518 61.3729  46
  -1  -1  19 51.6166 46.7105  32
  -1   1  19 46.2974 47.7007  32
  -1   1  19 51.0699 42.4277  33
  -1   1  19 20.5175 59.3110  41
  -1   1  19 18.6718 54.7445  42
  -1  -1  19 83.0855 59.1597  42
  -1  -1  19 8.40509 54.4884  44
  -1   1  18 147.413 66.5478  46
  -1   1  18 20.0526 63.5630  33
  -1  -1  18 119.862 60.9794  32
  -1  -1  18 207.769 69.6532  41
  -1   1  18 68.1677 65.7451  41
  -1   1  18 68.5742 50.5911  44
  -1  -1  18 148.181 56.5973  43
  -1  -1  18 19.2416 63.1344  44
  -1  -1  18 126.406 61.8318  42
  -1   1  18 20.9564 64.8238  42
  -1  -1  17 1030.22 118.973  32
  -1   1  17 1157.93 134.360  33
  -1   1  17 1375.74 149.601  54
  -1  -1  17 1278.97 123.536  33
  -1  -1  17 1139.95 121.128  29
  -1   1  17 919.004 126.911  46
  -1  -1  17 1333.30 138.560  44
  -1   1  17 1152.89 119.134  44
  -1  -1  17 1605.22 149.908  46
  -1   1  17 1503.20 160.844  40
  -1   1  17 1160.30 148.673  38
  -1  -1  17 1265.96 159.811  38
  -1   1  17 1214.24 142.686  41
  -1  -1  17 1503.38 147.083  41
  -1   1  17 1360.67 144.422  42
  -1  -1  17 1263.56 139.236  42
  -1  -1  17 1562.10 143.418  43
  -1  -1  16 5870.14 327.600  32
  -1   1  16 6487.06 359.748  33
  -1  -1  16 5298.71 319.475  29
  -1   1  16 6743.39 366.507  54
  -1  -1  16 6399.42 361.644  54
  -1  -1  16 6114.75 332.124  33
  -1   1  16 5864.17 354.750  46
  -1  -1  16 5776.62 342.736  44
  -1  -1  16 6964.43 359.119  46
  -1   1  16 5958.92 326.093  44
  -1   1  16 6171.72 370.445  40
  -1   1  16 6182.22 357.612  41
  -1   1  16 6646.87 382.723  39
  -1   1  16 6108.97 366.960  38
  -1  -1  16 6156.28 370.644  38
  -1  -1  16 6733.50 356.738  41
  -1  -1  16 5760.75 344.660  42
  -1  -1  16 5181.92 325.800  43
  -1   1  16 5793.82 344.981  42
  -1  -1  15 8592.33 450.666  29
  -1   1  15 9842.09 884.894  50
  -1  -1  15 8635.51 837.963  50
  -1  -1  15 9462.05 483.565  54
  -1   1  15 9775.80 488.614  54
  -1   1  15 8981.28 477.539  33
  -1  -1  15 8549.72 449.648  33
  -1   1  15 8701.07 449.445  44
  -1  -1  15 9724.92 474.690  46
  -1   1  15 9647.63 489.886  46
  -1   1  15 8822.17 475.395  41
  -1  -1  15 10499.2 510.060  38
  -1  -1  15 9897.75 478.103  41
  -1  -1  15 10587.7 508.216  40
  -1   1  15 10622.7 507.573  40
  -1   1  15 10014.4 506.268  39
  -1   1  15 10228.8 502.557  38
  -1   1  15 8645.79 470.576  42
  -1  -1  15 9302.17 477.373  42
  -1  -1  15 8506.42 467.236  44
  -1  -1  14 1522.80 155.024  42
  -1   1  14 1334.29 146.670  42
  -1  -1  14 1765.40 162.656  44
  -1   1  14 1819.88 350.340  50
  -1  -1  14 1637.41 339.553  50
  -1  -1  14 1489.16 154.548  54
  -1   1  14 1656.34 158.649  54
  -1  -1  14 1692.51 155.152  46
  -1   1  14 1907.54 169.764  46
  -1  -1  14 1904.69 176.736  38
  -1  -1  14 2170.96 181.732  40
  -1  -1  14 1820.83 158.433  41
  -1   1  14 1993.14 179.219  39
  -1  -1  14 2017.57 181.859  39
  -1   1  14 1934.56 176.157  40
  -1   1  14 2074.45 180.996  38
  -1   1  14 2148.70 191.056   6
  -1   1  14 1750.86 164.165  33
  -1  -1  13 6080.67 345.830  54
  -1   1  13 6396.42 349.798  54
  -1  -1  13 6145.08 641.486  50
  -1   1  13 7047.59 676.519  50
  -1  -1  12 17995.8 783.683  54
  -1   1  12 17883.9 783.401  54
  -1  -1  12 19169.4 1186.00  50
  -1   1  12 17686.1 1149.56  50
  -1   1  11 650.218 87.1497  54
  -1  -1  11 631.162 86.1018  54
  -1  -1  11 522.532 171.393  50
  -1  -1  10 21981.7 916.868  54
  -1   1  10 22189.1 917.786  54
  -1  -1  10 21920.3 1235.00  50
  -1   1  10 23808.2 1270.57  50
  -1   1   9 89570.8 3471.52  36
  -1  -1   9 81332.8 3434.73  36
  -1  -1   9 76432.0 3396.22  50
  -1   1   9 78120.3 3413.13  50
  -1   1   8 8755.42 516.499  35
  -1  -1   8 9161.22 627.098  36
  -1   1   8 8551.77 612.190  36
  -1  -1   7 5670.79 423.883  36
  -1   1   7 5501.67 417.325  36
  -1   1   7 5228.93 345.986  35
  -1   1   7 4695.33 294.782   5
   1   1  -7 4186.69 217.583   4
  -1   1   6 2734.81 270.388  36
  -1  -1   6 3152.79 292.815  36
  -1   1   6 2719.57 233.480  35
  -1  -1   6 3025.10 282.673  53
  -1   1   6 2760.71 277.935  53
   1   1  -6 2642.19 170.691   4
  -1   1   6 2427.86 201.143   5
  -1   1   5 22312.6 1045.11  36
  -1  -1   5 23210.9 1058.39  36
  -1   1   5 23409.3 1020.72  35
  -1  -1   5 22830.0 1059.77  53
  -1   1   5 21556.0 1047.44  53
  -1   1   4 339947. 12625.3  35
  -1  -1   4 347481. 12638.3  36
  -1   1   4 348871. 12636.8  36
  -1   1   4 324145. 12633.9  53
  -1  -1   4 327644. 12635.4  53
  -1  -1   4 336414. 12624.2   1
  -1   1   3 79817.9 3027.80  35
  -1  -1   3 76185.0 3007.50  53
  -1   1   3 79232.4 3013.47  53
  -1  -1   3 75900.5 3014.75   1
  -1  -1   2 6152.91 310.980  53
  -1   1   2 6025.30 308.815  53
  -1  -1   1 13307.2 592.266   1
  -1  -1   0 66689.8 2552.71   1
  -1  -1  -1 10826.4 485.987   1
   1  -1   1 11954.8 483.001  51
   1   1   1 11261.2 480.148  51
  -1  -1  -2 348792. 12927.6   1
   1   1   3 80258.6 3147.73   2
   1  -1   3 86469.3 3162.85   2
  -1  -1  -3 79209.6 3040.42   1
   1   1   3 85083.2 3116.58   4
   1  -1   4 14.8235 40.9662   2
   1   1   4 101.545 56.6914   2
   1  -1   4 37.6955 29.4696   1
   1   1   4 8.18081 29.9123   4
   1  -1   4 13.4660 41.6070  50
   1   1   4-13.8876 48.9224  50
   1  -1   5 44151.4 1809.08   2
   1   1   5 40791.2 1793.77   2
   1  -1   5 39531.1 1668.88   1
   1   1   5 41727.2 1614.28  35
   1   1   5 43963.8 1675.88   4
   1   1   5 49167.6 1824.17  50
   1  -1   5 46402.9 1802.61  50
   1  -1   6 1254.35 182.697   2
   1  -1   6 1378.14 126.769   1
   1   1   6 1846.51 219.975   2
   1   1   6 1357.96 114.781   4
   1   1   6 1659.57 203.320  50
   1  -1   6 1367.64 184.792  50
   1  -1   7 26.6567 69.0061   2
   1   1   7 130.840 76.7885   2
   1  -1   7 101.114 41.3304   1
   1  -1   7 170.020 78.7904  50
   1   1   8 1139.99 206.712  36
   1  -1   8 1568.93 247.241  36
   1   1   8 1352.03 222.992   2
   1  -1   8 1440.10 235.050   2
   1  -1   8 1762.49 240.052  50
   1   1   8 1579.58 235.814  50
   1  -1   9 2721.51 343.547  36
   1   1   9 2777.36 350.110  36
   1   1   9 3361.28 361.734  50
   1  -1   9 3297.23 360.153  50
   1  -1  10 20431.7 1225.88  36
   1   1  10 21008.4 1229.80  36
   1   1  10 21029.9 897.405  54
   1  -1  10 22570.3 904.330  54
   1   1  10 24614.6 1257.12  50
   1  -1  10 22574.8 1230.60  50
   1  -1  11 7899.00 719.403  36
   1   1  11 8060.87 708.222  36
   1  -1  11 9973.55 452.188  54
   1   1  11 9481.21 448.019  54
   1   1  12 8840.63 762.965  36
   1  -1  12 8506.06 762.558  36
   1  -1  12 9280.70 448.312  54
   1   1  12 9118.48 446.270  54
   1   1  13 56.7634 146.768  36
   1  -1  13 116.043 150.019  36
   1   1  13 81.4527 53.7069  54
   1  -1  13 141.861 58.6944  54
   1   1  14 675.597 107.361  38
   1  -1  14 789.030 117.090  39
   1  -1  14 702.977 101.796  41
   1   1  14 875.546 127.193  40
   1  -1  14 778.753 112.344  38
   1  -1  14 991.793 127.759  40
   1   1  14 801.511 118.628  39
   1  -1  14 794.066 100.407  46
   1   1  14 655.420 97.1680  47
   1  -1  14 668.890 101.848  47
   1  -1  14 674.909 92.6580  29
   1   1  14 729.797 107.163  49
   1   1  14 679.321 227.342  36
   1  -1  14 884.016 277.184  36
   1   1  14 713.435 101.237  33
   1  -1  14 679.169 83.3718  32
   1  -1  14 885.128 124.451   6
   1   1  14 531.172 111.688   6
   1  -1  14 795.063 104.896  43
   1  -1  14 625.101 98.1890  44
   1   1  14 689.876 90.1616  44
   1   1  14 734.655 99.7221  42
   1  -1  14 885.332 108.241  42
   1   1  14 698.970 91.7683  43
   1   1  15 3963.82 263.677  33
   1  -1  15 4097.40 240.307  32
   1   1  15 4227.44 278.752  49
   1   1  15 4909.46 319.286   6
   1  -1  15 4939.87 319.213   6
   1  -1  15 3856.45 249.934  29
   1   1  15 4056.41 245.712  44
   1  -1  15 3909.76 271.173  47
   1   1  15 4554.54 281.287  47
   1  -1  15 4026.56 259.350  46
   1  -1  15 4227.61 263.111  44
   1   1  15 4196.86 294.498  39
   1  -1  15 4425.73 293.592  40
   1  -1  15 4053.74 286.186  38
   1   1  15 4312.38 288.160  38
   1  -1  15 4335.61 292.563  39
   1   1  15 3893.20 286.204  40
   1  -1  15 4626.37 278.547  41
   1   1  15 4727.50 275.981  42
   1  -1  15 4372.74 270.087  42
   1   1  15 4448.09 258.419  43
   1  -1  15 3601.56 256.545  43
   1  -1  16 15801.7 671.056  42
   1   1  16 14230.7 642.301  43
   1  -1  16 15423.9 679.440  41
   1  -1  16 14147.0 662.809  43
   1   1  16 15568.9 668.863  42
   1   1  16 16141.4 689.270  47
   1  -1  16 14148.2 675.185  47
   1   1  16 14202.5 637.237  44
   1   1  16 14570.8 681.908  46
   1  -1  16 13192.8 630.162  45
   1  -1  16 14473.8 658.544  46
   1  -1  16 14084.6 653.829  44
   1   1  16 15686.1 728.187   6
   1  -1  16 13584.0 641.623  29
   1  -1  16 16209.9 715.803  39
   1   1  16 14577.8 704.935  40
   1  -1  16 15890.7 709.330  40
   1   1  16 14392.0 694.486  38
   1  -1  16 14893.9 701.137  38
   1   1  16 14381.7 704.690  39
   1   1  16 13538.0 654.638  33
   1  -1  16 13709.9 626.335  32
   1  -1  17 17554.7 780.574  43
   1  -1  17 19876.4 806.060  41
   1   1  17 18544.4 761.337  43
   1   1  17 18266.6 784.536  42
   1  -1  17 19043.4 790.743  42
   1   1  17 16865.9 748.417  44
   1   1  17 16249.8 739.891  45
   1  -1  17 17743.0 792.213  47
   1  -1  17 16559.5 751.805  45
   1  -1  17 17747.7 774.171  46
   1   1  17 18043.9 801.505  46
   1  -1  17 18321.8 775.555  44
   1   1  17 19474.1 851.685   6
   1  -1  17 17249.2 757.146  29
   1  -1  17 16943.3 742.452  32
   1   1  17 15462.0 759.865  33
   1   1  17 18388.7 821.926  38
   1   1  17 19061.1 832.943  40
   1  -1  17 19189.4 827.886  40
   1  -1  17 19682.0 836.749  39
   1   1  17 18794.5 834.160  39
   1  -1  17 17471.9 817.368  38
   1  -1  18 1400.40 128.526  46
   1  -1  18 1436.37 132.663  44
   1  -1  18 1160.75 118.067  45
   1  -1  18 1286.23 129.793  47
   1   1  18 1105.76 131.621  46
   1   1  18 1236.90 111.681  44
   1   1  18 1291.89 111.770  45
   1  -1  18 1199.20 122.987  43
   1  -1  18 1392.32 137.582  42
   1   1  18 1613.84 143.940  42
   1  -1  18 1366.14 158.266  38
   1   1  18 1267.09 152.341  38
   1   1  18 1368.43 152.865  40
   1   1  18 1220.25 152.189  39
   1  -1  19 9975.02 460.459  45
   1  -1  19 10263.1 468.902  44
   1   1  19 9262.84 483.320  46
   1  -1  19 9849.31 470.894  43
   1  -1  19 11247.3 487.643  42
   1   1  19 10946.8 485.330  42
   1   1  19 9990.29 514.269  38
   1   1  19 11028.2 525.720  40
   1  -1  20 438.877 71.0000  42
   1   1  20 394.128 71.1354  42
   1  -1  20 294.560 59.0670  44
   1   1  20 347.216 67.4757  46
   1  -1  20 365.479 60.9839  45
   1  -1  21 193.609 58.8004  42
   1   1  21 202.756 61.2103  42
  -1   2  22 9407.76 377.583  42
  -1  -2  22 9089.90 376.390  42
  -1  -2  21 1196.02 103.881  42
  -1   2  21 1454.28 109.711  42
  -1   2  21 1460.26 121.966  41
  -1  -2  21 1277.45 104.192  44
  -1  -2  21 1094.46 99.3752  45
  -1   2  20 4013.27 232.858  42
  -1  -2  20 4250.35 234.973  42
  -1   2  20 4361.73 253.539  41
  -1  -2  20 4299.45 237.193  44
  -1  -2  20 3787.85 223.810  45
  -1   2  20 4026.39 249.301  46
  -1  -2  19 2148.10 165.253  45
  -1  -2  19 2416.89 180.959  44
  -1   2  19 2363.12 190.327  46
  -1  -2  19 2419.40 178.950  43
  -1   2  19 2400.16 179.249  42
  -1  -2  19 3000.44 192.081  42
  -1  -2  19 2650.17 170.509  32
  -1   2  19 2194.09 176.121  33
  -1   2  19 2540.33 196.927  41
  -1   2  18 4867.04 305.932  41
  -1   2  18 5425.25 317.913  40
  -1   2  18 4662.80 302.240  46
  -1  -2  18 4736.17 292.583  44
  -1  -2  18 5134.06 294.376  42
  -1  -2  18 4675.23 287.840  43
  -1   2  18 5555.84 299.104  42
  -1   2  18 4434.06 289.517  33
  -1  -2  18 5157.44 279.464  32
  -1  -2  18 4643.92 278.622  29
  -1   2  17 2689.59 217.446  40
  -1   2  17 2786.68 217.918  41
  -1   2  17 2428.05 210.250  46
  -1  -2  17 2708.36 206.937  44
  -1  -2  17 2888.02 207.845  42
  -1  -2  17 2543.94 198.606  43
  -1   2  17 2666.83 200.294  42
  -1  -2  17 2183.30 182.684  29
  -1  -2  17 2507.45 185.508  32
  -1   2  17 2302.00 200.172  33
  -1   2  16 122.216 65.2945  42
  -1  -2  16 119.711 65.7066  42
  -1  -2  16 138.974 71.7098  44
  -1   2  16 130.183 68.5613  54
  -1  -2  16 130.722 68.8437  54
  -1   2  16 127.125 76.7009  38
  -1  -2  16 182.507 63.9688  41
  -1  -2  16 39.3271 78.0407  38
  -1   2  16 79.1071 67.0926  39
  -1   2  16 76.0130 64.4815  41
  -1   2  16 180.719 69.2308  40
  -1  -2  16 169.365 58.3253  32
  -1   2  16 125.847 70.7816  33
  -1  -2  16 136.258 64.1182  29
  -1   2  15 1060.03 134.391  33
  -1  -2  15 893.055 106.587  32
  -1  -2  15 771.897 108.816  29
  -1   2  15 495.220 202.893  50
  -1  -2  15 981.244 269.680  50
  -1  -2  15 929.594 124.495  54
  -1   2  15 801.599 113.082  54
  -1   2  15 708.097 117.937  39
  -1  -2  15 918.376 113.995  41
  -1   2  15 1099.38 136.228  38
  -1  -2  15 812.441 124.692  38
  -1   2  15 692.661 114.143  40
  -1  -2  15 886.377 108.545  46
  -1   2  15 835.387 117.688  34
  -1  -2  15 732.895 113.808  44
  -1   2  15 747.164 108.482  42
  -1  -2  15 794.063 112.110  42
  -1   2  14 176.512 66.2785  34
  -1  -2  14 128.563 52.6125  32
  -1   2  14 87.8718 57.7955  33
  -1  -2  14 145.526 62.1189  44
  -1  -2  14 94.7041 57.5121  42
  -1   2  14 202.740 66.9849  42
  -1   2  14 233.487 161.388  50
  -1  -2  14 57.4844 168.567  50
  -1  -2  14 99.5700 55.3972  54
  -1   2  14 221.942 67.0653  54
  -1  -2  14 133.440 52.1491  46
  -1   2  14 235.494 75.8233   6
  -1   2  14 198.070 70.7423  40
  -1  -2  14 259.521 67.0876  41
  -1   2  14 175.377 66.8388  38
  -1  -2  14 143.696 69.4370  38
  -1   2  14 135.362 68.2375  39
  -1  -2  13 10782.1 838.307  50
  -1   2  13 9068.17 800.741  50
  -1   2  13 9599.63 470.082  54
  -1  -2  13 9124.08 466.502  54
  -1  -2  12 43395.0 2149.81  50
  -1   2  12 48690.1 2214.38  50
  -1   2  12 41002.8 1675.92   3
  -1  -2  12 43214.7 1705.01  54
  -1   2  12 43787.6 1707.02  54
  -1  -2  11 19228.5 1107.39  50
  -1   2  11 16451.1 1059.40  50
  -1   2  11 16304.2 709.590   3
  -1   2  11 16517.0 726.539  54
  -1  -2  11 17318.2 730.520  54
  -1  -2  10 22676.3 1221.26  50
  -1   2  10 21612.6 1218.25  50
  -1   2  10 20963.7 1036.00  35
  -1  -2  10 21045.4 880.267  54
  -1   2  10 21105.2 880.409  54
  -1   2   9 2181.93 297.985  50
  -1  -2   9 2504.30 320.244  50
  -1   2   9 1988.02 232.802  35
  -1  -2   8 12262.3 752.693  50
  -1   2   8 11604.6 747.000  50
  -1   2   8 12741.4 693.329  35
  -1   2   7 123143. 4817.00  35
  -1   2   7 123110. 4781.93   5
  -1   2   6 1092.33 164.569  35
  -1  -2   6 1469.61 190.166   1
  -1   2   6 1219.31 158.233   5
  -1  -2   5 103346. 4141.38   1
  -1   2   5 107620. 4155.00  35
  -1   2   5 107258. 4121.27   5
  -1  -2   5 105807. 4147.42  53
  -1   2   5 104196. 4142.54  53
  -1  -2   4 14479.3 711.262   1
  -1   2   4 14536.9 725.576  35
  -1   2   4 13574.2 692.495   5
  -1   2   4 13396.6 682.422  53
  -1  -2   4 13606.1 681.700  53
  -1   2   3 207747. 7634.64   5
  -1  -2   3 192338. 7635.07   1
  -1   2   3 202954. 7584.67  53
  -1  -2   3 202320. 7585.78  53
  -1  -2   2 230217. 8501.63  53
  -1   2   2 224981. 8496.11  53
  -1  -2   1 157496. 5975.23   1
  -1  -2   0 5151.12 308.914   1
   1  -2   1 41228.4 1587.51  51
   1   2   1 41030.1 1583.84  51
  -1  -2  -1 40999.1 1648.71   1
  -1   2  -2 430254. 16337.1   5
  -1  -2  -2 443641. 16323.1   1
   1   2   2 438738. 16305.8   2
   1  -2   2 442091. 16310.9   2
  -1   2  -3 64194.1 2490.88   5
   1  -2   3 64848.5 2525.56   1
  -1  -2  -3 62300.4 2467.06   1
   1  -2   3 63547.4 2513.39   2
   1   2   3 65679.1 2511.99   2
  -1   2  -4 51191.8 1956.15   5
   1   2   4 49277.1 2026.01   2
   1  -2   4 51617.8 2040.38   2
   1  -2   4 48666.0 2004.25   1
  -1  -2  -4 48949.2 1931.88   1
   1  -2   5 180.736 66.3891  50
   1  -2   5 37.6131 52.2297   2
  -1  -2  -5 215.281 38.9917   1
   1   2   5 109.747 59.4970   2
   1  -2   5 68.5373 48.5667   1
   1  -2   6 1140.63 167.850  50
   1   2   6 969.550 159.321  50
   1   2   6 1096.81 123.749  35
   1   2   6 1179.33 130.139   4
   1   2   6 733.400 142.397   2
   1  -2   6 934.273 161.864   2
   1  -2   6 1033.23 133.390   1
   1  -2   7 26395.3 1170.41  50
   1   2   7 25749.4 1177.85  50
   1   2   7 21933.4 968.741  35
   1   2   7 22805.1 982.083   4
   1   2   7 25327.8 1187.32   2
   1  -2   7 23982.3 1177.62   2
   1  -2   7 22464.7 1047.38   1
   1  -2   8 221172. 8869.32  36
   1   2   8 212579. 8837.92  36
   1   2   8 223002. 8851.02   2
   1  -2   8 220172. 8669.62   1
   1  -2   8 225169. 8865.30   2
   1   2   8 257348. 8876.78  50
   1  -2   8 255721. 8865.75  50
   1  -2   9 40168.1 1813.91  50
   1   2   9 39649.5 1819.98  50
   1   2   9 36947.1 1823.60  36
   1  -2   9 36079.7 1825.77  36
   1  -2  10 20951.6 1219.53  36
   1   2  10 19809.8 1185.85  36
   1   2  10 21726.7 871.831  54
   1  -2  10 20554.4 865.791  54
   1  -2  11-47.5188 103.815  36
   1   2  11 92.2857 100.810  36
   1   2  11 57.3962 43.1661  54
   1  -2  11 89.9133 39.9585  54
   1   2  12 873.970 236.877  36
   1  -2  12 636.457 208.741  36
   1   2  12 641.575 94.6341  54
   1  -2  12 682.524 91.4521  54
   1  -2  13 2073.93 165.017  41
   1   2  13 1186.65 300.253  36
   1  -2  13 1810.02 358.415  36
   1  -2  14 630.285 246.823  36
   1   2  14 304.664 169.137  36
   1  -2  14 361.984 72.0857  30
   1   2  14 547.064 97.8226  33
   1  -2  14 373.085 66.4176  32
   1  -2  14 500.236 87.8131  29
   1   2  14 383.052 77.3025  28
   1   2  14 455.530 87.3938  49
   1   2  14 502.911 83.9306  42
   1  -2  14 380.237 80.0519  44
   1  -2  14 559.540 86.4312  42
   1  -2  14 485.211 88.9721  43
   1   2  14 330.495 71.3732  47
   1   2  14 309.319 87.2805   6
   1  -2  14 538.704 90.0222  27
   1   2  14 484.279 98.8565  38
   1  -2  14 453.562 90.2647  39
   1  -2  14 363.247 88.0160  38
   1   2  14 300.685 81.3719  39
   1   2  14 517.811 104.368  40
   1  -2  14 705.262 108.314  40
   1  -2  14 558.502 90.6000  41
   1  -2  15 1592.05 151.395  41
   1  -2  15 1345.85 134.155  42
   1  -2  15 1210.05 137.582  43
   1   2  15 1190.22 130.208  42
   1  -2  15 1395.33 126.492  46
   1  -2  15 1115.10 118.167  45
   1  -2  15 1055.16 125.456  44
   1  -2  15 1199.26 138.651  47
   1  -2  15 1299.68 151.190  39
   1   2  15 1437.45 165.187  40
   1   2  15 1209.95 142.545  41
   1  -2  15 1288.67 151.537  40
   1  -2  15 1330.67 150.944  38
   1   2  15 1286.33 154.210  39
   1   2  15 1348.70 152.918  38
   1  -2  15 1181.95 115.308  32
   1   2  15 1287.56 147.218  33
   1  -2  15 1261.20 133.885  27
   1  -2  15 1152.94 130.360  29
   1   2  15 1220.83 132.152  28
   1   2  15 1365.54 161.957   6
   1  -2  16 61.8460 56.0831  44
   1   2  16 20.0765 51.9098  42
   1  -2  16 11.1852 56.7956  43
   1  -2  16-29.6664 55.5129  42
   1  -2  16 61.1259 41.8146  46
   1   2  16 26.7181 39.1764  45
   1  -2  16 33.9905 70.9415  45
   1  -2  16 169.844 64.9291  47
   1   2  16 27.6273 71.4213  39
   1  -2  16 104.805 65.2731  39
   1   2  16 38.4881 62.6815  38
   1   2  16 85.8895 77.8749  40
   1  -2  16 13.2705 57.9942  38
   1  -2  16 60.9712 44.0697  32
   1   2  16 47.5282 60.3318  33
   1  -2  16 69.8538 54.2966  29
   1   2  16 10.4673 39.6279  28
   1   2  16-14.8865 68.2264   6
   1  -2  17 8172.65 390.849  42
   1   2  17 7487.39 383.210  42
   1  -2  17 8168.12 403.488  43
   1  -2  17 7025.25 393.186  47
   1  -2  17 7459.06 385.121  44
   1   2  17 6227.02 336.821  45
   1  -2  17 7191.27 367.163  45
   1   2  17 7069.49 404.535  46
   1   2  17 7801.71 429.051  40
   1   2  17 7547.62 423.054  39
   1  -2  17 7732.78 422.360  38
   1   2  17 7702.64 416.131  38
   1  -2  17 7593.98 357.243  32
   1   2  17 7144.16 389.180  33
   1  -2  17 7223.97 377.151  29
   1   2  17 6584.02 370.552  28
   1   2  17 7480.15 433.372   6
   1   2  18-25.5339 73.7872  40
   1   2  18-35.5579 73.2325  38
   1  -2  18-36.6007 72.4984  38
   1   2  18-25.3087 57.9842  39
   1   2  18 45.9965 68.3321  46
   1  -2  18-7.67050 55.5731  45
   1   2  18 28.1502 48.5064  33
   1  -2  18-26.2665 51.3207  44
   1   2  18 34.7142 51.5713  42
   1  -2  18 9.80982 52.4905  43
   1  -2  18 24.4060 45.6554  29
   1  -2  19 181.696 57.0098  45
   1   2  19 180.102 72.1893  46
   1   2  19 236.329 81.8512  40
   1  -2  19 191.934 60.8868  43
   1   2  19 254.173 62.9163  42
   1  -2  19 135.133 55.8377  44
   1  -2  19 220.810 63.9606  42
   1  -2  20 2244.43 147.913  45
   1   2  20 2076.33 164.295  46
   1  -2  20 2051.99 146.976  44
   1  -2  20 2320.49 157.316  43
   1   2  20 2674.28 163.282  42
   1  -2  20 2729.70 164.069  42
   1  -2  21 5913.77 278.501  44
   1  -2  21 6167.96 278.746  45
  -1  -3  22 10285.5 423.129  44
  -1  -3  21 678.960 76.5360  44
  -1  -3  21 615.042 68.2452  42
  -1   3  21 602.906 82.2363  41
  -1  -3  20 11981.7 533.864  44
  -1   3  20 10925.3 529.648  33
  -1  -3  20 11633.4 532.690  43
  -1  -3  20 13047.4 526.253  42
  -1   3  20 12422.1 523.335  42
  -1   3  20 12264.3 553.836  41
  -1   3  19 14067.3 659.829  41
  -1  -3  19 13720.6 636.238  44
  -1   3  19 13556.8 641.966  33
  -1  -3  19 15661.0 631.868  42
  -1   3  19 14234.0 623.942  42
  -1  -3  19 14792.0 648.947  43
  -1  -3  19 14674.2 635.938  29
  -1   3  18 23260.0 988.942  41
  -1   3  18 23834.8 978.704  40
  -1  -3  18 21194.9 954.125  44
  -1  -3  18 21098.0 931.928  45
  -1  -3  18 24613.8 944.823  32
  -1   3  18 21237.8 967.641  33
  -1  -3  18 24551.2 953.184  42
  -1   3  18 22708.4 945.766  42
  -1  -3  18 22069.6 965.159  43
  -1  -3  18 21963.2 954.220  29
  -1   3  17 17332.1 776.695  40
  -1   3  17 17281.6 787.337  41
  -1   3  17 16238.2 722.524  48
  -1  -3  17 18161.2 743.999  32
  -1   3  17 17505.4 784.194  33
  -1  -3  17 15918.3 759.440  43
  -1   3  17 17577.1 750.505  42
  -1  -3  17 18020.8 752.742  42
  -1  -3  17 15536.8 749.767  29
  -1  -3  16 269.770 83.7601  29
  -1   3  16 451.792 87.0027  54
  -1  -3  16 438.352 90.0007  54
  -1   3  16 487.641 102.894  40
  -1   3  16 503.806 101.422  39
  -1   3  16 353.865 66.3939  48
  -1   3  16 348.652 88.2112  46
  -1  -3  16 266.980 73.3170  30
  -1  -3  16 351.469 79.1574  32
  -1   3  16 187.639 75.0242  33
  -1  -3  16 222.370 68.7407  42
  -1   3  16 195.715 69.2878  42
  -1   3  16 431.714 91.0916  34
  -1   3  15 365.640 86.4369  34
  -1  -3  15 330.988 76.9029  30
  -1  -3  15 404.034 74.9975  32
  -1   3  15 329.471 88.7787  33
  -1  -3  15 371.517 85.3494  29
  -1   3  15 437.850 90.5947  54
  -1  -3  15 233.458 76.2192  54
  -1   3  15 316.282 81.9518  40
  -1   3  15 301.952 83.4849  38
  -1   3  15 436.547 91.1797  39
  -1  -3  15 283.592 86.8768  38
  -1   3  15 411.701 89.7019  46
  -1  -3  15 267.330 73.4457  42
  -1   3  15 263.397 73.7886  42
  -1   3  15 279.255 79.9504   6
  -1  -3  14 10412.0 508.006  42
  -1  -3  14 9267.05 513.319  44
  -1   3  14 9956.45 506.604  42
  -1   3  14 10151.1 542.854  33
  -1  -3  14 10060.0 495.943  32
  -1   3  14 10586.5 512.367  28
  -1  -3  14 10470.4 549.494  10
  -1   3  14 11772.8 528.109  54
  -1  -3  14 11093.0 521.359  54
  -1   3  14 11292.6 550.197   6
  -1   3  14 9579.89 529.926  34
  -1   3  14 11405.0 539.678  39
  -1   3  14 10541.4 535.548  40
  -1  -3  14 10377.8 528.067  38
  -1   3  14 12088.8 543.516  38
  -1  -3  14 9955.42 852.799  50
  -1   3  14 9948.16 857.272  50
  -1  -3  13 1368.68 143.169  38
  -1   3  13 1182.16 132.457  39
  -1   3  13 1301.85 143.643  40
  -1   3  13 1181.44 129.260  54
  -1  -3  13 1363.26 135.516  54
  -1  -3  13 1708.93 319.487  50
  -1   3  13 963.796 249.900  50
  -1  -3  13 1144.79 126.746  42
  -1  -3  13 1292.10 139.574  44
  -1  -3  13 1477.13 134.595  41
  -1   3  13 1320.60 135.584  42
  -1  -3  13 1252.46 123.178  32
  -1   3  13 1460.70 155.985  33
  -1   3  13 1318.90 146.278   6
  -1   3  13 1165.45 139.311  34
  -1  -3  13 1315.43 151.516  10
  -1   3  12 11390.3 543.995  54
  -1  -3  12 11867.0 547.536  54
  -1   3  12 11777.5 542.298   3
  -1  -3  12 11986.9 878.920  50
  -1   3  12 12590.7 901.649  50
  -1  -3  11 2786.70 189.217  54
  -1   3  11 2819.42 190.173  54
  -1   3  11 2835.23 189.250   3
  -1  -3  11 2430.84 353.258  50
  -1   3  11 2126.54 339.312  50
  -1  -3  10 1260.13 114.929  54
  -1   3  10 1342.92 118.113  54
  -1   3  10 1379.72 123.441   3
  -1   3  10 1869.75 243.297  35
  -1   3  10 1217.73 250.614  50
  -1  -3  10 1099.55 230.637  50
  -1   3   9 13461.3 587.920   3
  -1   3   9 12714.7 775.369  35
  -1   3   9 13937.9 855.622  50
  -1  -3   9 13807.2 843.596  50
  -1  -3   8 62091.0 2693.44   1
  -1   3   8 63555.7 2671.99  35
  -1  -3   8 62284.1 2676.08  50
  -1   3   8 63279.4 2700.66  50
  -1  -3   7 40384.2 1817.01   1
  -1   3   7 40340.3 1806.40  35
  -1   3   7 39070.4 1774.00   5
  -1   3   7 40759.3 1795.47  50
  -1  -3   7 39019.7 1767.49  50
  -1  -3   6 96708.1 3907.74   1
  -1   3   6 100372. 3928.59  35
  -1   3   6 102056. 3900.61   5
  -1  -3   6 90637.3 3834.78  50
  -1   3   5 40815.5 1735.64   5
  -1  -3   5 37362.2 1730.52   1
  -1  -3   4 2609.26 225.822  53
  -1   3   4 2447.66 226.455  53
  -1  -3   4 2802.60 279.095   1
  -1   3   3 43740.1 1827.11   5
  -1   3   3 39750.9 1699.17  53
  -1  -3   3 44611.2 1716.26  53
  -1   3   2 292526. 11715.6  53
  -1  -3   2 342114. 11735.8  53
  -1   3   1 199385. 6978.20   5
  -1   3   1 173073. 6767.79  53
  -1  -3   1 186013. 6777.56  53
  -1  -3   1 188548. 6969.09   1
  -1  -3   0 22304.6 1005.16   1
  -1   3   0 23057.5 1016.77   5
   1  -3   0 20977.8 836.970  51
   1   3   0 21590.7 833.471  51
  -1   3  -1 1653.20 185.404   5
   1  -3   1 1460.57 111.567   2
  -1  -3  -1 1823.26 193.510   1
   1   3   1 1880.75 117.661   2
  -1   3  -2 13450.8 662.478   5
   1   3   2 11801.2 551.277   2
  -1  -3  -2 13777.9 649.888   1
   1  -3   2 12100.1 559.066   2
  -1   3  -3 988.111 137.851   5
   1  -3   3 877.486 114.070   2
   1   3   3 1041.99 120.173   2
   1  -3   3 1325.60 169.077   1
  -1  -3  -3 857.145 122.493   1
  -1   3  -4 49249.7 2039.83   5
   1  -3   4 51342.1 2104.16   1
  -1  -3  -4 51096.0 2034.36   1
   1   3   4 50101.4 2042.30   2
   1  -3   4 50175.7 2055.52   2
   1  -3   5 38932.9 1735.34   1
  -1  -3  -5 41950.4 1656.46   1
   1   3   5 39823.3 1719.70   2
   1  -3   5 40721.5 1731.52   2
   1   3   6 150406. 5858.14  36
   1  -3   6 156290. 5867.39  36
   1   3   6 151590. 5850.79   2
   1  -3   6 144387. 5817.68   1
  -1  -3  -6 152420. 5692.94   1
   1  -3   6 147433. 5848.68   2
   1   3   7 59156.1 2569.87  36
   1  -3   7 65777.7 2610.02  36
   1   3   7 60465.2 2477.08  35
   1   3   7 62201.5 2453.89   4
   1  -3   7 56983.4 2504.51   1
   1   3   8 65574.2 2650.69  35
   1  -3   8 68200.6 2855.57  36
   1   3   8 64618.4 2619.16   4
   1  -3   8 62988.4 2733.47   1
   1  -3   9 11160.7 703.457   1
   1  -3   9 12902.3 536.924  54
   1   3   9 11786.3 800.895  36
   1  -3   9 11582.2 803.738  36
   1  -3  10 3064.94 187.678  54
   1   3  10 3141.50 189.586  54
   1   3  10 2547.64 358.207  36
   1  -3  10 2469.64 354.961  36
   1  -3  11 9904.27 457.784  54
   1  -3  11 9089.22 757.067  36
   1   3  11 9226.74 761.348  36
   1   3  12 3653.18 468.942  36
   1  -3  12 4108.65 505.944  36
   1  -3  13 122.069 46.6830  32
   1   3  13 103.403 64.4850  33
   1  -3  13 63.0676 48.2973  30
   1  -3  13 72.9846 61.2192  29
   1   3  13 69.5271 46.8124  28
   1  -3  13 184.559 60.1026  39
   1   3  13 44.8706 47.9021  38
   1   3  13 73.6288 56.3437  39
   1  -3  13 138.223 59.6516  38
   1  -3  13 198.425 63.5882  27
   1  -3  13 30.5930 54.6832  44
   1   3  13 150.616 55.5365  42
   1  -3  13 120.518 51.9647  42
   1  -3  13 132.377 50.0119  45
   1   3  13 26.5058 55.0462   6
   1   3  13 56.1008 134.295  36
   1  -3  13 57.5904 137.858  36
   1  -3  14 157.766 50.9045  32
   1   3  14 202.182 77.0251  33
   1  -3  14 160.913 63.1786  30
   1   3  14 248.908 82.4013  40
   1  -3  14 97.9019 60.0907  38
   1  -3  14 197.094 69.1673  39
   1   3  14 207.086 73.9825  39
   1   3  14 190.204 68.9794  38
   1  -3  14 133.137 59.4379  27
   1  -3  14 162.935 67.3938  29
   1   3  14 201.867 64.8796  28
   1  -3  14 260.615 74.3942  44
   1  -3  14 99.5539 52.6657  42
   1   3  14 195.830 60.0529  42
   1   3  14 129.012 55.2907  34
   1   3  14 168.483 74.1185   6
   1  -3  15 2966.17 190.941  32
   1   3  15 2882.79 232.510  33
   1  -3  15 2642.26 205.963  30
   1  -3  15 2738.12 215.988  27
   1   3  15 2514.44 209.201  28
   1  -3  15 2746.15 209.028  29
   1   3  15 2913.13 231.408  39
   1   3  15 2923.46 225.724  38
   1   3  15 2595.66 231.121  40
   1  -3  15 3078.11 231.311  38
   1   3  15 2981.96 207.562  42
   1  -3  15 2737.26 215.680  43
   1  -3  15 3135.05 206.809  42
   1   3  15 2763.61 212.758  34
   1   3  15 2648.36 230.218   6
   1   3  16 89.5370 50.1463  28
   1  -3  16 105.615 60.1965  29
   1   3  16-24.4374 58.5129  38
   1  -3  16 113.500 69.7224  38
   1   3  16 157.022 83.6966  40
   1   3  16 66.6139 65.1082  39
   1   3  16-12.6325 60.4920  41
   1  -3  16 103.919 50.4869  27
   1  -3  16 18.1107 48.4962  42
   1   3  16 46.5106 50.6376  42
   1  -3  16 92.8715 65.1808  43
   1   3  16 57.8398 74.7766   6
   1  -3  16 40.2973 50.2248  30
   1   3  16-13.1608 60.3391  33
   1  -3  16 146.318 52.7016  32
   1  -3  16 49.9383 53.2019  47
   1   3  17 777.468 119.769  46
   1  -3  17 468.853 89.1083  47
   1  -3  17 779.808 100.438  42
   1   3  17 788.441 102.900  42
   1  -3  17 718.962 108.601  43
   1   3  17 668.665 121.562   6
   1   3  17 874.785 123.909  41
   1  -3  17 632.348 106.238  38
   1   3  17 627.168 112.179  39
   1   3  17 837.039 114.762  38
   1   3  17 977.718 137.856  40
   1   3  17 743.925 111.885  33
   1  -3  17 666.632 103.438  29
   1   3  17 762.572 102.320  28
   1   3  18 5742.64 290.281  42
   1  -3  18 5576.66 285.434  42
   1  -3  18 5398.17 306.325  43
   1   3  18 4540.16 303.801  46
   1   3  18 5284.38 313.023  41
   1   3  18 5485.19 328.935  40
   1   3  18 6037.60 327.253  38
   1  -3  18 5583.84 323.479  38
   1   3  18 5322.26 323.630  39
   1   3  18 4151.22 286.380  33
   1  -3  18 4447.91 278.926  29
   1   3  19 6524.11 352.268  41
   1   3  19 6741.66 363.792  40
   1  -3  19 6658.31 322.215  45
   1  -3  19 6230.66 326.249  44
   1   3  19 5338.46 338.830  46
   1  -3  19 6525.04 338.929  43
   1   3  19 6955.93 326.819  42
   1  -3  19 7183.06 328.410  42
   1  -3  19 6407.94 324.461  29
   1   3  20 12805.6 576.805  40
   1  -3  20 12621.9 542.180  44
   1  -3  20 12909.1 537.426  45
   1   3  20 11906.0 562.786  46
   1   3  20 12957.8 568.492  41
   1  -3  20 12573.1 551.055  43
   1   3  21 528.771 71.5439  41
   1   3  21 470.803 68.8364  46
   1  -3  21 555.513 64.6263  44
   1  -3  21 586.556 67.7421  43
  -1  -4  22 2661.72 132.227  44
  -1  -4  21 4350.94 208.419  45
  -1   4  21 4256.39 228.102  41
  -1   4  20 8068.26 398.471  41
  -1   4  20 8316.89 393.578  46
  -1  -4  20 8230.23 366.374  45
  -1   4  20 7655.71 382.546  33
  -1  -4  20 8123.26 355.807  42
  -1  -4  20 8369.79 388.927  43
  -1  -4  19 15007.8 605.883  42
  -1  -4  19 14717.6 645.705  43
  -1  -4  19 14441.7 612.129  45
  -1   4  19 13685.1 639.900  46
  -1   4  19 15094.8 663.821  41
  -1   4  19 13092.5 634.719  33
  -1  -4  19 14284.6 632.032  29
  -1  -4  18 139.546 68.4487  44
  -1  -4  18 339.956 80.0921  43
  -1  -4  18 185.302 61.1881  42
  -1   4  18 152.744 54.2006  42
  -1  -4  18 170.897 62.0763  45
  -1   4  18 213.202 74.0430  46
  -1   4  18 193.358 86.2958  41
  -1   4  18 337.501 75.1700  40
  -1   4  18 246.332 81.4896  33
  -1  -4  18 232.310 74.8582  29
  -1  -4  17 5645.11 293.671  42
  -1   4  17 5391.49 291.717  42
  -1   4  17 5326.03 324.273  46
  -1   4  17 5176.33 285.208  48
  -1  -4  17 5250.69 290.529  45
  -1  -4  17 5093.69 308.438  44
  -1   4  17 5578.13 317.983  40
  -1   4  17 5163.15 327.622  33
  -1  -4  17 5024.31 304.088  30
  -1  -4  17 4867.01 309.432  29
  -1  -4  16 8820.73 466.188  29
  -1   4  16 9080.80 442.000  42
  -1  -4  16 9505.51 443.042  42
  -1   4  16 8701.52 471.889  46
  -1  -4  16 8181.52 427.572  45
  -1   4  16 8857.47 437.587  48
  -1  -4  16 9269.28 466.132  44
  -1   4  16 8729.74 465.316  40
  -1   4  16 8352.40 478.715  33
  -1  -4  16 9044.62 464.110  30
  -1  -4  16 10238.3 452.041  32
  -1   4  16 8971.98 482.345  34
  -1  -4  15 710.988 116.222  29
  -1   4  15 1202.63 120.503  48
  -1   4  15 1075.02 140.481  46
  -1  -4  15 883.760 112.676  42
  -1   4  15 1023.09 120.112  42
  -1  -4  15 1064.31 134.747  44
  -1   4  15 971.539 137.996  34
  -1   4  15 1112.09 132.702  39
  -1   4  15 1000.97 132.349  40
  -1  -4  15 1384.62 130.000  32
  -1  -4  15 955.005 125.596  30
  -1   4  15 1141.71 149.149  33
  -1   4  14 1082.21 136.659  40
  -1   4  14 1097.47 128.959  39
  -1  -4  14 1246.61 126.386  54
  -1   4  14 1141.68 124.636  54
  -1   4  14 951.586 138.970  34
  -1   4  14 942.619 138.281  33
  -1  -4  14 1369.32 128.482  32
  -1   4  14 1109.53 117.733  48
  -1   4  14 1259.39 144.243   6
  -1  -4  14 949.896 125.604  44
  -1  -4  14 974.851 111.797  42
  -1   4  14 1027.75 117.269  42
  -1  -4  14 999.782 129.656  19
  -1  -4  14 1074.45 142.070  10
  -1  -4  13 1248.71 143.747  19
  -1   4  13 1328.49 129.968  54
  -1  -4  13 1208.07 126.841  54
  -1  -4  13 1424.24 130.789  32
  -1   4  13 1334.65 137.918  28
  -1  -4  13 1189.41 138.105  38
  -1   4  13 1315.05 137.981  39
  -1   4  13 1180.83 135.333  40
  -1   4  13 1207.49 135.554  38
  -1  -4  13 1060.78 133.937  44
  -1  -4  13 1283.95 127.956  42
  -1   4  13 1259.61 131.920  42
  -1   4  13 1243.34 141.672   6
  -1  -4  13 1222.31 149.722  10
  -1   4  13 1152.12 148.321  34
  -1  -4  12 16561.4 810.052  44
  -1   4  12 19649.3 809.636  54
  -1  -4  12 18810.3 802.308  54
  -1  -4  12 19176.6 798.327  32
  -1  -4  12 18852.9 1166.68  50
  -1   4  12 21293.5 1229.47  50
  -1  -4  11 531.380 79.5455  54
  -1   4  11 737.371 90.1152  54
  -1   4  11 738.184 195.899  50
  -1   4  10 10458.3 470.313  54
  -1  -4  10 10692.9 469.874  54
  -1   4  10 9663.64 481.045   3
  -1   4  10 9175.85 690.533  35
  -1   4  10 9547.36 719.378  50
  -1  -4  10 10183.1 728.590  50
  -1   4   9 15943.3 687.060  54
  -1  -4   9 16581.2 687.776  54
  -1   4   9 15628.8 966.863  35
  -1   4   9 17175.2 979.515  50
  -1  -4   9 15562.6 937.740  50
  -1   4   9 16997.7 717.308   3
  -1  -4   9 15851.8 991.843   1
  -1   4   8 71.3713 98.6190  35
  -1   4   8 29.2985 64.0234  50
  -1  -4   8 56.4028 61.6276  50
  -1  -4   8 73.2815 80.0579   1
  -1   4   8 39.9141 40.5572   3
  -1   4   7 9766.46 682.564  35
  -1   4   7 9971.02 608.534  50
  -1  -4   7 9657.09 598.899  50
  -1  -4   7 8440.53 646.625   1
  -1   4   6 68687.8 2978.61   5
  -1  -4   6 70985.9 2847.12  50
  -1   4   6 71526.2 2858.06  50
  -1  -4   6 67633.4 2979.23   1
  -1   4   5 102958. 4115.22   5
  -1   4   5 101923. 3949.62  50
  -1  -4   5 98435.6 3931.49  50
  -1  -4   5 102393. 4120.20   1
  -1   4   4 28646.6 1405.53   5
  -1  -4   4 28722.2 1229.06  50
  -1   4   4 30340.7 1248.55  50
  -1  -4   4 28473.2 1405.80   1
  -1   4   3 6884.73 359.663  50
  -1  -4   3 6888.93 350.208  50
  -1   4   2 113667. 4431.91  50
  -1  -4   2 119967. 4421.59  50
  -1  -4   1 133562. 5071.79   1
  -1   4   1 123477. 5060.94   5
  -1  -4   0 3572.34 333.309   1
  -1   4   0 3733.10 337.051   5
   1  -4   1 11709.8 700.611   1
  -1  -4  -1 13567.8 721.275   1
  -1   4  -1 12334.8 714.573   5
   1   4   2 125.811 33.7471  36
   1  -4   2 147.579 35.4359  36
  -1  -4  -2 154.014 74.6271   1
  -1   4  -2 116.086 75.3930   5
   1  -4   3 1673.66 153.065  36
   1   4   3 1921.55 156.490  36
   1  -4   3 1922.93 237.171   1
  -1  -4  -3 2316.71 240.744   1
  -1   4  -3 2073.56 231.941   5
   1   4   4 50188.8 2052.25  36
   1  -4   4 50539.9 2065.79  36
   1  -4   4 49644.1 2201.66   1
  -1  -4  -4 54558.8 2153.97   1
   1  -4   5 1055.11 148.541  36
  -1  -4  -5 852.916 140.930   1
   1   4   6 100916. 3857.28  36
   1  -4   6 87810.9 3831.14  36
   1  -4   6 94607.9 3911.62   1
  -1  -4  -6 101917. 3797.41   1
   1   4   7 1561.36 223.256  36
   1  -4   7 1895.90 241.255  36
   1  -4   7 2199.14 274.171   1
   1   4   8-30.7228 60.0480  36
   1  -4   8 92.6971 73.9567  36
   1   4   8 52.3444 57.1937  35
   1  -4   8 31.1747 60.9307   1
   1   4   8 86.7500 63.5803   4
   1  -4   9 322.071 121.174  36
   1   4   9 250.000 110.409  36
   1  -4   9 32.8988 55.8201   1
   1   4  10 1511.09 270.004  36
   1  -4  10 1094.76 212.857   1
   1   4  11 4296.09 482.828  36
   1  -4  11 4071.20 476.975  36
   1  -4  12 212.626 67.2369  30
   1   4  12 277.943 74.3912  28
   1  -4  12 235.215 58.2685  45
   1  -4  12 210.391 74.4590  19
   1   4  12 309.847 82.7173   6
   1  -4  12 352.595 77.7779  44
   1   4  12 388.191 99.4228  14
   1   4  13 5691.55 319.250  38
   1   4  13 5237.13 323.841  39
   1  -4  13 5105.36 309.887  38
   1  -4  13 5170.69 314.120  29
   1   4  13 5723.02 338.410  28
   1  -4  13 4898.71 330.171  19
   1  -4  13 4934.56 303.161  44
   1  -4  13 4949.80 282.346  45
   1  -4  13 4628.89 309.568  30
   1  -4  13 6033.36 297.147  32
   1   4  13 4922.64 324.762  34
   1   4  13 4837.37 326.655   6
   1   4  13 5832.23 297.606  42
   1  -4  13 5380.39 287.011  42
   1  -4  14 696.033 112.547  30
   1   4  14 656.688 123.847  33
   1  -4  14 1094.90 135.584  27
   1  -4  14 952.240 124.729  29
   1   4  14 938.093 123.995  28
   1  -4  14 873.507 113.474  44
   1   4  14 1264.51 120.113  42
   1  -4  14 1041.06 109.019  42
   1  -4  14 866.020 105.294  45
   1   4  14 973.416 131.916  34
   1  -4  14 925.476 122.232  38
   1   4  14 859.400 120.561  38
   1   4  14 735.751 117.720  39
   1   4  14 826.931 124.955   6
   1   4  15 450.705 105.794  33
   1  -4  15 531.676 97.3575  30
   1  -4  15 476.979 100.114  29
   1   4  15 559.790 97.9953  28
   1  -4  15 364.726 90.9881  44
   1  -4  15 462.661 81.7482  42
   1   4  15 420.440 78.2988  42
   1  -4  15 354.492 87.7605  27
   1  -4  15 421.222 85.7400  45
   1   4  15 491.933 100.276  34
   1   4  15 666.182 106.670  38
   1  -4  15 570.913 97.4547  38
   1   4  15 396.807 96.4748  40
   1   4  15 524.396 102.971  39
   1   4  15 460.184 99.7468   6
   1   4  16 808.362 128.250  33
   1  -4  16 860.225 113.767  30
   1   4  16 865.051 115.978  28
   1  -4  16 1030.92 123.378  29
   1  -4  16 1010.24 121.634  44
   1  -4  16 907.682 99.3321  42
   1   4  16 1042.01 108.038  42
   1  -4  16 690.380 109.932  27
   1   4  16 777.563 127.807   6
   1   4  16 746.659 112.205  34
   1   4  16 1225.19 131.679  38
   1   4  16 1025.80 138.626  40
   1   4  16 860.012 126.045  39
   1  -4  16 800.958 114.811  38
   1  -4  16 757.557 101.943  45
   1  -4  17-11.1936 45.1086  47
   1  -4  17 7.80851 55.5522  45
   1   4  17 76.5567 48.4893  42
   1  -4  17 83.2122 61.9388  44
   1  -4  17-7.40470 48.5458  42
   1   4  17 12.8130 58.7280   6
   1  -4  17 110.605 69.4724  29
   1   4  17 84.6805 57.5918  38
   1   4  17 60.3987 63.5653  41
   1   4  17 35.0921 58.2852  39
   1  -4  17 97.2427 64.2210  38
   1   4  17 12.9112 70.2412  40
   1  -4  17 77.9033 53.8326  30
   1   4  17 12.5782 58.9473  33
   1   4  18 1187.96 132.932  33
   1  -4  18 1291.77 128.879  29
   1   4  18 1240.41 110.421  42
   1  -4  18 1330.19 111.471  42
   1  -4  18 1378.16 134.750  43
   1  -4  18 1155.34 113.655  45
   1   4  18 1224.72 117.516  48
   1  -4  18 1085.83 119.934  44
   1   4  18 1033.47 127.886  41
   1   4  18 1181.31 136.936  39
   1   4  18 1110.79 138.354  40
   1   4  19 4754.37 280.397  33
   1  -4  19 5120.91 271.784  29
   1  -4  19 5273.22 285.087  43
   1   4  19 5126.75 293.228  41
   1   4  19 4613.89 287.617  46
   1  -4  20 19.1485 41.8525  43
   1   4  20 37.5385 46.9841  40
   1   4  20 78.5514 47.8471  41
   1   4  20 22.5048 47.5146  46
   1  -4  21 10926.9 454.991  43
   1   4  21 11582.1 467.581  41
  -1  -5  21 3479.42 170.269  44
  -1  -5  21 3285.75 172.576  43
  -1   5  21 3596.70 184.979  41
  -1   5  20 3526.71 205.039  33
  -1  -5  20 3490.51 197.466  29
  -1  -5  20 3736.08 208.184  43
  -1  -5  20 3878.59 189.513  45
  -1  -5  20 3675.16 195.431  44
  -1   5  20 3492.49 205.056  46
  -1   5  20 3658.16 216.465  41
  -1   5  19 25.6516 56.6545  33
  -1  -5  19 44.8506 52.1511  29
  -1  -5  19-47.2937 58.2926  44
  -1  -5  19-8.39176 54.3802  43
  -1   5  19 63.9197 51.7765  46
  -1  -5  19-27.2952 50.0288  45
  -1   5  19 47.3380 62.0451  41
  -1   5  18 2453.51 196.197  33
  -1  -5  18 2701.11 194.591  29
  -1  -5  18 2706.36 199.370  43
  -1   5  18 2870.94 214.124  41
  -1   5  18 3160.20 191.538  40
  -1  -5  18 2541.08 170.647  45
  -1   5  18 2479.49 191.030  46
  -1  -5  18 2488.71 181.868  44
  -1   5  17 2745.41 214.610  34
  -1   5  17 2739.80 215.364  33
  -1  -5  17 2806.42 205.115  30
  -1  -5  17 2407.73 197.963  29
  -1   5  17 2571.51 190.098  40
  -1  -5  17 2424.99 189.732  44
  -1  -5  17 2667.27 177.274  45
  -1   5  17 2548.67 202.309  46
  -1   5  17 2440.73 175.734  48
  -1  -5  16 3112.40 231.419  29
  -1   5  16 3397.92 252.740  34
  -1   5  16 2938.07 217.665  40
  -1  -5  16 2884.69 225.979  30
  -1   5  16 2672.80 220.353  46
  -1   5  16 3431.70 217.379  48
  -1  -5  16 3168.95 204.322  45
  -1  -5  16 3413.56 229.884  44
  -1  -5  15 1044.50 113.047  45
  -1   5  15 1054.17 116.617  48
  -1   5  15 968.041 132.678  46
  -1   5  15 995.040 123.275  40
  -1   5  15 1112.47 144.628  34
  -1   5  15 844.193 100.762  42
  -1  -5  15 892.159 121.313  44
  -1  -5  15 958.875 133.095  30
  -1   5  14 4475.36 284.286   6
  -1  -5  14 4274.67 279.746  44
  -1   5  14 4493.61 255.052  42
  -1  -5  14 4803.35 309.655  10
  -1   5  14 3972.06 302.957  34
  -1  -5  14 4934.73 317.674  19
  -1   5  14 4655.80 281.919  39
  -1   5  14 3741.14 269.211  40
  -1   5  14 4215.55 266.766  48
  -1  -5  14 4227.38 252.563  45
  -1  -5  13 625.653 86.7130  45
  -1   5  13 722.042 98.5555  48
  -1  -5  13 523.407 101.773  44
  -1  -5  13 700.789 115.680  10
  -1   5  13 593.873 114.700  34
  -1  -5  13 617.479 91.6343  32
  -1   5  13 752.959 125.466  33
  -1   5  13 615.925 99.8507  40
  -1  -5  13 531.599 104.763  19
  -1   5  12 12723.7 665.898  33
  -1  -5  12 15365.8 629.377  32
  -1   5  12 12604.3 620.831  48
  -1  -5  12 13039.8 637.991  44
  -1  -5  12 15560.0 625.745  54
  -1  -5  12 14002.3 664.366  10
  -1  -5  12 13221.6 669.801  19
  -1  -5  11 4017.28 236.101  32
  -1   5  11 3785.19 239.155  48
  -1  -5  11 4142.56 233.043  54
  -1   5  10 6512.69 591.626  35
  -1  -5  10 6438.01 608.620   1
  -1   5  10 5586.25 510.449  50
  -1   5   9 32676.9 1816.99  35
  -1  -5   9 34730.9 1867.62   1
  -1  -5   9 39167.7 1741.34  50
  -1   5   9 39460.9 1755.62  50
  -1   5   8 87.9203 85.9804  35
  -1  -5   8 134.278 107.178   1
  -1   5   8 102.532 45.6979   3
  -1  -5   8 78.2507 62.5396  50
  -1   5   8 162.129 79.2902  50
  -1   5   7 42.7457 83.5909  35
   1  -5  -7 52.3897 62.7799   1
  -1  -5   7 212.890 110.106   1
  -1   5   7 134.552 69.3660  50
  -1  -5   6 12507.2 852.963   1
   1  -5  -6 12524.0 751.570   1
  -1   5   6 12698.7 668.504  50
  -1   5   5 94148.5 3634.71   3
  -1  -5   5 98054.4 4029.96   1
   1  -5  -5 103118. 3929.47   1
  -1   5   5 95373.5 3721.03  50
   1  -5  -4 9198.38 661.299   1
  -1   5   4 12159.8 534.402  50
   1  -5  -3 68575.4 2890.66   1
  -1   5   2 126961. 5235.19   5
   1  -5  -2 130559. 5209.28   1
  -1  -5   2 133892. 5253.70   1
  -1   5   1 7348.06 565.939   5
   1  -5  -1 7400.12 548.967   1
  -1  -5   1 7871.85 582.564   1
  -1   5   0 109570. 4609.87   5
  -1  -5   0 119967. 4628.20   1
   1  -5   0 113088. 4593.22   1
  -1  -5  -1-30.2896 66.1677   1
   1  -5   1 62.0073 74.1915   1
  -1  -5  -2 8658.35 600.251   1
   1  -5   3 2208.60 284.410   1
  -1  -5  -3 1768.38 243.992   1
  -1  -5  -4 8344.20 566.349   1
   1  -5   4 7671.74 598.842   1
   1  -5   5 1641.71 177.837  36
   1  -5   5 2007.99 283.716   1
  -1  -5  -5 2254.72 262.290   1
   1  -5   6 1123.35 164.745  36
   1  -5   6 1423.28 246.796   1
  -1  -5  -6 1658.58 214.481   1
   1  -5   7 2582.10 279.047  36
   1  -5   7 3280.02 379.528   1
   1   5   8 4254.22 373.226  36
   1  -5   8 3423.88 343.280  36
   1  -5   9 4669.21 479.979   1
   1  -5  10 15826.2 1021.03   1
   1  -5  11 24616.2 978.077  45
   1  -5  11 23061.0 995.636  44
   1  -5  11 23231.7 1011.08  29
   1   5  11 25086.8 1043.15  28
   1  -5  11 23131.5 1023.95  30
   1  -5  11 24393.0 1055.12  19
   1  -5  12 8104.19 461.570  30
   1   5  12 9328.59 479.724   6
   1  -5  12 9037.96 427.857  45
   1  -5  12 8887.73 446.092  44
   1  -5  12 9467.22 467.739  29
   1   5  12 9024.32 480.437  28
   1   5  12 8737.09 461.044  39
   1   5  12 8723.34 507.341  14
   1  -5  12 9553.60 501.303  19
   1   5  13 5076.24 319.446  28
   1  -5  13 4935.16 301.780  29
   1  -5  13 4835.51 268.325  45
   1  -5  13 4638.16 282.503  44
   1  -5  13 4577.11 322.149  19
   1   5  13 4564.76 304.768   6
   1  -5  13 4538.14 302.490  30
   1   5  13 4415.09 292.119  39
   1   5  14 53.3125 62.5041  28
   1  -5  14 100.893 59.2929  45
   1  -5  14 50.6131 55.1275  44
   1   5  14 105.586 44.8999  42
   1   5  14 91.3111 80.1095  33
   1  -5  14 75.2978 74.6248  30
   1   5  14 72.9725 63.8208  34
   1   5  14 92.1256 70.4741   6
   1  -5  14 70.5994 54.0356  38
   1   5  14 35.8707 49.6335  39
   1  -5  15 321.594 75.5796  38
   1   5  15 222.851 68.6793  39
   1   5  15 366.090 90.5128  40
   1   5  15 256.058 79.8688  28
   1   5  15 168.684 74.7327   6
   1  -5  15 352.581 87.3818  43
   1  -5  15 297.739 78.9423  44
   1   5  15 330.416 60.1703  42
   1  -5  15 398.998 89.0766  30
   1   5  15 285.194 95.6698  33
   1   5  15 335.558 93.2932  34
   1  -5  15 289.616 82.6913  27
   1  -5  15 323.513 73.3163  45
   1  -5  16 11716.1 576.902  27
   1  -5  16 11499.5 557.475  29
   1   5  16 11579.2 574.386   6
   1   5  16 11491.8 579.052  40
   1   5  16 12351.6 567.248  39
   1  -5  16 11923.9 544.916  44
   1  -5  16 11727.9 527.792  45
   1   5  16 11565.7 551.298  48
   1   5  16 11089.1 587.517  33
   1  -5  16 12023.3 564.980  30
   1   5  16 11407.5 572.777  34
   1  -5  16 10670.9 555.025  43
   1   5  17 6489.26 352.343   6
   1  -5  17 5611.38 330.802  43
   1  -5  17 6379.35 311.881  45
   1   5  17 5514.49 343.147  46
   1   5  17 6212.29 325.806  48
   1  -5  17 6277.10 323.577  44
   1   5  17 5830.66 347.103  40
   1   5  17 5904.88 345.245  41
   1   5  17 6721.93 344.909  39
   1  -5  17 5830.63 329.250  30
   1   5  17 5301.91 345.181  33
   1  -5  17 5407.81 321.443  29
   1   5  18 804.823 119.233  46
   1  -5  18 986.588 102.604  44
   1   5  18 1027.08 103.374  48
   1  -5  18 1086.18 103.546  45
   1   5  18 848.481 113.648  41
   1   5  18 952.653 116.782  40
   1   5  18 833.655 114.581  33
   1  -5  18 927.465 109.305  29
   1  -5  19 1077.78 99.1774  44
   1   5  19 1188.01 118.209  41
   1   5  19 1196.97 115.946  40
   1   5  19 985.753 107.842  33
   1  -5  19 1284.10 112.208  29
   1  -5  20 678.985 74.0020  29
   1   5  20 801.313 83.6572  41
   1  -5  20 778.802 74.7244  44
   1   5  21 1141.27 80.6391  41
   1  -5  21 1269.84 79.0492  44
  -1  -6  21 3127.95 146.759  43
  -1   6  21 3111.26 146.601  33
  -1  -6  21 3219.54 140.865  44
  -1  -6  20 72.0306 31.4765  44
  -1  -6  20 78.9532 40.8089  29
  -1   6  20 100.478 42.6544  33
  -1   6  20 159.193 42.5692  46
  -1  -6  19 1513.26 119.902  29
  -1   6  19 1228.56 117.306  33
  -1  -6  19 1393.20 107.466  44
  -1  -6  19 1845.62 109.168  45
  -1   6  19 1011.69 102.750  46
  -1  -6  18 1334.40 128.017  29
  -1  -6  18 1509.33 112.892  45
  -1   6  18 1476.50 130.537  46
  -1  -6  18 1502.63 123.798  44
  -1   6  17 4140.98 230.913  48
  -1   6  17 4037.29 263.122  34
  -1  -6  17 4338.64 221.885  45
  -1  -6  17 3609.64 227.824  44
  -1   6  17 3095.19 228.798  46
  -1   6  17 3638.62 219.710  40
  -1  -6  17 3712.14 246.068  43
  -1  -6  17 3729.06 246.675  30
  -1   6  16 5754.31 313.821  40
  -1   6  16 5172.17 345.065  34
  -1   6  16 5499.94 329.382  46
  -1  -6  16 6000.03 323.697  44
  -1  -6  16 5995.43 301.405  45
  -1   6  16 6047.51 319.674  48
  -1  -6  16 5934.18 344.185  30
  -1  -6  15 3998.95 278.360  30
  -1   6  15 3902.14 289.815  33
  -1   6  15 4380.22 263.179  48
  -1  -6  15 4025.57 274.014  29
  -1   6  15 4135.65 297.669  34
  -1   6  15 3932.09 267.259  46
  -1  -6  15 4405.64 266.057  44
  -1  -6  15 4076.46 239.255  45
  -1   6  15 4009.89 255.172  40
  -1  -6  14 3204.28 258.706  30
  -1   6  14 3723.75 277.333  33
  -1  -6  14 3437.37 255.265  29
  -1   6  14 4009.98 254.414  48
  -1  -6  14 4086.52 233.128  45
  -1  -6  14 3959.54 253.262  44
  -1   6  14 3724.79 247.363  40
  -1   6  14 4013.82 292.620  34
  -1  -6  14 3495.34 279.831  19
  -1   6  13 44.1045 68.9490  33
  -1  -6  13 25.5563 66.1284  10
  -1  -6  13 118.819 55.3510  45
  -1   6  13 96.5094 61.1629  48
  -1  -6  13 11.9804 70.2922  29
  -1  -6  13 138.363 65.8340  44
  -1   6  13 108.013 73.9145  34
  -1  -6  13 172.788 88.2079  19
  -1  -6  12 64393.5 2526.61  10
  -1  -6  12 61530.8 2499.34  44
  -1   6  12 69068.4 2510.79  48
  -1  -6  12 63675.5 2464.21  45
  -1   6  12 61405.1 2546.22  33
  -1  -6  12 62579.4 2541.03  22
  -1  -6  12 66155.2 2574.29  19
  -1   6  11 19085.0 814.215  48
  -1  -6  11 18523.0 777.491  45
  -1  -6  11 17603.8 810.703  44
  -1  -6  11 19068.2 837.082  10
  -1  -6  11 18808.5 874.023  19
  -1  -6  11 18897.5 858.737  22
  -1  -6  10 6286.22 387.182  22
  -1   6  10 6902.04 353.466  48
  -1  -6  10 6352.47 352.427  44
  -1   6  10 7059.31 410.446  14
  -1  -6  10 6530.62 671.710   1
  -1  -6   9 337.170 155.749   1
  -1   6   9 321.818 148.702  35
  -1  -6   8 490.630 184.553   1
  -1   6   8 52.8845 89.6244  35
  -1  -6   7 25392.0 1429.64   1
   1  -6  -7 21118.7 1175.68   1
  -1   6   7 23661.2 1395.61  35
  -1  -6   6 24304.3 1430.14   1
   1  -6  -6 24770.0 1290.35   1
   1  -6  -5 40461.8 1870.63   1
  -1  -6   5 37069.9 1993.44   1
   1  -6  -4 35242.9 1726.97   1
  -1  -6   3 53456.3 2503.89   1
   1  -6  -3 54312.9 2433.37   1
   1  -6  -2 6444.47 541.859   1
  -1  -6   2 5656.83 547.971   1
   1  -6  -1 20163.6 1148.73   1
  -1  -6   1 20701.1 1198.50   1
   1  -6   0 76.9849 84.1887   1
  -1  -6   0 159.391 95.4450   1
   1  -6   1 8445.49 658.146   1
  -1  -6  -1 7225.16 611.906   1
  -1  -6  -2 111682. 4598.74   1
  -1  -6  -3 9714.47 698.152   1
   1  -6   4 104233. 4336.17   1
  -1  -6  -4 101355. 4229.99   1
  -1  -6  -5 17206.5 984.532   1
   1  -6   5 16294.5 1052.17   1
   1  -6   6 36915.5 1839.39   1
  -1  -6  -6 34045.6 1655.49   1
   1  -6   7 3905.44 474.212   1
   1  -6   8 199.671 138.127   1
   1  -6   9 3148.28 440.439   1
   1  -6  10 1128.10 146.317  22
   1  -6  10 947.298 135.400  19
   1  -6  10 874.702 101.208  44
   1  -6  10 1007.62 97.3016  45
   1   6  10 841.010 131.328  14
   1  -6  10 528.223 188.999   1
   1  -6  10 992.427 130.536  30
   1   6  10 931.193 121.595  28
   1  -6  10 722.011 105.522  29
   1  -6  11 512.226 83.2538  44
   1  -6  11 556.133 80.4436  45
   1   6  11 497.079 113.555  14
   1  -6  11 558.443 106.481  22
   1  -6  11 595.667 114.326  19
   1  -6  11 464.192 93.6681  29
   1   6  12 481.263 95.8596   6
   1  -6  12 477.922 78.7752  45
   1   6  12 630.312 107.871  28
   1  -6  12 595.763 103.658  29
   1  -6  12 403.695 96.1704  30
   1  -6  12 550.511 118.497  19
   1  -6  12 475.495 85.0466  44
   1   6  13 232.202 80.4909   6
   1  -6  13 170.171 61.3341  45
   1   6  13 194.420 70.2325  48
   1  -6  13 255.337 78.9635  29
   1   6  13 263.036 82.6567  28
   1  -6  13 314.510 90.8799  30
   1  -6  13 383.385 104.993  19
   1  -6  13 132.242 59.6295  44
   1  -6  14 7783.57 417.680  29
   1   6  14 7679.65 421.431   6
   1  -6  14 8566.54 390.831  45
   1  -6  14 7222.43 390.705  44
   1   6  14 8761.02 428.409  48
   1   6  14 7354.70 449.578  33
   1  -6  14 7090.32 420.088  30
   1  -6  14 7633.41 456.535  19
   1   6  14 7487.40 447.226  34
   1  -6  15 19017.3 859.175  29
   1  -6  15 19574.3 896.784  27
   1   6  15 19816.5 869.795   6
   1   6  15 18257.6 870.552  40
   1   6  15 20938.4 857.971  39
   1   6  15 20143.0 864.434  48
   1  -6  15 20268.0 844.448  44
   1  -6  15 21763.4 836.879  45
   1   6  15 18149.1 893.184  33
   1  -6  15 20582.9 881.531  30
   1   6  15 17856.9 884.572  34
   1  -6  15 18785.2 859.860  43
   1  -6  16 9753.85 509.725  27
   1   6  16 10557.0 497.707   6
   1   6  16 8753.71 500.435  34
   1  -6  16 9065.07 483.072  43
   1   6  16 9625.52 498.367  40
   1   6  16 10767.8 483.931  39
   1  -6  16 10225.5 498.999  30
   1   6  16 9619.46 520.012  33
   1   6  16 9674.92 482.321  48
   1  -6  16 10246.1 469.157  44
   1  -6  16 11232.3 468.015  45
   1  -6  17 20772.3 903.008  43
   1   6  17 20513.0 905.590  40
   1   6  17 19777.5 907.226  41
   1   6  17 20443.4 927.132  33
   1  -6  17 22071.4 910.578  30
   1   6  17 19136.2 908.209  46
   1  -6  17 24296.8 882.468  45
   1   6  17 21767.6 897.084  48
   1  -6  17 22231.1 882.248  44
   1   6  18 4056.93 257.104  46
   1  -6  18 5198.51 242.239  44
   1   6  18 4503.75 260.387  41
   1   6  18 4414.67 251.934  40
   1  -6  18 4666.12 255.165  43
   1   6  18 3961.11 260.773  33
   1   6  18 4397.52 242.651  48
   1  -6  19 897.509 80.9458  44
   1   6  19 778.438 90.0523  46
   1  -6  19 837.168 86.0412  29
   1  -6  19 1013.98 93.4950  43
   1   6  19 861.619 85.1350  40
   1   6  19 795.282 87.5103  41
   1   6  19 944.445 98.0637  33
   1  -6  20 4626.10 207.999  44
   1   6  20 4225.28 222.873  46
   1  -6  20 4877.15 221.591  43
   1   6  20 4470.65 217.611  41
   1  -6  20 4608.54 215.151  29
  -1  -7  20 2469.04 123.755  43
  -1   7  20 2494.57 126.785  33
  -1  -7  20 2216.76 119.757  29
  -1  -7  19 3442.33 184.844  43
  -1   7  19 3558.42 179.940  46
  -1  -7  19 3326.00 165.512  44
  -1  -7  18 1100.09 106.652  43
  -1  -7  18 1011.36 86.6038  44
  -1   7  18 1116.97 98.5320  46
  -1  -7  18 1124.14 107.066  30
  -1   7  17 406.053 82.6657  33
  -1  -7  17 378.639 81.4468  30
  -1  -7  17 352.282 64.6255  44
  -1  -7  17 500.606 86.4789  43
  -1   7  17 380.631 82.4779  34
  -1  -7  17 318.744 73.5343  29
  -1   7  17 343.109 69.2866  46
  -1   7  17 401.027 66.5463  48
  -1  -7  16 1328.27 136.855  29
  -1   7  16 1264.32 147.486  33
  -1  -7  16 1400.82 145.741  30
  -1   7  16 1425.88 128.772  48
  -1   7  16 1390.12 153.218  34
  -1   7  16 1471.81 137.713  46
  -1  -7  16 1615.75 118.554  45
  -1  -7  16 1418.76 126.085  44
  -1   7  15 140.121 79.6962  33
  -1  -7  15 117.655 76.2569  30
  -1  -7  15-24.3719 61.4938  44
  -1   7  15-13.6080 71.6053  34
  -1  -7  15 42.0206 74.7284  29
  -1  -7  15 89.9128 46.9748  45
  -1   7  15 9.59244 51.3490  48
  -1   7  15 50.8781 55.3679  46
  -1  -7  14 181.266 78.7728  29
  -1  -7  14 166.991 84.3731  19
  -1   7  14 345.095 99.5012  33
  -1  -7  14 266.541 89.8630  30
  -1  -7  14 215.639 66.2956  44
  -1   7  14 192.120 91.7500  34
  -1  -7  14 291.415 61.6955  45
  -1   7  14 282.163 74.1651  48
  -1   7  13 16779.6 731.800  48
  -1  -7  13 16040.2 762.483  22
  -1  -7  13 16544.6 790.338  19
  -1  -7  13 14449.1 723.823  29
  -1   7  13 15632.7 771.595  34
  -1   7  13 14711.6 753.827  33
  -1  -7  13 17406.9 687.285  45
  -1  -7  13 16113.0 710.035  44
  -1  -7  12 11998.5 619.525  29
  -1  -7  12 12932.4 625.925  10
  -1  -7  12 14322.1 583.745  45
  -1  -7  12 12798.7 603.753  44
  -1  -7  12 13512.3 668.993  22
  -1  -7  12 13262.7 683.446  19
  -1   7  12 12911.6 658.255  33
  -1   7  12 14092.9 628.795  48
  -1  -7  11 29296.1 1236.89  44
  -1   7  11 30335.9 1257.10  48
  -1  -7  11 31165.4 1331.59  19
  -1  -7  11 31414.2 1317.42  22
  -1   7  10 2017.34 168.938  48
  -1  -7  10 2305.87 414.148   1
  -1  -7  10 2098.19 212.351  22
  -1   7   9 6562.48 700.593  35
  -1  -7   9 7317.98 759.425   1
  -1   7   9 6819.54 419.783  14
  -1  -7   9 7206.12 422.992  22
  -1   7   8 5157.27 296.452  48
  -1   7   8 5949.02 651.161  35
  -1  -7   8 6433.67 691.753   1
  -1   7   8 5395.34 347.181  14
  -1   7   7 184.530 147.400  35
  -1  -7   7 254.155 175.743   1
   1  -7  -6 867.617 199.327   1
  -1  -7   6 491.472 200.637   1
   1  -7  -5 1990.19 314.191   1
  -1  -7   5 2195.67 396.306   1
   1  -7  -4 759.360 197.153   1
   1  -7  -3 193218. 7961.76   1
  -1  -7   3 209554. 8118.56   1
  -1  -7   2 20605.5 1318.97   1
   1  -7  -2 21339.8 1271.36   1
  -1  -7   1 20505.1 1302.77   1
   1  -7  -1 22024.8 1282.10   1
  -1  -7   0 19798.8 1225.89   1
   1  -7   0 19334.2 1202.32   1
   1  -7   1 244.621 135.598   1
  -1  -7  -1 337.701 149.412   1
  -1  -7  -2 27431.3 1519.66   1
   1  -7   2 26702.1 1527.13   1
  -1  -7  -3 12598.2 893.541   1
  -1  -7  -4 14526.0 986.123   1
   1  -7   4 17176.7 1123.98   1
  -1  -7  -5 11022.4 798.568   1
   1  -7   5 12011.1 926.657   1
   1  -7   6 57.2705 79.1517   1
   1  -7   7 2007.46 363.197   1
   1  -7   8 6736.92 384.003  30
   1  -7   8 6763.29 416.534  22
   1  -7   8 7506.66 423.797  18
   1   7   8 7012.95 387.931  28
   1  -7   8 7211.66 368.968  29
   1   7   8 6827.48 413.005  14
   1  -7   8 8044.34 760.709   1
   1   7   8 6488.76 357.131  48
   1  -7   9 42674.4 1852.85  30
   1  -7   9 45990.5 1900.43  22
   1  -7   9 47864.5 1900.12  18
   1  -7   9 43777.5 1826.91  29
   1   7   9 49277.4 1875.03  28
   1   7   9 46170.5 1901.92  14
   1  -7   9 41009.1 2328.91   1
   1  -7   9 49164.0 1791.78  45
   1   7   9 44526.7 1828.41  48
   1  -7  10 25787.8 1177.94  30
   1  -7  10 27584.0 1218.80  22
   1  -7  10 27370.4 1219.95  19
   1  -7  10 28922.5 1217.28  18
   1  -7  10 26496.9 1156.30  29
   1   7  10 28380.0 1197.17  28
   1   7  10 26642.5 1219.91  14
   1  -7  10 24604.7 1621.89   1
   1   7  10 27297.7 1158.70  48
   1  -7  10 30527.3 1123.10  45
   1  -7  11 10912.1 549.235  29
   1   7  11 11335.0 614.045  14
   1  -7  11 11231.6 578.709  30
   1  -7  11 11478.4 591.230  18
   1  -7  11 10491.5 590.138  22
   1  -7  11 10820.1 599.418  19
   1  -7  11 13183.7 524.361  45
   1  -7  11 10994.3 521.825  44
   1   7  11 11615.5 554.346  48
   1   7  12 9723.66 539.651  14
   1  -7  12 8539.73 513.025  19
   1  -7  12 8170.13 462.444  29
   1  -7  12 8825.62 438.767  44
   1  -7  13 341.428 85.4833  29
   1  -7  13 481.549 80.6556  45
   1  -7  13 322.957 100.419  19
   1  -7  13 190.374 61.0400  44
   1  -7  14 31.5613 62.5174  29
   1  -7  14 15.4856 72.5534  19
   1  -7  14-12.2795 65.7064  30
   1   7  14-29.7456 66.5838  34
   1  -7  14 7.89124 46.2561  44
   1  -7  14 42.1849 59.1864  43
   1  -7  15 2581.50 193.322  29
   1  -7  15 2787.64 220.883  27
   1  -7  15 2520.17 171.932  44
   1   7  15 2302.83 209.994  34
   1   7  15 2443.35 193.669  40
   1  -7  15 2757.27 209.568  30
   1   7  15 2522.82 192.111  48
   1  -7  15 2489.59 189.871  43
   1  -7  16 544.317 92.1110  29
   1  -7  16 617.997 101.657  27
   1  -7  16 511.814 95.0228  30
   1   7  16 369.538 92.7959  33
   1   7  16 492.595 92.7612  34
   1   7  16 518.554 84.7462  48
   1   7  16 409.332 77.5000  40
   1  -7  16 483.786 71.6505  44
   1  -7  16 612.414 94.2611  43
   1   7  17 1338.92 121.225  48
   1   7  17 1270.55 139.491  33
   1  -7  17 1583.26 136.414  30
   1   7  17 1533.35 136.198  46
   1  -7  17 1462.16 109.750  44
   1  -7  17 1571.03 129.706  29
   1   7  17 1484.76 131.867  41
   1   7  17 1617.88 127.845  40
   1  -7  17 1516.50 128.054  43
   1   7  18 446.550 76.7247  33
   1   7  18 415.949 70.5739  46
   1   7  18 450.008 63.8625  48
   1  -7  18 463.618 68.8495  29
   1   7  18 416.937 56.5226  40
   1   7  18 409.161 64.0851  41
   1  -7  18 442.418 64.5670  43
   1  -7  18 433.029 55.9615  44
   1  -7  19 755.693 57.1406  44
   1   7  19 559.673 66.1773  46
   1   7  19 539.466 64.6579  33
   1  -7  19 612.328 61.9806  43
   1  -7  20 2505.32 119.156  43
  -1   8  19 3449.88 162.487  41
  -1  -8  19 3534.60 158.172  29
  -1   8  19 3330.41 162.196  33
  -1  -8  19 3225.05 155.925  43
  -1   8  18 2745.46 156.355  33
  -1   8  18 2489.27 133.959  46
  -1  -8  18 2278.68 118.432  44
  -1  -8  18 2560.02 146.536  29
  -1   8  18 2824.59 159.209  41
  -1  -8  18 2890.48 150.277  43
  -1  -8  17 3095.96 179.336  29
  -1   8  17 2664.30 182.494  33
  -1  -8  17 3091.56 188.218  30
  -1  -8  17 2994.22 179.535  43
  -1   8  17 3032.30 172.393  48
  -1  -8  17 2857.29 151.076  44
  -1   8  17 3108.29 171.225  46
  -1  -8  16 103.767 56.7503  29
  -1   8  16 45.2249 53.9564  33
  -1  -8  16 112.877 61.9342  30
  -1  -8  16 114.860 55.6788  43
  -1  -8  16 108.759 39.2110  44
  -1   8  16 190.144 53.5004  48
  -1   8  16 212.171 54.0121  46
  -1   8  16 159.302 69.6227  34
  -1  -8  15 371.247 81.9503  29
  -1   8  15 345.665 88.8547  33
  -1  -8  15 157.410 52.2249  44
  -1   8  15 304.823 69.4349  48
  -1   8  15 302.789 61.6132  46
  -1   8  15 296.856 87.3818  34
  -1   8  14 669.583 116.840  34
  -1   8  14 659.146 115.324  33
  -1  -8  14 921.330 133.373  19
  -1  -8  14 613.975 99.9013  29
  -1   8  14 748.298 104.503  48
  -1   8  14 661.825 94.6518  46
  -1  -8  14 657.423 83.6596  44
  -1  -8  13 4561.50 286.964  29
  -1   8  13 5157.65 293.249  48
  -1  -8  13 4737.39 315.781  22
  -1  -8  13 4797.57 329.569  19
  -1   8  13 4198.93 269.478  46
  -1  -8  13 4576.61 253.377  44
  -1   8  13 4432.25 304.590  33
  -1  -8  13 4755.42 307.569  30
  -1   8  12 3963.88 249.878  48
  -1  -8  12 3566.05 283.822  19
  -1  -8  12 3804.51 280.820  22
  -1  -8  12 3429.34 242.834  29
  -1   8  12 3241.34 257.841  33
  -1  -8  12 3269.87 255.234  30
  -1  -8  11 17690.2 834.332  19
  -1  -8  11 18486.4 830.716  22
  -1  -8  11 16984.1 764.504  29
  -1   8  11 15215.8 783.205  33
  -1  -8  10 387.211 95.7770  29
  -1  -8  10 629.561 130.224  22
  -1  -8  10 454.214 116.320  19
  -1   8   9 57423.5 2388.75  11
  -1  -8   9 60917.2 3070.07   1
  -1  -8   9 64737.6 2444.60  22
  -1  -8   9 65460.5 2419.71  18
  -1   8   9 59387.4 2349.85  48
  -1  -8   9 56400.2 2348.75  29
  -1   8   8 6210.68 388.293  11
  -1   8   8 6536.04 352.602  48
  -1  -8   8 5735.43 715.304   1
  -1  -8   8 6619.38 414.159  22
  -1   8   8 5238.69 675.817  35
  -1  -8   8 6710.56 405.822  18
  -1   8   8 6544.34 400.856  14
  -1   8   7 10738.2 526.436  48
  -1  -8   7 10803.3 1000.09   1
  -1   8   7 10684.4 574.128  11
  -1   8   7 10761.1 991.226  35
  -1   8   7 11473.2 581.154  14
  -1  -8   7 12230.1 599.280  18
  -1  -8   6 16168.1 753.345  18
  -1  -8   6 15192.0 1201.81   1
   1  -8  -6 14166.6 1014.62   1
  -1   8   6 15458.7 691.556  48
  -1   8   6 15965.4 736.356  14
  -1   8   6 14742.7 744.335  11
  -1  -8   5 9297.75 911.423   1
   1  -8  -5 10227.9 819.073   1
  -1   8   5 10132.2 484.517  48
  -1  -8   5 9734.54 527.776  18
   1  -8  -4 22272.8 1386.92   1
  -1   8   4 24329.2 986.561  48
  -1   8   4 22320.2 1024.17  25
  -1  -8   4 22922.9 1025.48  18
   1  -8  -3 30978.0 1750.87   1
  -1  -8   3 32870.7 1895.29   1
  -1  -8   2 20663.9 1406.47   1
   1  -8  -2 21803.3 1355.93   1
  -1  -8   1 79303.3 3545.08   1
   1  -8  -1 72130.2 3448.10   1
  -1  -8   0 60.0975 117.441   1
   1  -8   0 57.9813 126.677   1
   1  -8   1 27405.6 1628.51   1
  -1  -8  -1 27332.2 1620.11   1
  -1  -8  -2 14317.9 1063.06   1
   1  -8   2 16059.8 1138.57   1
   1  -8   3 929.481 133.658  18
  -1  -8  -3 765.839 235.251   1
  -1  -8  -4 20381.6 1307.11   1
   1  -8   4 20102.6 1401.49   1
   1  -8   4 21755.2 983.700  22
   1  -8   4 22166.0 984.584  18
   1   8   4 21471.1 964.663  25
   1  -8   5 5534.64 329.430  30
   1   8   5 5086.79 350.912  25
  -1   8  -5 6432.32 364.723  25
   1  -8   5 7078.43 404.669  18
  -1  -8  -5 5046.82 553.969   1
   1  -8   5 5710.08 675.676   1
   1  -8   5 6602.91 399.822  22
   1   8   5 5745.85 322.026  48
   1   8   5 6558.50 379.540  14
   1   8   6 4235.96 306.892  14
   1  -8   6 4995.19 330.447  18
   1  -8   6 3683.69 545.105   1
   1   8   6 4640.58 310.851  25
  -1   8  -6 4376.46 289.126  25
   1  -8   6 4156.37 275.464  30
   1   8   6 4342.41 262.616  48
   1   8   7 32276.8 1353.04  48
   1  -8   7 36039.1 1447.94  18
   1  -8   7 33156.3 1383.56  30
   1   8   7 33363.6 1427.37  14
   1  -8   7 32535.4 1953.18   1
   1  -8   8 419.788 205.355   1
   1  -8   8 211.646 74.8216  30
   1  -8   8 161.705 61.9529  29
   1   8   8 415.095 95.8863  11
   1  -8   8 270.464 96.4605  19
   1  -8   8 181.962 98.9327  22
   1   8   8 362.304 108.300  14
   1   8   8 600.553 91.8213  48
   1  -8   8 478.637 108.563  18
   1  -8   9 21049.3 930.459  18
   1  -8   9 19429.7 852.467  29
   1   8   9 19090.5 853.632  48
   1  -8   9 18905.3 882.709  30
   1   8   9 20094.1 931.474  14
   1  -8   9 20001.1 1401.64   1
   1  -8   9 20474.1 935.286  22
   1  -8  10 645.431 121.066  18
   1  -8  10 525.554 117.661  22
   1  -8  10 707.625 122.652  30
   1   8  10 468.496 119.798  14
   1  -8  10 414.997 86.2748  29
   1  -8  10 945.417 272.847   1
   1   8  10 758.936 103.821  48
   1   8  11 557.232 131.567  14
   1  -8  11 313.571 95.5338  30
   1   8  11 504.677 90.5956  48
   1  -8  11 302.838 81.3560  29
   1  -8  11 290.382 88.3814  18
   1  -8  11 238.711 92.8752  22
   1  -8  11 361.054 109.501  19
   1  -8  12 5062.91 347.113  19
   1   8  12 5422.90 308.412  48
   1  -8  12 4913.47 295.336  29
   1  -8  12 4561.64 311.198  30
   1   8  13 269.791 76.2605  48
   1  -8  13 209.861 67.6528  43
   1  -8  13 122.794 52.2670  44
   1  -8  13 262.919 79.9740  29
   1   8  13 182.761 86.1246  33
   1  -8  13 300.641 89.8114  30
   1  -8  13 303.697 99.8185  19
   1   8  14 107.587 74.3259  34
   1   8  14 26.1008 72.1269  33
   1  -8  14 23.6562 40.8648  44
   1  -8  14 70.7847 52.5875  43
   1  -8  14-26.8766 56.0492  29
   1   8  14 9.10310 47.9000  40
   1  -8  15 11.1271 64.3784  27
   1   8  15 219.654 83.8108  33
   1  -8  15 71.3949 57.5504  29
   1  -8  15 109.528 55.7209  43
   1  -8  15 71.2730 38.6391  44
   1   8  15 46.5813 63.4120  34
   1   8  15 121.381 53.5261  40
   1   8  16 1435.13 136.660  34
   1   8  16 1281.98 122.316  46
   1  -8  16 1522.90 100.150  44
   1  -8  16 1535.53 135.432  30
   1  -8  16 1425.93 117.934  43
   1  -8  16 1324.78 116.766  29
   1   8  16 1262.08 105.942  40
   1   8  16 1464.74 123.480  48
   1  -8  17 126.538 45.2078  29
   1  -8  17 269.393 40.2451  44
   1  -8  17 148.404 42.1538  43
   1   8  17 73.8169 38.3887  41
   1   8  17 121.731 44.2260  48
   1   8  17 106.760 42.5066  46
   1   8  18 2742.46 143.594  46
   1   8  18 2333.01 149.241  33
   1  -8  18 2424.76 134.144  43
   1  -8  18 2770.07 141.959  29
   1   8  18 2454.90 137.509  48
   1   8  19 138.485 25.1084  33
   1  -8  19 173.868 24.8074  29
  -1   9  18 46.2792 18.0237  33
  -1  -9  17 691.876 59.5082  43
  -1   9  17 645.219 66.7030  41
  -1   9  17 646.933 66.5353  33
  -1  -9  17 759.632 62.4712  29
  -1  -9  16 402.701 58.5554  43
  -1   9  16 481.639 63.2086  48
  -1  -9  16 544.577 66.8450  29
  -1   9  16 569.942 73.6457  33
  -1   9  16 535.040 79.2492  34
  -1  -9  15 193.023 57.1446  29
  -1   9  15 290.380 60.0730  48
  -1   9  15 246.528 48.1073  46
  -1   9  15 203.093 62.6532  33
  -1  -9  15 300.751 56.6541  43
  -1  -9  14 778.760 115.104  19
  -1   9  14 850.352 85.7391  46
  -1   9  14 942.077 104.824  48
  -1  -9  14 872.581 116.553  30
  -1   9  14 728.788 105.581  33
  -1  -9  14 863.095 99.9948  29
  -1   9  13 2639.59 220.290  34
  -1   9  13 2574.66 207.382  33
  -1  -9  13 2816.75 211.208  30
  -1  -9  13 2860.49 226.198  19
  -1  -9  13 2620.73 187.384  29
  -1   9  12 731.420 128.843  34
  -1   9  12 670.958 111.507  33
  -1  -9  12 855.171 124.323  30
  -1  -9  12 738.383 103.471  29
  -1  -9  12 796.415 133.405  19
  -1  -9  12 812.303 129.925  22
  -1  -9  11 15014.8 710.770  30
  -1   9  11 15129.4 716.192  33
  -1  -9  11 15622.1 742.564  22
  -1  -9  11 15296.7 747.060  19
  -1  -9  11 15016.8 679.690  29
  -1   9  10 6619.16 350.214  48
  -1  -9  10 5863.07 363.515  30
  -1   9  10 5826.79 363.613  33
  -1  -9  10 5910.08 336.717  29
  -1  -9  10 6458.59 401.908  19
  -1  -9  10 5923.98 391.219  22
  -1   9   9 6088.79 370.905  11
  -1  -9   9 6130.45 396.108  22
  -1  -9   9 5411.13 323.674  29
   1   9  -9 6554.46 363.099  25
  -1  -9   9 6140.31 374.275  18
  -1   9   9 5848.71 336.376  48
   1  -9  -8 28401.6 1176.89  18
  -1  -9   8 28880.8 1208.02  18
  -1  -9   8 27272.7 1221.38  22
  -1   9   8 25808.9 1186.51  11
   1   9  -8 27411.7 1171.84  25
  -1   9   8 23711.8 1681.71  35
  -1   9   8 27104.3 1141.13  48
   1  -9  -7 27918.5 1169.67  18
  -1  -9   7 27736.9 1190.04  18
  -1  -9   7 25945.3 1197.19  22
  -1  -9   7 27183.5 1795.85   1
  -1   9   7 27288.6 1184.79  11
   1   9  -7 26849.1 1158.67  25
  -1   9   7 24556.4 1707.65  35
  -1   9   7 25766.6 1117.24  48
  -1  -9   6 25323.1 1083.50  18
   1  -9  -6 23916.3 1054.56  18
  -1  -9   6 21155.6 1601.73   1
  -1   9   6 23383.2 1075.30  11
   1   9  -6 24733.8 1057.98  25
  -1   9   6 23390.2 1006.29  48
   1   9  -5 31605.3 1329.02  25
  -1  -9   5 32382.2 1350.96  18
   1  -9  -5 32918.6 1334.77  18
  -1   9   5 30317.7 1272.07  48
  -1   9   5 29830.6 1345.10  11
  -1   9   4 268.950 70.5881  48
  -1  -9   4 402.358 106.405  18
   1  -9  -4 353.386 98.1879  18
   1   9  -4 329.506 103.020  25
  -1  -9   4 389.419 215.489   1
   1  -9  -4 120.876 118.605   1
   1  -9  -3 7029.37 422.448  18
  -1  -9   3 7049.68 428.105  18
  -1   9   3 7406.60 387.823  48
   1   9  -3 7361.24 430.506  25
  -1  -9   3 6753.82 781.437   1
  -1  -9   2 7973.74 478.340  18
   1  -9  -2 9854.23 506.530  18
  -1  -9   2 8638.15 481.136  20
   1   9  -2 9314.60 499.659  25
  -1   9   2 7906.77 479.452  25
  -1  -9   2 7085.22 805.866   1
   1  -9  -2 6750.07 743.424   1
   1  -9  -1 861.736 140.105  18
  -1  -9   1 632.714 125.765  18
  -1  -9   1 968.947 138.693  20
   1  -9  -1 929.163 134.747  22
   1   9  -1 869.481 140.409  25
  -1   9   1 785.820 136.207  25
  -1  -9   1 575.891 245.396   1
   1  -9  -1 465.106 207.378   1
   1  -9   0 25035.0 1120.15  18
   1  -9   0 24008.8 1099.00  22
  -1  -9   0 25097.5 1101.44  20
  -1   9   0 25946.0 1125.19  25
   1   9   0 25701.7 1129.60  25
   1  -9   0 26455.8 1629.71   1
  -1  -9   0 22855.6 1571.16   1
   1  -9   1 1060.23 154.146  18
  -1  -9  -1 1003.96 141.030  20
   1  -9   1 871.042 140.741  22
  -1   9  -1 867.976 145.650  25
  -1  -9  -1 1358.41 320.249   1
   1  -9   1 1182.23 313.405   1
   1  -9   2 10772.5 575.138  22
  -1  -9  -2 11226.0 557.233  20
   1   9   2 10762.6 511.400  48
   1   9   2 10512.3 574.008  25
  -1   9  -2 10350.3 559.240  25
  -1  -9  -2 9899.76 914.010   1
   1  -9   2 9506.68 919.876   1
   1  -9   3 3081.07 264.755  18
  -1  -9  -3 2570.27 223.062  20
   1  -9   3 2937.86 259.242  22
   1   9   3 2963.82 207.122  48
  -1   9  -3 2893.21 243.523  25
   1   9   3 3172.74 255.936  25
  -1  -9  -3 2132.71 392.363   1
   1  -9   4 1412.30 344.316   1
  -1  -9  -4 1113.53 273.244   1
  -1  -9  -4 1342.43 151.846  20
   1  -9   4 1376.89 178.042  22
   1  -9   4 1617.29 185.786  18
   1   9   4 1380.84 134.007  48
   1   9   4 1388.70 163.042  14
   1   9   4 1225.70 164.892  25
  -1   9  -4 1376.02 163.398  25
  -1   9  -5 1483.33 166.383  25
   1   9   5 1555.72 185.010  25
   1  -9   5 911.514 293.105   1
  -1  -9  -5 1605.94 161.416  20
   1  -9   5 1558.38 194.461  22
   1  -9   5 1600.22 194.383  18
   1  -9   5 1563.79 153.516  30
   1   9   5 1594.48 145.891  48
   1   9   5 1743.83 187.837  14
  -1   9  -6 2207.65 199.698  25
   1  -9   6 1532.27 375.280   1
   1  -9   6 2213.21 227.198  22
   1  -9   6 2016.44 183.751  30
   1  -9   6 2036.46 213.263  18
   1   9   6 2388.73 183.458  48
   1   9   6 2300.62 219.181  14
   1   9   7 7490.06 429.883  14
   1  -9   7 6397.55 380.188  30
  -1   9  -7 6887.16 384.892  25
   1   9   7 6344.92 401.656  11
   1  -9   7 6356.72 762.648   1
   1  -9   7 6883.42 425.701  18
   1   9   7 6526.86 359.765  48
   1  -9   8 924.068 147.154  19
   1  -9   8 853.981 146.415  22
   1   9   8 699.148 121.012  11
   1  -9   8 849.013 125.947  30
   1   9   8 753.829 139.621  14
   1  -9   8 857.464 140.785  18
   1   9   8 687.430 99.3856  48
   1  -9   9 13380.5 645.284  30
   1   9   9 14370.4 696.357  14
   1   9   9 13526.0 621.096  48
   1  -9   9 13392.2 603.595  29
   1  -9   9 14481.6 687.575  18
   1  -9   9 12449.3 680.936  22
   1  -9   9 12432.3 671.702  19
   1  -9  10 1618.12 168.045  30
   1   9  10 1768.76 156.595  48
   1   9  10 1769.49 194.828  14
   1  -9  10 1598.83 191.858  22
   1  -9  10 1510.29 144.328  29
   1  -9  10 1590.66 177.116  18
   1   9  11 14993.4 655.281  48
   1  -9  11 14444.9 635.983  29
   1  -9  11 14817.0 676.611  30
   1  -9  11 13074.3 620.415  43
   1   9  12 10673.5 483.007  48
   1  -9  12 10118.0 464.431  29
   1  -9  12 9873.82 525.688  19
   1  -9  12 8664.07 447.766  43
   1  -9  12 9912.54 494.505  30
   1  -9  13 173.764 73.6575  30
   1   9  13 155.568 83.7328  33
   1  -9  13 205.664 58.9427  29
   1   9  13 101.222 72.3591  34
   1  -9  13 246.424 90.7109  19
   1   9  13 175.699 62.8071  48
   1  -9  13 167.710 51.2735  43
   1   9  14 54.8679 70.3035  34
   1   9  14 73.0966 65.3267  33
   1  -9  14 80.7770 65.6204  30
   1   9  14 7.76262 48.5660  48
   1  -9  14 12.6297 37.0254  43
   1  -9  14-6.70364 44.9060  29
   1   9  15 2903.94 202.067  34
   1  -9  15 3112.31 196.824  30
   1   9  15 3052.79 204.537  33
   1   9  15 2961.18 178.965  46
   1  -9  15 3054.64 170.019  43
   1  -9  15 2977.25 174.359  29
   1  -9  15 3060.72 200.601  27
   1   9  16 719.198 81.6649  34
   1   9  16 875.615 95.4990  33
   1   9  16 699.035 69.4013  46
   1  -9  16 784.099 72.9563  29
   1  -9  16 807.062 67.2765  43
   1   9  17 6999.66 277.462  48
   1  -9  17 5527.58 252.924  43
   1  -9  17 7361.09 271.530  29
   1   9  17 5340.09 255.465  46
   1   9  17 7223.09 291.946  33
  -1  10  16 425.168 42.7381  33
  -1  10  16 406.385 43.4763  41
  -1 -10  15 177.861 37.1115  29
   1 -10 -15 205.302 37.0026  16
  -1 -10  15 191.623 48.0678  30
  -1  10  15 207.971 46.1375  33
  -1 -10  15 117.213 30.0296  43
  -1 -10  14 1107.35 86.8108  29
  -1 -10  14 1082.21 85.9112  43
  -1  10  14 1120.13 104.228  33
  -1 -10  14 1260.56 113.342  30
  -1  10  14 929.724 107.779  34
  -1 -10  13 938.333 89.0065  29
  -1 -10  13 987.387 115.949  19
  -1 -10  13 852.136 83.8100  43
  -1  10  13 1017.27 118.729  34
  -1 -10  13 1178.40 118.128  30
  -1  10  13 868.411 101.599  33
  -1 -10  12 6192.14 300.124  29
  -1 -10  12 6886.74 366.495  19
  -1  10  12 6062.33 350.522  34
  -1  10  12 5827.33 317.205  48
  -1  10  12 5849.63 326.507  33
  -1 -10  12 5926.61 331.016  30
  -1 -10  11 94.0511 46.4237  29
  -1  10  11-8.79495 52.9795  48
  -1 -10  11 51.3451 73.7308  30
  -1  10  11 61.8461 62.0872  33
  -1 -10  11 76.1597 80.3732  22
  -1 -10  11 25.9108 65.7766  19
  -1  10  11-37.4912 71.1992  34
  -1  10  10 13111.8 602.612  48
  -1 -10  10 13077.9 575.270  29
  -1  10  10 12675.4 616.966  33
  -1 -10  10 13566.0 623.732  30
  -1 -10  10 13869.8 665.518  22
  -1 -10  10 13265.5 655.373  19
  -1 -10   9 2891.24 250.818  22
   1 -10  -9 2722.79 211.135  18
  -1  10   9 2950.03 204.799  48
  -1  10   9 2613.01 214.672  33
  -1 -10   9 2643.74 214.346  30
   1  10  -9 3187.74 225.014  25
   1  10  -8 1632.41 162.921  25
  -1 -10   8 1521.14 189.793  22
  -1  10   8 1496.10 143.032  48
  -1 -10   8 1692.21 176.670  18
   1 -10  -8 1510.40 160.329  18
  -1 -10   8 1328.56 151.757  30
  -1  10   8 1330.04 164.444  11
   1  10  -7 17700.2 787.468  25
  -1 -10   7 17781.4 809.867  18
   1 -10  -7 17595.5 793.461  18
  -1  10   7 15727.0 737.737  48
  -1 -10   7 15761.2 753.123  30
  -1  10   7 17314.3 809.797  11
   1  10  -6 1687.47 177.855  25
  -1 -10   6 1381.70 186.371  22
   1 -10  -6 1830.58 186.407  18
  -1 -10   6 1591.84 184.034  18
  -1  10   6 1680.24 153.148  48
  -1 -10   6 1469.44 152.392  30
  -1  10   6 1458.72 183.237  11
   1  10  -5 7555.46 438.475  25
   1 -10  -5 8342.30 458.344  18
  -1 -10   5 7779.12 458.350  18
  -1 -10   5 6460.23 381.941  30
  -1  10   5 8169.32 474.255  11
  -1 -10   5 7207.66 460.790  22
  -1  10   4 125.147 97.2675  11
  -1 -10   4 157.796 96.9157  22
   1  10  -4 15.4806 75.6469  25
  -1 -10   4 16.3096 71.2878  18
   1 -10  -4 47.3043 73.9070  18
  -1  10   3 3054.60 279.788  11
  -1 -10   3 3410.87 552.015   1
   1 -10  -3 2973.43 478.270   1
   1 -10  -3 3409.04 279.835  18
  -1 -10   3 3402.49 285.843  18
   1  10  -3 3603.21 285.240  25
  -1 -10   2 1909.41 411.840   1
   1 -10  -2 2043.11 409.354   1
   1  10  -2 2266.07 232.451  25
  -1  10   2 2121.74 222.276  25
  -1 -10   2 2413.44 234.002  18
   1 -10  -2 2096.33 220.263  18
  -1 -10   1 37714.3 2153.61   1
   1 -10  -1 30951.9 1989.77   1
   1 -10  -1 32470.9 1464.40  22
  -1  10   1 35486.7 1511.15  25
   1  10  -1 35584.2 1512.87  25
  -1 -10   1 35718.5 1507.97  18
   1 -10  -1 37822.5 1523.53  18
   1 -10   0 11387.0 1042.77   1
  -1 -10   0 11545.9 1062.75   1
   1 -10   0 12109.1 630.923  22
   1  10   0 12824.6 663.441  25
  -1  10   0 12299.0 654.401  25
   1 -10   0 13020.9 666.351  18
   1 -10   1 5034.82 666.081   1
  -1 -10  -1 4043.28 593.680   1
  -1 -10  -1 4497.22 327.047  20
   1 -10   1 4921.81 341.591  22
  -1  10  -1 4766.77 345.422  25
  -1 -10  -1 5082.22 353.184  18
   1 -10   1 5657.67 371.894  18
   1 -10   2 4186.08 601.053   1
  -1 -10  -2 3375.11 516.952   1
   1  10   2 3090.06 275.377  25
  -1  10  -2 3659.24 289.431  25
  -1 -10  -2 3708.82 276.262  20
   1 -10   2 3867.78 298.050  22
  -1 -10  -2 3411.21 285.814  18
  -1  10  -3 285.847 100.238  25
   1  10   3 148.193 94.3863  25
   1 -10   3 402.594 118.642  22
  -1 -10  -3 344.334 96.6675  20
  -1 -10  -3 293.833 105.103  18
   1 -10   4 2686.50 252.730  18
  -1 -10  -4 3125.71 261.738  18
   1  10   4 2948.85 259.819  25
  -1  10  -4 3102.28 246.519  25
  -1 -10  -4 3028.81 236.350  20
   1 -10   4 2833.16 263.516  22
   1  10   4 3140.51 243.511  14
   1  10   4 2673.58 198.994  48
   1 -10   5 20124.0 933.309  18
  -1 -10  -5 21144.3 924.667  18
  -1  10  -5 18503.8 879.084  25
   1 -10   5 19794.6 932.635  22
  -1 -10  -5 19720.2 875.458  20
   1  10   5 19863.5 896.210  14
   1  10   5 18603.7 835.044  48
   1  10   6 9788.08 477.374  48
   1  10   6 10534.6 549.779  11
   1 -10   6 10018.5 552.657  18
  -1  10  -6 9526.27 507.533  25
   1 -10   6 9484.86 484.632  30
   1 -10   6 9414.62 550.739  22
   1 -10   6 10513.0 549.708  19
   1  10   6 10168.7 534.930  14
   1  10   7 3853.68 246.136  48
   1  10   7 4275.59 295.412  11
  -1  10  -7 4091.29 286.554  11
   1 -10   7 3786.51 295.568  18
  -1 -10  -7 4292.94 298.398  18
  -1  10  -7 3733.69 263.271  25
   1 -10   7 3973.71 294.642  19
   1 -10   7 3986.92 309.212  22
   1  10   7 4215.44 297.465  14
   1 -10   7 3564.89 253.420  30
   1 -10   8 3437.48 238.425  30
  -1 -10  -8 3552.69 259.174  18
   1 -10   8 2912.40 251.397  18
   1  10   8 3503.54 227.102  48
   1 -10   8 3331.96 270.412  19
   1  10   8 3780.85 276.989  14
   1 -10   9 32277.2 1314.58  30
   1 -10   9 32126.2 1346.62  18
  -1 -10  -9 32007.6 1330.32  18
   1  10   9 30465.3 1288.02  48
   1 -10   9 30632.6 1351.02  19
   1 -10   9 31410.8 1367.18  22
   1  10   9 34786.1 1372.98  14
  -1 -10 -10 986.165 122.118  18
   1 -10  10 727.783 135.283  19
   1 -10  10 840.680 118.558  30
   1  10  10 1158.37 118.493  48
  -1 -10 -11 3400.65 218.124  18
   1 -10  11 3071.28 186.228  29
   1 -10  11 3233.52 223.172  30
   1  10  11 3430.05 212.408  48
   1 -10  12 5451.89 267.709  29
   1  10  12 5112.33 311.455  33
   1 -10  12 5801.18 307.810  30
   1  10  12 5494.45 291.763  48
   1  10  13 1891.72 151.355  33
   1 -10  13 1650.98 139.997  30
   1 -10  13 1764.43 115.523  29
   1  10  13 1752.11 155.439  34
   1  10  13 1304.46 106.078  46
   1  10  13 1950.21 136.518  48
   1  10  14 3292.22 203.806  34
   1  10  14 3222.79 182.074  48
   1 -10  14 2922.53 191.055  27
   1 -10  14 3162.46 163.029  29
   1  10  14 3372.54 199.830  33
   1  10  15 1849.53 132.222  34
   1  10  15 2169.13 125.913  48
   1 -10  15 2060.56 106.904  29
   1  10  15 2085.89 134.815  33
   1  10  16 983.809 71.0760  33
  -1  11  14 2090.83 125.524  34
  -1  11  13 11294.6 475.345  34
  -1 -11  13 11980.3 461.837  30
  -1 -11  12 3524.05 219.800  19
  -1  11  12 3626.90 220.627  34
  -1  11  12 3354.01 190.573  33
  -1 -11  11 10715.7 492.388  19
  -1  11  11 10338.5 486.518  34
  -1 -11  11 10200.6 460.730  30
  -1  11  11 9535.91 445.531  33
  -1 -11  10 4026.13 271.132  22
  -1  11  10 4218.66 266.131  34
  -1  11  10 4196.72 234.500  33
  -1 -11  10 4042.85 238.703  30
   1  11  -9 5103.78 288.297  25
  -1  11   9 4892.97 275.932  33
  -1 -11   9 5024.28 283.143  30
  -1 -11   9 5767.67 337.419  22
  -1  11   9 5102.49 311.198  34
   1  11  -8 130.922 63.0679  25
  -1 -11   8 38.8315 79.0252  19
  -1 -11   8 85.5687 56.7749  30
  -1  11   8 65.8471 44.8698  33
   1 -11  -8 82.3917 59.5984  18
   1  11  -7 1552.26 155.376  25
  -1  11   7 1611.56 170.148  11
  -1 -11   7 1424.63 134.142  30
   1 -11  -7 1501.89 159.858  18
  -1 -11   7 1551.36 158.956  18
   1  11  -6 2687.89 221.125  25
  -1  11   6 2973.19 248.211  11
  -1 -11   6 3293.36 269.903  22
  -1 -11   6 2617.84 231.642  18
   1 -11  -6 3535.09 249.541  18
   1  11  -5 30101.3 1332.70  25
  -1  11   5 32406.1 1374.72  11
  -1 -11   5 32181.8 1376.20  22
   1 -11  -5 32662.4 1355.94  18
  -1 -11   5 31535.0 1358.29  18
   1  11  -4 1027.95 149.169  25
  -1  11   4 976.965 156.617  11
  -1 -11   4 1059.13 163.810  22
  -1 -11   4 946.710 147.354  18
   1 -11  -4 813.639 137.082  18
   1  11  -3 6027.80 379.471  25
  -1  11   3 6043.99 402.926  11
  -1 -11   3 5850.43 391.232  22
  -1 -11   3 6301.31 395.257  18
   1 -11  -3 5692.67 383.260  18
   1  11  -2-31.4288 89.5154  25
  -1 -11   2 176.546 97.9169  22
   1 -11  -2-32.6284 95.6262  18
  -1 -11   2-16.1518 81.9905  18
   1  11  -1 1482.93 180.762  25
  -1  11   1 1415.98 187.087  11
   1 -11  -1 1257.14 154.140  22
  -1 -11   1 1525.97 186.688  22
   1 -11  -1 1547.93 186.847  18
  -1 -11   1 1686.99 192.276  18
   1  11   0 5583.22 379.117  25
  -1  11   0 5635.88 383.320  11
   1 -11   0 5554.60 358.314  22
  -1 -11   0 5297.63 362.650  22
   1 -11   0 6037.93 389.291  18
  -1  11  -1 16888.0 842.552  11
  -1 -11  -1 17259.6 820.592  22
   1 -11   1 16693.0 824.951  22
  -1 -11  -1 19056.0 862.066  18
   1 -11   1 18966.9 864.831  18
   1  11   2 20141.6 932.469  25
  -1  11  -2 19515.0 927.475  11
   1 -11   2 19651.8 918.731  22
  -1 -11  -2 19148.6 887.682  22
  -1 -11  -2 21403.5 943.050  18
  -1  11  -3 13332.2 652.856  25
   1  11   3 12761.3 663.591  25
  -1  11  -3 13121.0 660.496  11
   1 -11   3 13554.8 674.158  22
  -1 -11  -3 13028.2 669.426  18
  -1  11  -4 5068.31 326.296  25
   1 -11   4 5017.35 347.482  18
  -1 -11  -4 5468.80 355.485  18
   1  11   4 5104.84 352.725  11
  -1  11  -4 5213.62 339.161  11
   1 -11   4 4852.95 345.353  22
  -1 -11  -5 1556.53 174.204  18
   1 -11   5 1210.30 160.524  18
  -1  11  -5 1190.82 151.884  11
   1  11   5 1290.50 164.648  11
   1 -11   5 1390.34 178.161  22
   1 -11   5 1389.98 162.376  19
  -1  11  -6 336.469 86.2008  11
   1  11   6 328.715 94.5561  11
   1 -11   6 190.742 85.1728  19
   1 -11   6 289.078 111.982  22
   1  11   6 468.022 91.5205  14
   1 -11   6 470.362 109.524  18
  -1 -11  -6 431.603 102.037  18
  -1  11  -7 273.852 78.6081  11
   1 -11   7 276.281 106.729  22
   1 -11   7 275.850 93.9058  19
   1 -11   7 269.536 65.0313  30
   1 -11   7 223.482 77.6410  18
  -1 -11  -7 235.966 81.0393  18
   1 -11   8 183.115 61.3427  30
  -1 -11  -8 367.979 91.5403  18
   1 -11   8 247.719 77.7740  18
   1 -11   8 187.076 80.3495  19
   1  11   8 233.970 58.6804  48
   1 -11   9 1620.61 162.636  19
   1 -11   9 1570.71 134.169  30
   1  11   9 1506.09 127.737  48
  -1 -11  -9 1708.45 153.250  18
   1 -11  10 2613.79 199.249  19
  -1 -11 -10 2462.04 172.841  18
   1 -11  10 2407.44 165.717  30
   1  11  10 2294.31 176.971  33
   1  11  10 2367.48 158.506  48
   1 -11  11 15568.9 683.739  19
   1  11  11 15112.3 681.102  34
   1  11  11 15453.2 665.179  33
   1  11  12 554.676 74.4148  33
   1  11  13 10525.1 448.880  33
   1 -11  13 10540.7 457.461  27
   1  11  14 168.919 34.8024  34
   1  11  14 134.255 27.8850  33
   1 -12 -12 5587.75 256.380  16
  -1  12  12 5904.26 253.302  34
  -1 -12  11 527.309 68.5287  19
  -1  12  11 599.492 65.9169  34
  -1  12  10 7797.39 362.688  34
  -1 -12   9 41.1387 55.1093  19
  -1  12   9 7.10101 43.3281  34
   1 -12  -8 1139.40 103.269  18
   1  12  -8 1245.23 110.290  11
  -1 -12   8 1032.59 120.305  19
  -1  12   8 1099.24 112.592  34
   1 -12  -7 6269.44 318.214  18
   1  12  -7 6152.37 320.919  11
  -1 -12   7 5889.99 344.024  22
  -1 -12   7 5661.91 330.386  19
  -1  12   7 5543.68 311.606  34
  -1  12   6 5795.53 313.309  34
  -1 -12   6 5655.35 321.834  18
   1 -12  -6 6217.96 330.915  18
  -1 -12   6 6267.14 354.723  22
  -1 -12   6 5589.01 333.875  19
   1  12  -6 5412.84 312.879  25
  -1  12   6 5556.88 332.601  11
   1  12  -6 5564.91 322.339  11
  -1 -12   5 626.410 107.742  18
   1 -12  -5 489.192 94.2190  18
  -1 -12   5 429.695 103.677  22
   1  12  -5 508.115 94.8884  25
   1  12  -5 531.064 98.0430  11
  -1  12   5 639.797 114.017  11
   1 -12  -4 13779.9 630.417  18
  -1 -12   4 12794.7 621.431  18
  -1 -12   4 13183.0 634.184  22
   1  12  -4 12203.3 606.600  25
  -1  12   4 12672.8 635.249  11
  -1 -12   3 442.909 102.349  18
   1 -12  -3 300.262 91.6829  18
  -1 -12   3 286.470 94.0673  22
   1  12  -3 268.230 91.3171  25
  -1  12   3 171.349 86.6303  11
  -1 -12   2 6319.96 378.701  22
   1  12  -2 6606.70 384.717  25
  -1 -12   2 6425.39 387.299  18
   1 -12  -2 6666.69 393.667  18
   1 -12  -1 282.122 98.6625  18
  -1 -12   1 122.984 80.0040  22
   1 -12  -1 181.761 67.1084  22
   1  12  -1 199.473 84.4849  25
  -1  12   1 204.803 90.6570  11
  -1  12   0 243.729 91.1625  11
  -1 -12   0 265.727 84.1297  22
   1 -12   0 200.364 63.7799  19
   1 -12   0 170.884 79.2251  22
   1 -12   0 328.128 100.857  18
  -1  12  -1 772.903 130.901  11
  -1 -12  -1 940.353 121.549  22
   1 -12   1 921.238 125.767  22
   1 -12   1 796.675 109.494  19
   1 -12   1 1178.52 156.265  18
  -1 -12  -1 1053.05 156.418  18
  -1  12  -2 52.3411 63.9480  11
   1  12   2-14.2242 69.5087  11
  -1 -12  -2 93.1458 56.8626  22
   1 -12   2 108.826 78.3822  22
   1 -12   2 31.9573 51.0213  19
  -1 -12  -2 68.5939 78.1732  18
   1  12   3 2014.48 193.923  11
  -1  12  -3 1958.59 182.631  11
   1 -12   3 1728.11 164.977  19
   1 -12   3 1972.16 185.889  22
  -1 -12  -3 1873.98 185.693  18
  -1  12  -4 1017.17 129.786  11
   1  12   4 1141.65 144.963  11
   1 -12   4 1243.94 152.439  22
   1 -12   4 1433.24 145.643  19
   1 -12   4 1240.37 148.838  18
  -1 -12  -4 1205.88 145.924  18
  -1  12  -5 502.978 91.0732  11
   1  12   5 687.465 111.818  11
   1 -12   5 524.260 112.660  22
   1 -12   5 467.853 93.0517  19
   1 -12   5 363.349 89.1886  18
  -1 -12  -5 586.733 102.252  18
  -1  12  -6 3051.57 206.992  11
   1 -12   6 3070.19 220.908  18
  -1 -12  -6 2992.26 217.402  18
   1 -12   6 3114.73 218.524  19
   1  12   7 5223.38 279.832  33
  -1  12  -7 6034.87 302.689  11
  -1 -12  -7 6098.81 321.638  18
   1 -12   7 5658.38 316.918  18
   1 -12   7 5970.45 323.647  19
   1  12   8 13799.4 605.491  33
   1 -12   8 14727.2 648.811  19
  -1 -12  -8 15708.2 641.056  18
   1  12   9 1528.36 111.021  33
  -1 -12  -9 1654.34 122.569  18
   1 -12   9 1971.12 149.721  19
   1  12   9 1803.77 140.822  34
   1  12  10 85.4047 30.5108  33
   1  12  10 83.1991 45.1937  34
   1  12  11 2921.07 164.963  34
   1  12  12 61.8636 24.8937  34
   1 -12  12 30.9855 19.9129  27
  -1 -13   8 5146.15 239.265  19
   1 -13  -8 4579.38 229.401  16
   1 -13  -7 511.989 61.0109  23
  -1 -13   7 596.755 72.6240  19
   1 -13  -7 543.976 65.7704  16
   1 -13  -6 2862.97 163.463  18
   1  13  -6 2829.60 167.220  11
  -1 -13   6 3341.37 189.662  19
   1 -13  -5 3955.55 215.659  18
   1  13  -5 3627.55 213.106  11
  -1 -13   5 3692.01 226.957  22
  -1 -13   5 3710.27 219.019  19
  -1 -13   4 4343.32 251.462  18
   1 -13  -4 4428.08 250.457  18
   1  13  -4 4434.54 251.066  11
  -1  13   4 4563.54 261.720  11
  -1 -13   4 4338.71 253.482  22
  -1 -13   4 4289.48 246.670  19
  -1 -13   3 8940.91 423.445  18
   1 -13  -3 9224.15 425.079  18
   1  13  -3 8218.00 415.640  11
  -1  13   3 8415.13 426.888  11
  -1 -13   3 8424.94 411.506  22
  -1 -13   3 8115.75 404.484  19
   1 -13  -2 6188.63 325.321  18
  -1 -13   2 6008.42 323.184  18
   1  13  -2 5948.26 320.954  11
  -1 -13   2 5589.78 299.258  19
  -1 -13   2 5351.15 298.923  22
   1 -13  -1 135.141 66.9510  18
   1  13  -1 156.263 67.0567  11
  -1  13   1 130.910 66.2654  11
  -1 -13   1 152.855 57.6427  19
  -1 -13   1 225.005 59.6282  22
   1 -13   0 246.270 81.9936  18
  -1  13   0 326.532 81.7835  11
   1  13   0 239.547 75.2469  11
  -1 -13   0 395.507 64.1010  22
  -1 -13   0 377.808 65.0453  19
   1 -13   1 39.1888 62.0359  18
  -1 -13  -1 87.7699 64.6240  18
  -1  13  -1 18.9307 57.0105  11
  -1 -13  -1 5.95661 39.0489  19
   1  13   2 2426.43 186.240  11
  -1  13  -2 2594.53 184.960  11
   1 -13   2 2162.91 148.451  19
  -1 -13  -3 5697.75 291.882  18
   1  13   3 5236.22 284.767  11
  -1  13  -3 4688.27 266.939  11
   1 -13   3 4276.43 244.790  19
   1 -13   4 24.6094 51.3566  18
  -1 -13  -4 121.035 56.3334  18
   1  13   4 62.9882 51.6411  11
  -1  13  -4 27.8911 43.6678  11
   1 -13   4 67.4668 44.8878  19
   1 -13   5 7988.55 373.889  18
  -1 -13  -5 8078.98 372.933  18
  -1  13  -5 7352.94 349.892  11
   1 -13   5 7505.96 356.522  19
  -1 -13  -6 2127.95 140.612  18
   1 -13   6 2267.43 146.890  18
   1 -13   6 2055.62 137.452  19
   1  13   6 1955.22 130.659  34
  -1 -13  -7 5239.56 256.422  18
   1  13   7 5312.27 258.163  34
   1  13   8 1126.70 78.3563  34
   1 -13   9 38.1274 18.4000  27
   1 -14  -3 6400.40 279.729  23
   1 -14  -2 26.5279 22.9497  18
  -1 -14   2 56.7666 25.7434  18
   1  14  -2 33.9889 26.8961  11
   1 -14  -1 2992.05 157.595  18
  -1 -14   1 2969.04 158.643  18
   1  14  -1 2958.25 161.021  11
   1 -14  -1 3189.08 162.392  23
   1  14   0 13.2779 27.0079  11
   1 -14   0 8.01271 23.1615  23
  -1 -14   0 41.4362 25.2348  23
   1 -14   0-4.20736 32.1069  18
  -1 -14  -1 203.763 37.5328  23
  -1 -14  -1 145.218 36.7691  18
   1 -14   1 151.282 36.5420  18
  -1 -14  -2 33.8912 23.8740  18
  -1 -14  -3 809.154 64.2416  23
   1 -14   3 836.747 64.4455  18
  -2   0  22 176.913 48.9235  42
  -2   0  21-31.5051 48.9406  45
  -2   0  21-6.74921 47.0936  42
  -2   0  20 30042.6 1182.87  32
  -2   0  20 32728.6 1214.41  42
  -2   0  19 9.36996 49.2962  41
  -2   0  19 20.1262 61.3952  42
  -2   0  19 55.2584 47.5411  44
  -2   0  19-8.35830 53.5459  32
  -2   0  19-8.37881 43.3155  33
  -2   0  18 26624.9 1116.42  42
  -2   0  18 25196.1 1087.45  44
  -2   0  18 26671.1 1105.30  41
  -2   0  18 27188.3 1099.14  33
  -2   0  18 23853.0 1082.07  32
  -2   0  17 44.1281 56.0043  41
  -2   0  17 11.6972 54.8065  46
  -2   0  17 38.3638 69.5597  54
  -2   0  17 42.2076 43.6416  43
  -2   0  17 10.2741 48.1395  44
  -2   0  17-11.9946 65.2445  42
  -2   0  17 10.5442 55.4751  33
  -2   0  17-10.4054 46.5869  31
  -2   0  16 16550.1 714.894  33
  -2   0  16 15048.4 701.422  31
  -2   0  16 15732.1 710.064  41
  -2   0  16 16977.6 727.640  46
  -2   0  16 16766.1 736.036  54
  -2   0  16 14438.1 695.939  44
  -2   0  16 15217.6 717.853  42
  -2   0  16 14048.2 671.870  43
  -2   0  16 15545.3 1187.78  50
  -2   0  15 98.2979 61.3348  33
  -2   0  15 142.788 60.7406  31
  -2   0  15 61.7186 68.2518  40
  -2   0  15 155.573 63.3396  41
  -2   0  15 39.0501 58.3162  38
  -2   0  15 23.0091 57.3516  46
  -2   0  15 37.5593 58.6996  54
  -2   0  15 54.6731 59.5184  44
  -2   0  15 59.9176 67.2885  42
  -2   0  15-65.5041 128.004  50
  -2   0  14 1597.41 332.220  50
  -2   0  14 1400.84 152.548   9
  -2   0  14 1487.54 153.783  54
  -2   0  14 1316.81 137.513  46
  -2   0  14 1192.97 132.521  33
  -2   0  14 1101.83 127.996  31
  -2   0  14 1248.86 147.486  38
  -2   0  14 1545.71 142.243  41
  -2   0  14 1327.50 144.875  40
  -2   0  14 1163.98 131.359  44
  -2   0  13 169.305 123.290  50
  -2   0  13 22.1337 49.5691  54
  -2   0  12 6876.59 659.194  50
  -2   0  12 6921.25 369.201  54
  -2   0  11 184.561 119.268  50
  -2   0  11 27.4774 37.9933  54
  -2   0  10 86722.3 3310.01  54
  -2   0   9 37.7772 73.8121  53
  -2   0   9 9.77059 25.2582   5
  -2   0   8 49046.0 2215.84  53
  -2   0   7-28.2678 67.6518  53
  -2   0   6 10418.2 619.873  53
   2   0  -6 9738.06 456.212   4
  -2   0   5 57.4607 52.9353  35
  -2   0   5 79.2268 64.1844  53
   2   0  -5 9.03155 30.5833   4
  -2   0   4 335568. 11789.6  35
  -2   0   4 305245. 11751.9  53
   2   0  -4 306092. 11668.4   4
  -2   0   3 52.9790 48.4906  53
   2   0  -3 99.0481 53.0692   4
   2   0  -2 530510. 19711.7   4
  -2   0   1 34.9608 36.0284  35
   2   0  -1 42.7077 47.8189   4
  -2   0   0 5765.90 339.227  35
   2   0   0 7101.31 365.565   4
  -2   0  -1 34.0656 33.3268  35
   2   0   1 67.1128 38.4813  51
  -2   0  -2 318527. 12248.0  35
   2   0   2 345474. 12328.9   4
   2   0   2 333754. 12295.5  51
   2   0   3 245.282 78.8405   4
   2   0   3 38.8839 49.1703  51
   2   0   4 12664.4 645.126   2
   2   0   4 11816.1 603.558   4
   2   0   5-2.89763 11.6718   1
   2   0   5 40.9119 56.5229   2
   2   0   5 84.3241 56.6089   4
   2   0   6 17370.0 916.074   2
   2   0   7 28.3481 55.3977   2
   2   0   8 13919.8 854.837   2
   2   0   9 7.80015 31.4228  52
   2   0   9 75.5618 97.6533   2
   2   0  10 7937.37 665.506  36
   2   0  10 8261.03 679.951   2
   2   0  11-48.9771 135.343  36
   2   0  12 54.6129 106.724  36
   2   0  13-60.1018 131.309  36
   2   0  14 57809.5 2258.41   6
   2   0  14 56486.3 2203.48  27
   2   0  14 52724.3 2194.07  28
   2   0  14 56564.0 2172.46  29
   2   0  14 56871.1 2230.07  49
   2   0  14 54250.1 2218.41  47
   2   0  14 57816.9 2185.14  44
   2   0  14 50572.3 2153.17  45
   2   0  14 60140.2 2203.22  42
   2   0  14 57000.8 2199.27  43
   2   0  14 55282.5 2247.41   7
   2   0  14 52900.4 2781.42  36
   2   0  14 57963.0 2248.05  39
   2   0  14 53495.1 2226.49  38
   2   0  14 59543.6 2244.70  40
   2   0  14 58275.3 2211.39  41
   2   0  15 64.3821 46.5270  29
   2   0  15 84.7016 67.5725  39
   2   0  15 44.6629 55.6325  41
   2   0  15 40.4662 60.3977  40
   2   0  15-13.5970 60.8825  38
   2   0  15-8.91389 46.0940  44
   2   0  15-10.0694 50.1725  43
   2   0  15 20.0882 59.6973  42
   2   0  15 38.1981 45.4124  45
   2   0  15 49.3721 49.7307  47
   2   0  15 32.6093 50.9397  46
   2   0  15-68.7365 150.157  36
   2   0  15 49.9655 45.6746  49
   2   0  15 163.160 80.6875   6
   2   0  16 565.688 107.724  38
   2   0  16 725.468 108.444  41
   2   0  16 840.674 133.247  39
   2   0  16 810.737 126.640  40
   2   0  16 706.791 105.886  42
   2   0  16 708.952 95.5073  44
   2   0  16 784.505 104.250  43
   2   0  16 705.603 90.3889  45
   2   0  16 741.563 106.754  46
   2   0  16 776.057 114.709  47
   2   0  16 280.957 218.605  36
   2   0  16 598.274 101.874  49
   2   0  16 976.254 140.941   6
   2   0  17 51.0117 47.2304  45
   2   0  17-30.3650 48.4483  46
   2   0  17-11.8522 50.4767  47
   2   0  17 14.6834 65.7399   6
   2   0  17 24.5778 43.1079  44
   2   0  17 64.7880 55.7434  43
   2   0  17-9.60712 65.7028  42
   2   0  17 57.0777 48.6175  49
   2   0  17 104.561 65.1118  40
   2   0  17-41.6334 75.4895  39
   2   0  17 54.0139 72.2592  38
   2   0  17 54.7153 53.4587  41
   2   0  18 3466.29 255.004  39
   2   0  18 3444.16 249.742  40
   2   0  18 3367.36 250.655  38
   2   0  18 3550.23 238.111  47
   2   0  18 3262.12 199.518  45
   2   0  18 3420.08 206.964  44
   2   0  18 3283.99 218.220  46
   2   0  18 3386.68 213.160  43
   2   0  18 3963.07 234.923  42
   2   0  18 3667.78 238.085  41
   2   0  19-57.2400 71.6133  38
   2   0  19 5.57250 41.1041  45
   2   0  19 13.8131 41.0450  43
   2   0  19 42.3484 40.0883  44
   2   0  19 47.5451 52.5069  42
   2   0  20 45414.8 1869.03  38
   2   0  20 48606.6 1836.46  42
  -2  -1  22 641.934 68.6640  42
  -2   1  22 560.687 65.2118  42
  -2  -1  21 614.360 83.1575  42
  -2   1  21 597.122 81.4022  42
  -2  -1  21 700.982 79.7870  45
  -2   1  20 91.0714 53.8524  41
  -2  -1  20 191.483 56.0567  32
  -2   1  20 182.660 57.6106  32
  -2   1  20 186.900 67.0532  42
  -2  -1  20 98.3331 56.7973  42
  -2  -1  20 86.8921 55.4448  44
  -2   1  20 78.9192 45.7913  45
  -2  -1  20 142.761 57.3196  45
  -2  -1  19 2106.34 164.822  44
  -2   1  19 2058.33 161.778  32
  -2  -1  19 2204.31 162.159  32
  -2   1  19 2317.65 177.763  41
  -2   1  19 2135.12 176.599  42
  -2  -1  19 2064.01 173.816  42
  -2   1  19 1878.99 160.257  33
  -2   1  18 787.351 113.694  46
  -2  -1  18 770.848 103.721  32
  -2   1  18 649.500 101.482  33
  -2  -1  18 904.909 112.975  41
  -2   1  18 845.921 115.878  41
  -2   1  18 1053.12 129.862  54
  -2   1  18 687.673 93.8234  44
  -2  -1  18 1009.97 125.239  42
  -2  -1  18 783.673 102.025  43
  -2   1  18 903.462 122.973  42
  -2  -1  18 672.441 104.318  44
  -2  -1  17 794.098 102.156  43
  -2   1  17 652.213 94.1137  44
  -2  -1  17 696.984 106.991  44
  -2  -1  17 735.316 114.293  42
  -2   1  17 624.938 107.673  42
  -2   1  17 841.902 116.412  46
  -2   1  17 916.811 120.938  33
  -2  -1  17 829.049 110.637  32
  -2  -1  17 757.495 102.666  33
  -2   1  17 661.688 98.9556  31
  -2  -1  17 860.473 109.830  41
  -2   1  17 550.812 98.7787  41
  -2   1  17 714.564 113.410  54
  -2  -1  17 654.487 93.5765  29
  -2  -1  16 4488.72 277.773  33
  -2  -1  16 4056.85 265.784  29
  -2  -1  16 4224.75 286.354  44
  -2   1  16 4852.29 301.194  42
  -2  -1  16 4265.98 291.880  42
  -2   1  16 4314.43 270.439  44
  -2  -1  16 5090.78 299.095  46
  -2   1  16 4581.39 300.063  46
  -2  -1  16 4906.50 614.757  50
  -2   1  16 3948.03 553.602  50
  -2  -1  16 4458.90 296.482  54
  -2   1  16 5195.71 310.273  54
  -2   1  16 4499.55 285.216  31
  -2   1  16 4711.92 298.607  33
  -2   1  16 4767.43 297.017  41
  -2  -1  16 4779.37 288.775  41
  -2   1  16 5327.47 316.600  40
  -2   1  15 25622.5 1131.42  31
  -2   1  15 27195.5 1152.03  33
  -2  -1  15 28745.9 1145.96  31
  -2  -1  15 28929.6 1702.85  50
  -2   1  15 26264.3 1658.23  50
  -2  -1  15 26201.5 1143.85  44
  -2   1  15 24794.4 1114.34  44
  -2  -1  15 24947.2 1140.20  42
  -2   1  15 24773.6 1137.67  42
  -2  -1  15 29011.7 1146.77  46
  -2   1  15 27181.8 1148.96  46
  -2  -1  15 29245.1 1137.27  33
  -2  -1  15 28361.9 1137.49  41
  -2   1  15 29408.8 1167.31  40
  -2   1  15 26708.7 1141.86  41
  -2   1  15 28457.3 1161.69  54
  -2  -1  15 26335.6 1151.27  54
  -2   1  14 82.6489 58.8314  54
  -2  -1  14 23.7776 58.0891  54
  -2   1  14 61.0823 133.439  50
  -2  -1  14 61.1469 133.580  50
  -2   1  14 48.4809 59.2193  38
  -2  -1  14 61.4568 61.2437  38
  -2   1  14 34.6128 49.1507  40
  -2  -1  14 80.6381 48.2614  41
  -2  -1  14 37.7214 56.3081   9
  -2   1  14 12.5223 57.3966   9
  -2  -1  14 73.0407 52.9860  46
  -2   1  14 38.9355 42.5499  44
  -2  -1  14 78.9351 53.9865  44
  -2  -1  14 26.3764 66.9612  10
  -2   1  14-10.7620 48.2002  31
  -2   1  14 23.3037 55.7825  33
  -2  -1  14 9.69303 40.1996  33
  -2  -1  14 64.4276 49.2231  31
  -2  -1  13 5966.01 618.897  50
  -2   1  13 4505.34 554.774  50
  -2   1  13 5384.40 316.135  54
  -2  -1  13 5302.51 314.957  54
  -2  -1  12 18030.2 1137.86  50
  -2   1  12 17194.8 1130.68  50
  -2  -1  12 16553.6 734.587  54
  -2   1  12 17300.8 738.330  54
  -2   1  12 15692.2 698.117   3
  -2   1  11 739.775 199.091  50
  -2  -1  11 1198.12 256.369  50
  -2   1  11 701.714 92.9533  54
  -2  -1  11 849.910 100.195  54
  -2   1  11 819.419 86.7186   3
  -2   1  10 9717.28 450.570  54
  -2  -1  10 9248.45 446.610  54
  -2   1   9 839.702 123.828   5
  -2   1   8 1988.07 247.582  35
  -2   1   8 2065.31 203.352   5
  -2   1   8 1810.68 272.360  53
  -2  -1   8 1584.95 249.214  53
  -2   1   7 876.486 153.128  35
   2   1  -7 761.357 99.5602   4
  -2  -1   7 768.331 162.660  53
  -2   1   7 1219.23 200.214  53
  -2   1   6 54609.9 2217.27  35
   2   1  -6 51645.5 2071.09   4
  -2  -1   6 50455.5 2219.45  53
  -2   1   6 52760.1 2228.36  53
  -2   1   5 25989.2 1174.04  35
   2   1  -5 25299.2 1070.02   4
  -2   1   5 24986.9 1155.64  53
  -2  -1   5 23297.1 1147.14  53
  -2   1   4 82811.8 3139.39  35
   2   1  -4 79759.5 3045.40   4
  -2   1   4 76280.4 3091.63  53
  -2  -1   4 74229.9 3084.59  53
  -2   1   3 15492.9 802.391  35
   2   1  -3 16682.4 763.010   4
  -2  -1   3 17479.0 779.505  53
  -2   1   3 16580.2 767.762  53
   2   1  -2 420495. 15680.4   4
   2   1  -1 487869. 18166.8   4
  -2   1   0 20027.1 908.794  35
   2   1   0 20740.4 911.424   4
  -2   1  -1 291352. 11116.2  35
   2   1   1 304721. 11076.9  51
   2  -1   1 293927. 11073.3  51
   2   1   2 280214. 10214.9   4
  -2   1  -2 279314. 10175.2  35
   2  -1   2 261575. 10165.0  51
   2   1   2 269135. 10167.3  51
   2   1   3 117.363 57.2064  51
   2  -1   3 92.9892 56.8038  51
  -2   1  -3 118.433 47.3773  35
   2   1   4 41035.8 1683.12   4
   2  -1   4 40488.1 1726.39   2
   2   1   4 41879.8 1723.43   2
  -2   1  -4 40320.8 1604.05  35
   2   1   5 420.194 84.8974   4
   2  -1   5 250.792 94.0572   2
   2   1   5 264.854 89.5295   2
   2  -1   5 278.996 54.3416   1
  -2   1  -5 220.092 39.9123  35
   2  -1   6 1891.10 144.762   1
   2  -1   6 1853.73 228.309   2
   2   1   6 1470.76 209.065   2
   2   1   6 1768.00 177.131   4
   2  -1   7 32908.0 1319.92   1
   2  -1   7 33292.4 1566.78   2
   2   1   7 32048.9 1552.60   2
   2   1   7 34148.3 1398.59   4
   2  -1   8 100.490 86.5810   2
   2   1   8-32.7178 101.077   2
   2   1   9 1159.06 109.956  52
   2  -1   9 1286.21 116.070  52
   2   1   9 1242.18 242.563   2
   2  -1   9 1271.30 233.342   2
   2   1  10 5262.02 507.288  36
   2  -1  10 3397.72 429.714  36
   2   1  10 5119.00 502.560   2
   2  -1  10 3345.12 422.247   2
   2  -1  11 82483.9 3669.71  36
   2   1  11 82972.0 3663.13  36
   2  -1  12 166.286 132.878  36
   2   1  12 271.016 140.324  36
   2  -1  13 35217.7 1408.40  41
   2   1  13 31974.2 1429.22  39
   2  -1  13 35374.2 1448.79   7
   2   1  13 33847.0 1438.52   7
   2  -1  13 36554.1 1401.84  42
   2   1  13 35264.1 1398.69  42
   2  -1  13 30439.8 1864.09  36
   2   1  13 33356.9 1905.21  36
   2  -1  14 109.045 70.4819   6
   2   1  14-11.2151 36.3769  28
   2  -1  14 72.5971 46.9406  29
   2  -1  14 11.1615 42.2644  27
   2   1  14 89.2494 51.3838  49
   2  -1  14 48.7111 42.9275  49
   2  -1  14 93.0552 53.5944  45
   2   1  14 61.6859 43.4266  45
   2  -1  14 56.7128 44.3168  46
   2  -1  14 136.550 54.2603  47
   2   1  14 11.8654 44.9255  47
   2   1  14 22.0326 45.6907  41
   2   1  14 51.2470 48.5039  38
   2  -1  14 170.093 71.1876  38
   2  -1  14 84.9745 55.9055  41
   2  -1  14 98.6576 68.1723  40
   2  -1  14 66.1348 60.6316  39
   2   1  14-13.7241 56.9078  39
   2   1  14 28.0300 59.7038   7
   2  -1  14 28.5892 59.2712   7
   2  -1  14-65.6575 90.7264  36
   2   1  14 64.2976 108.810  36
   2   1  14 92.2945 49.4140  43
   2  -1  14 76.8368 52.2692  42
   2  -1  14 10.5368 50.4565  43
   2  -1  14-28.1145 54.9573  44
   2   1  14 19.3832 54.4154  42
   2   1  14 70.7070 43.4492  44
   2  -1  15 2998.22 219.038  27
   2   1  15 2859.63 215.434  28
   2  -1  15 3206.82 210.149  29
   2  -1  15 2968.28 225.653  49
   2   1  15 3268.09 239.792  49
   2  -1  15 3126.99 242.094  39
   2   1  15 3233.51 244.346  38
   2   1  15 2787.53 237.456  39
   2  -1  15 2709.43 225.214  40
   2   1  15 2825.52 217.962  41
   2  -1  15 2832.72 237.192  38
   2  -1  15 2959.71 206.787  46
   2  -1  15 3102.14 233.948  47
   2   1  15 3100.09 230.037  47
   2   1  15 3133.99 198.957  44
   2  -1  15 2819.51 190.970  45
   2   1  15 2500.88 178.199  45
   2  -1  15 3122.01 211.573  44
   2   1  15 2646.93 476.999  36
   2  -1  15 2076.43 436.378  36
   2   1  15 3005.15 205.289  43
   2  -1  15 3470.38 221.216  42
   2   1  15 3357.06 220.305  42
   2  -1  15 2785.83 211.729  43
   2  -1  15 3354.64 256.741   6
   2   1  16 5462.86 338.898  49
   2  -1  16 5411.48 329.478  49
   2   1  16 5296.93 346.831  38
   2  -1  16 6057.06 351.729  40
   2   1  16 5502.69 328.670  41
   2  -1  16 5937.64 361.013  39
   2  -1  16 5711.00 354.026  38
   2   1  16 5408.37 293.699  44
   2   1  16 5527.47 331.895  46
   2  -1  16 5803.12 345.056  47
   2  -1  16 5529.96 311.645  44
   2  -1  16 4966.97 290.189  45
   2   1  16 5313.82 285.091  45
   2  -1  16 5303.09 306.373  46
   2   1  16 5502.39 336.267  47
   2  -1  16 6164.36 326.398  42
   2   1  16 6554.60 331.501  42
   2   1  16 5619.67 308.140  43
   2  -1  16 5258.72 317.875  43
   2  -1  16 5697.00 327.915  27
   2  -1  16 5677.99 308.395  29
   2   1  16 5569.37 323.546  28
   2  -1  16 5963.32 364.951   6
   2  -1  17 29713.9 1174.43  40
   2   1  17 27488.8 1147.27  41
   2   1  17 27510.0 1175.69  38
   2  -1  17 25708.5 1166.48  38
   2  -1  17 29991.6 1188.83  39
   2   1  17 25510.1 1138.64  46
   2  -1  17 27878.7 1160.83  47
   2   1  17 26106.1 1087.90  45
   2  -1  17 26749.4 1103.87  45
   2  -1  17 27261.1 1119.46  44
   2   1  17 27022.2 1098.71  44
   2  -1  17 26714.4 1113.05  46
   2  -1  17 27130.1 1109.25  29
   2   1  17 25211.0 1119.11  28
   2  -1  17 26215.8 1136.72  49
   2   1  17 29478.3 1138.41  42
   2   1  17 27426.3 1112.28  43
   2  -1  17 30233.7 1139.73  42
   2  -1  17 27228.0 1130.63  43
   2   1  18 8365.20 436.132  46
   2  -1  18 7812.42 399.785  45
   2  -1  18 8800.99 448.040  47
   2  -1  18 8609.12 415.881  44
   2   1  18 9412.87 433.564  42
   2   1  18 8303.13 405.935  43
   2  -1  18 10088.6 439.516  42
   2   1  18 8734.22 442.148  41
   2  -1  18 9107.71 431.149  43
   2  -1  18 9379.29 473.917  39
   2   1  18 9193.88 470.980  38
   2  -1  18 7560.85 450.977  38
   2  -1  19 9881.46 449.383  45
   2  -1  19 9924.48 456.391  44
   2   1  19 8841.24 467.308  46
   2  -1  19 11453.4 480.808  42
   2   1  19 11108.7 478.706  42
   2  -1  19 9926.69 466.024  43
   2   1  19 10462.6 490.843  41
   2   1  19 10397.2 508.940  38
   2  -1  20 3373.48 182.997  45
   2  -1  20 3338.19 184.861  44
   2  -1  20 3229.53 190.281  43
   2   1  20 3829.42 235.217  38
  -2  -2  22 9224.49 392.070  45
  -2  -2  22 9488.28 395.243  42
  -2   2  22 9355.46 395.229  42
  -2  -2  21 2082.19 141.377  44
  -2  -2  21 2175.21 139.868  45
  -2   2  21 2265.84 152.549  41
  -2  -2  21 2090.99 143.169  42
  -2   2  21 2283.05 146.945  42
  -2  -2  20 563.409 76.4205  32
  -2   2  20 589.024 84.9200  33
  -2   2  20 521.185 84.9769  41
  -2  -2  20 567.792 84.5001  42
  -2   2  20 350.747 74.7729  42
  -2  -2  20 446.685 84.0876  44
  -2  -2  19 12708.6 607.077  44
  -2  -2  19 13423.8 591.793  32
  -2   2  19 13405.1 611.935  33
  -2   2  19 14077.7 625.793  41
  -2   2  19 13604.2 609.225  42
  -2  -2  19 14503.2 615.133  42
  -2  -2  19 12732.6 596.342  43
  -2  -2  18 9603.79 486.783  43
  -2  -2  18 10207.6 497.212  42
  -2   2  18 10289.9 497.512  42
  -2  -2  18 9742.96 499.202  44
  -2  -2  18 9784.50 481.726  29
  -2   2  18 9535.22 497.690  33
  -2  -2  18 10117.1 479.548  32
  -2  -2  18 10895.0 517.681  54
  -2   2  18 11718.2 523.934  54
  -2   2  18 9760.13 504.284  41
  -2   2  17 557.433 101.469  40
  -2   2  17 663.014 110.225  41
  -2  -2  17 468.505 96.2698  44
  -2  -2  17 682.269 108.252  42
  -2   2  17 668.348 106.726  42
  -2  -2  17 462.549 87.4932  29
  -2  -2  17 654.811 104.980  54
  -2   2  17 751.424 113.362  54
  -2  -2  17 556.527 89.7358  32
  -2   2  17 642.894 111.499  33
  -2   2  17 675.941 98.0062  31
  -2   2  16 217.379 87.6935  33
  -2  -2  16 179.042 66.9461  32
  -2   2  16 154.978 63.4049  31
  -2  -2  16 65.1421 127.450  50
  -2   2  16 130.065 127.236  50
  -2  -2  16 154.392 64.7248  41
  -2   2  16 326.693 83.8455  40
  -2  -2  16 160.181 66.3110  29
  -2  -2  16 150.612 74.5128  42
  -2   2  16 138.931 70.0356  42
  -2  -2  16 256.242 82.8521  44
  -2  -2  16 209.639 75.5249  54
  -2   2  16 170.375 72.6192  54
  -2   2  15 253.947 152.781  50
  -2  -2  15 757.482 231.302  50
  -2   2  15 323.821 87.5524  42
  -2  -2  15 322.897 82.0658  42
  -2  -2  15 575.656 106.235  44
  -2   2  15 560.451 103.790  46
  -2   2  15 420.793 83.7937  54
  -2  -2  15 509.884 98.4171  54
  -2   2  15 539.635 100.715  40
  -2  -2  15 491.503 87.4970  41
  -2   2  15 541.369 94.2410  31
  -2  -2  15 409.188 77.1820  33
  -2  -2  15 369.687 81.5192  32
  -2   2  15 384.587 89.1469  33
  -2   2  14 352.880 84.3563  33
  -2  -2  14 346.277 71.9457  32
  -2  -2  14 209.194 70.7262  31
  -2  -2  14 404.711 72.9046  33
  -2   2  14 301.183 186.473  50
  -2  -2  14 299.622 176.031  50
  -2   2  14 387.390 70.8922   3
  -2  -2  14 378.420 86.8229  38
  -2   2  14 300.956 79.2526  40
  -2  -2  14 297.842 67.4388  41
  -2   2  14 426.814 100.346  34
  -2  -2  14 372.560 78.8868  54
  -2   2  14 185.109 65.0446  54
  -2   2  14 250.805 75.6597  46
  -2  -2  14 356.221 84.4996  44
  -2   2  14 288.579 76.0691  42
  -2  -2  14 474.269 87.0256  42
  -2   2  13 6156.34 651.657  50
  -2  -2  13 6661.00 669.376  50
  -2  -2  13 6628.34 363.578  54
  -2   2  13 6552.00 360.707  54
  -2   2  13 6307.91 338.154   3
  -2   2  12 11731.5 889.762  50
  -2  -2  12 12362.4 905.598  50
  -2  -2  12 10781.1 546.048  54
  -2   2  12 12204.5 557.973  54
  -2   2  12 12190.6 541.654   3
  -2  -2  11 6689.97 612.202  50
  -2   2  11 6501.94 614.119  50
  -2  -2  11 6700.95 353.823  54
  -2   2  11 7130.82 358.267  54
  -2   2  11 6564.18 341.162   3
  -2  -2  10 7989.67 644.237  50
  -2   2  10 7576.55 642.196  50
  -2   2  10 7744.79 571.827  35
  -2   2  10 8047.28 380.933   3
  -2   2  10 7751.69 384.132  54
  -2  -2  10 7744.41 384.123  54
  -2   2   9 356.495 121.205  35
  -2  -2   9 617.432 75.7246  54
  -2   2   9 444.117 112.282   5
  -2   2   8 1512.62 224.759  35
  -2   2   8 1599.39 256.702  53
  -2  -2   8 964.891 198.237  53
  -2   2   8 1365.39 189.185   5
   2   2  -8 1271.47 156.219   4
  -2   2   7 16252.7 885.833  35
  -2  -2   7 15291.3 883.976  53
  -2   2   7 16135.7 892.318  53
   2   2  -7 15224.6 759.427   4
  -2   2   7 15473.3 820.449   5
  -2   2   6 673.762 152.308  35
  -2   2   6 754.994 153.003  53
  -2  -2   6 829.073 158.644  53
  -2   2   5 22252.1 1105.54  35
  -2   2   5 21922.0 1060.09  53
  -2  -2   5 22706.3 1071.36  53
  -2   2   4 1207.89 186.394  35
  -2  -2   4 1053.09 144.905  53
  -2   2   4 1073.46 143.291  53
  -2  -2   4 945.156 160.472   1
  -2   2   3 146869. 5779.72  35
  -2  -2   3 145926. 5681.20  53
  -2   2   3 154248. 5687.17  53
  -2  -2   2 49356.5 2046.58   1
  -2  -2   1 33432.7 1436.55   1
  -2  -2   0 39844.2 1658.29   1
  -2  -2  -1 111790. 4650.39   1
   2  -2   1 127463. 4608.90  51
   2   2   1 123163. 4607.53  51
  -2  -2  -2 182909. 7010.32   1
   2   2   2 188608. 6999.54  51
   2  -2   2 185696. 7004.13  51
  -2  -2  -3 74745.8 2897.29   1
   2   2   4 22243.7 983.088   4
   2  -2   4 20225.1 977.373   2
   2   2   4 20321.1 970.729   2
   2   2   5 18253.5 849.947   4
   2   2   5 16905.1 875.137   2
   2  -2   5 16950.9 884.667   2
   2  -2   5 17681.3 822.171   1
  -2   2  -6 76668.8 3053.26   5
   2   2   6 85231.8 3181.79   4
   2  -2   6 76719.4 3139.32   1
   2   2   6 87048.4 3293.21   2
   2  -2   6 83809.1 3288.93   2
   2   2   7 2856.80 236.595   4
   2  -2   7 1957.83 196.659   1
   2   2   7 2606.57 291.756   2
   2  -2   7 2343.74 289.901   2
   2   2   8 874.399 123.237   4
   2  -2   8 570.808 104.940   1
   2   2   8 596.816 164.030   2
   2  -2   8 927.754 205.836   2
   2   2   9 1067.02 220.225   2
   2  -2   9 947.442 214.466   2
   2   2  10 783.254 211.082  36
   2  -2  10 1035.91 235.360  36
   2   2  10 955.438 227.126   2
   2  -2  10 989.666 226.714   2
   2   2  11 3322.56 445.346  36
   2  -2  11 4704.13 523.984  36
   2  -2  12 2805.71 425.061  36
   2   2  12 3252.56 447.543  36
   2   2  13 40784.0 1685.74   6
   2  -2  13 44355.0 1680.19   6
   2   2  13 39469.4 1653.09  28
   2  -2  13 39778.5 1629.27  29
   2   2  13 42981.8 1678.52  49
   2   2  13 42577.6 1659.11  47
   2  -2  13 37729.5 1597.97  45
   2  -2  13 40323.2 1628.86  44
   2  -2  13 36764.7 1630.41  43
   2  -2  13 43064.5 1627.18  42
   2   2  13 43415.9 1631.57  42
   2  -2  13 43239.0 1688.76   7
   2   2  13 40723.8 1674.15   7
   2  -2  13 41648.2 1663.65  39
   2  -2  13 42718.0 1656.11  40
   2   2  13 38507.5 1663.96  39
   2  -2  13 37766.2 2148.55  36
   2   2  13 37803.7 2126.50  36
   2  -2  14 13426.8 635.302  30
   2   2  14 13391.7 655.177  33
   2  -2  14 14248.6 664.834  27
   2  -2  14 13268.7 636.779  29
   2   2  14 13439.2 658.857  28
   2  -2  14 14309.0 641.625  44
   2   2  14 13610.4 661.507  47
   2  -2  14 14112.6 620.376  45
   2   2  14 14210.9 697.234   6
   2  -2  14 15348.1 687.643   6
   2  -2  14 14410.0 678.056  38
   2   2  14 13406.9 676.080  39
   2   2  14 12965.5 659.658  38
   2   2  14 14061.1 686.239  40
   2  -2  14 14476.1 674.879  39
   2   2  14 13000.2 645.800  41
   2  -2  14 15017.0 671.164  40
   2  -2  14 14287.6 657.511  43
   2  -2  14 15458.4 644.040  42
   2   2  14 14709.1 626.382  43
   2   2  14 15486.5 646.823  42
   2   2  14 12133.3 1032.66  36
   2  -2  14 13393.3 1087.38  36
   2  -2  14 13428.9 657.698  49
   2   2  14 14117.3 679.122  49
   2  -2  15 28043.3 1177.01  30
   2   2  15 27189.5 1196.64  33
   2  -2  15 28300.2 1182.08  29
   2   2  15 26889.2 1198.11  28
   2  -2  15 27878.3 1205.09  27
   2  -2  15 28526.2 1221.42  47
   2  -2  15 27683.1 1157.28  45
   2  -2  15 28729.5 1182.63  44
   2   2  15 29304.4 1251.51   6
   2   2  15 27939.2 1199.48  41
   2   2  15 27228.3 1213.41  38
   2  -2  15 27069.4 1217.27  38
   2  -2  15 29957.6 1227.79  39
   2  -2  15 31157.6 1223.55  40
   2   2  15 27383.0 1234.11  40
   2   2  15 29138.3 1238.52  39
   2   2  15 29508.2 1165.53  43
   2  -2  15 32038.4 1191.45  42
   2   2  15 31700.7 1191.40  42
   2  -2  15 27581.9 1194.40  43
   2   2  15 26518.4 1706.41  36
   2  -2  15 28997.3 1776.73  36
   2   2  15 30216.2 1234.76  49
   2  -2  15 26542.8 1193.88  49
   2  -2  16 4747.31 283.836  29
   2   2  16 4514.42 293.573  28
   2  -2  16 4652.54 298.103  27
   2  -2  16 5146.90 321.273  47
   2  -2  16 4674.65 269.994  45
   2  -2  16 4698.14 284.965  44
   2   2  16 4692.80 332.085   6
   2   2  16 4829.36 314.386  38
   2  -2  16 4673.03 315.126  38
   2   2  16 4841.58 325.772  39
   2   2  16 4864.03 330.431  40
   2   2  16 4799.86 302.474  41
   2  -2  16 5250.99 321.119  39
   2  -2  16 5870.35 327.965  40
   2   2  16 4955.72 270.969  43
   2  -2  16 5284.31 290.935  42
   2   2  16 5485.92 294.680  42
   2  -2  16 4438.29 291.866  43
   2   2  16 4833.13 297.197  33
   2  -2  16 4344.20 286.352  49
   2   2  17 5033.04 315.554  46
   2  -2  17 4701.81 283.759  44
   2  -2  17 4873.35 311.088  47
   2  -2  17 5064.37 277.439  45
   2   2  17 5180.15 334.585  39
   2   2  17 5071.75 307.001  41
   2   2  17 4711.17 326.555  40
   2  -2  17 5313.71 324.844  39
   2   2  17 5363.06 324.782  38
   2  -2  17 4875.43 320.669  38
   2  -2  17 5618.32 296.032  42
   2   2  17 5048.35 269.269  43
   2   2  17 5711.90 297.901  42
   2  -2  17 5184.07 303.242  43
   2   2  17 4841.24 290.161  33
   2  -2  17 4974.67 300.207  27
   2  -2  17 5100.69 288.641  29
   2   2  17 4621.88 290.752  28
   2   2  17 5090.79 340.758   6
   2   2  18 1354.58 140.189  41
   2   2  18 1439.13 159.602  40
   2   2  18 1422.86 154.421  38
   2  -2  18 1056.33 138.723  38
   2   2  18 1564.87 167.199  39
   2  -2  18 1433.96 129.448  42
   2   2  18 1594.60 134.546  42
   2  -2  18 1260.83 129.064  43
   2   2  18 1298.43 156.527   6
   2  -2  18 1405.49 127.983  44
   2   2  18 1271.49 141.304  46
   2  -2  18 1508.96 145.928  47
   2  -2  18 1364.93 121.446  45
   2  -2  18 1106.88 113.186  29
   2   2  19 4512.13 267.779  41
   2   2  19 5093.74 258.535  42
   2  -2  19 4354.50 251.532  43
   2  -2  19 5195.61 258.900  42
   2  -2  19 4463.58 238.336  45
   2  -2  19 4053.44 238.405  44
   2   2  19 3859.82 256.109  46
   2   2  19 4426.51 283.522  40
   2   2  19 4684.10 282.812  38
   2  -2  19 4270.40 277.753  38
   2   2  19 4620.40 288.958  39
   2  -2  20 302.612 59.4834  43
   2  -2  20 288.883 57.7748  44
   2  -2  20 525.324 71.6225  45
   2   2  20 307.132 67.0842  46
   2   2  20 399.549 85.6213  40
   2   2  20 324.550 68.7695  41
   2  -2  21 6009.91 272.935  44
  -2  -3  22 10036.8 413.311  44
  -2   3  21 1627.16 125.813  41
  -2  -3  21 1723.86 112.071  42
  -2  -3  21 1814.24 124.484  44
  -2  -3  21 1633.59 114.341  45
  -2  -3  20 5021.03 258.501  42
  -2   3  20 5298.36 261.640  42
  -2   3  20 5122.26 282.242  41
  -2   3  20 4984.59 271.968  33
  -2  -3  20 4739.60 254.645  45
  -2  -3  20 4889.87 270.500  44
  -2  -3  19 2903.04 196.366  29
  -2  -3  19 2865.62 199.375  43
  -2  -3  19 2749.55 184.763  42
  -2   3  19 2788.74 186.309  42
  -2  -3  19 2590.55 197.791  44
  -2  -3  19 2785.34 184.890  45
  -2   3  19 3014.34 209.092  46
  -2  -3  19 3117.26 188.457  32
  -2   3  19 2704.00 199.672  33
  -2   3  19 3107.78 216.785  41
  -2  -3  18 49.8365 65.4269  29
  -2   3  18 87.6603 63.4402  46
  -2  -3  18 137.886 62.2836  43
  -2  -3  18 71.5640 58.7429  42
  -2   3  18 127.990 61.9899  42
  -2  -3  18 128.323 72.4746  44
  -2   3  18 77.7861 60.5587  33
  -2  -3  18 107.584 57.2902  32
  -2   3  18 141.892 73.1536  41
  -2  -3  17 33.0396 66.3393  29
  -2   3  17 88.0546 64.5334  54
  -2  -3  17 11.1517 57.6658  54
  -2   3  17 47.9267 65.1880  46
  -2   3  17 30.6227 56.4291  42
  -2  -3  17 49.8005 55.0620  42
  -2  -3  17 82.8442 61.6667  32
  -2   3  17 12.4022 71.6942  33
  -2   3  17-12.7515 67.1003  41
  -2   3  17 65.7371 53.5366  40
  -2  -3  16 19771.8 904.432  29
  -2   3  16 22194.5 921.485  40
  -2  -3  16 21156.3 901.806  42
  -2   3  16 20318.6 900.309  42
  -2  -3  16 19429.4 892.452  30
  -2   3  16 19547.8 922.449  33
  -2   3  16 19978.3 903.279  31
  -2  -3  16 21975.1 896.637  32
  -2   3  16 22335.0 920.287  54
  -2  -3  16 21888.3 918.955  54
  -2   3  16 20859.1 923.281  46
  -2   3  15 519.533 103.613  34
  -2   3  15 635.328 81.5927  48
  -2   3  15 517.053 101.266  46
  -2   3  15 629.943 102.004  54
  -2  -3  15 619.224 99.6319  54
  -2   3  15 569.448 98.3326  40
  -2  -3  15 720.669 102.700  42
  -2   3  15 398.179 88.0023  42
  -2   3  15 493.495 92.5183  31
  -2  -3  15 393.586 81.1159  32
  -2   3  15 462.020 94.9958  33
  -2  -3  15 601.666 212.843  50
  -2   3  15 550.275 216.263  50
  -2  -3  15 523.364 112.038  10
  -2   3  14 487.812 102.697  34
  -2   3  14 405.202 93.4834  33
  -2  -3  14 360.484 77.4963  32
  -2   3  14 429.092 89.9849  46
  -2   3  14 369.709 65.3164  48
  -2  -3  14 500.694 92.0785  54
  -2   3  14 212.081 66.9967  54
  -2   3  14 434.298 84.7867  40
  -2   3  14 391.024 81.3989  42
  -2  -3  14 390.227 92.6354  44
  -2  -3  14 369.551 81.1893  42
  -2  -3  14 692.584 218.847  50
  -2   3  14 235.642 152.947  50
  -2  -3  14 682.036 121.076  10
  -2   3  13 6317.53 373.484  34
  -2  -3  13 6014.92 329.305  32
  -2   3  13 5827.83 347.476  46
  -2  -3  13 6341.46 370.644  12
  -2  -3  13 6213.36 355.808   9
  -2  -3  13 6371.23 374.862  10
  -2   3  13 5487.08 346.190   9
  -2  -3  13 5941.81 353.356  44
  -2  -3  13 5568.80 331.688  42
  -2   3  13 6049.38 336.382   3
  -2   3  13 6307.40 351.493  40
  -2   3  13 6646.64 358.822  39
  -2   3  13 6709.00 352.652  54
  -2  -3  13 6744.16 353.251  54
  -2  -3  13 6610.70 659.876  50
  -2   3  13 5829.68 633.740  50
  -2  -3  12 12455.0 601.419  54
  -2   3  12 13777.4 612.722  54
  -2  -3  12 15478.6 1013.42  50
  -2   3  12 13348.6 974.286  50
  -2   3  12 13092.1 605.251   3
  -2   3  11 15191.4 671.729  54
  -2  -3  11 14053.4 663.418  54
  -2   3  11 15607.0 936.814  35
  -2   3  11 17515.9 1058.13  50
  -2  -3  11 16287.3 1024.65  50
  -2   3  11 15542.0 676.472   3
  -2   3  10 55546.2 2147.37  54
  -2  -3  10 53550.7 2142.03  54
  -2   3  10 56481.9 2482.19  35
  -2   3  10 55624.2 2547.96  50
  -2  -3  10 54672.3 2519.43  50
  -2   3  10 56573.2 2156.87   3
  -2  -3   9 179.017 99.1280  50
  -2   3   9 132.540 44.2009  54
  -2  -3   9 153.308 44.4070  54
  -2   3   9 246.128 114.096  35
  -2   3   9 145.394 85.4524   5
  -2   3   9 251.773 58.1002   3
  -2   3   8 35365.0 1721.54  35
  -2   3   8 36128.2 1672.78   5
  -2   3   7 3243.72 365.862  35
  -2   3   7 3430.57 349.494  53
  -2  -3   7 3189.61 339.065  53
  -2   3   7 3267.60 334.283   5
  -2   3   6 18402.1 977.172  53
  -2  -3   6 19672.7 993.499  53
  -2   3   6 20179.1 1077.33  35
  -2   3   6 19209.4 1008.15   5
  -2  -3   6 18165.0 1021.79   1
  -2   3   5 4007.46 324.886  53
  -2  -3   5 3628.12 315.447  53
  -2   3   5 4189.22 395.156  35
  -2   3   5 3954.26 354.188   5
  -2  -3   5 3229.37 344.941   1
  -2   3   4 65210.2 2651.59  53
  -2  -3   4 66219.8 2655.65  53
  -2   3   4 66396.2 2798.97  35
  -2  -3   4 66216.3 2763.72   1
  -2  -3   3 142868. 5317.79  53
  -2   3   3 135522. 5308.65  53
  -2   3   2 70370.2 2785.71  53
  -2  -3   2 71232.1 2792.44  53
  -2  -3   2 75609.6 2951.86   1
  -2  -3   1 210700. 8055.48   1
   2  -3   0 426.029 65.3030  51
   2   3   0 466.585 64.5887  51
  -2  -3   0 416.241 105.543   1
   2   3   1 38517.2 1541.35  51
   2  -3   1 38970.9 1546.53  51
  -2  -3  -1 38519.2 1658.01   1
   2  -3   2 83984.6 3261.50  51
  -2  -3  -2 84502.6 3336.82   1
  -2   3  -3 36268.6 1578.69   5
   2   3   3 37648.3 1545.58   2
  -2  -3  -3 35422.7 1551.20   1
   2  -3   3 37725.7 1553.15   2
  -2   3  -4 46524.3 1884.67   5
  -2  -3  -4 42973.1 1840.01   1
   2  -3   4 48150.7 1908.99   2
   2   3   4 43414.7 1881.03   2
   2   3   5 70129.4 2940.68   4
  -2   3  -5 69829.7 2865.07   5
   2  -3   5 73818.1 2945.28   1
  -2  -3  -5 72709.3 2842.78   1
   2   3   5 73257.3 2945.32   2
   2  -3   5 75883.6 2970.78   2
   2   3   6 49638.5 1952.21   4
  -2   3  -6 42645.3 1812.05   5
   2  -3   6 44871.1 1927.48   1
   2  -3   6 47065.6 1991.22   2
   2   3   6 43731.4 1968.27   2
   2   3   7 12235.6 660.990   4
   2   3   7 12839.2 751.426   2
   2  -3   7 10473.7 711.451   2
   2  -3   7 10652.1 643.136   1
   2   3   8 28223.6 1251.42   4
   2  -3   8 26357.3 1272.64   1
   2  -3   8 27313.3 1403.56   2
   2   3   8 27446.1 1396.51   2
   2   3   9 7916.28 639.473   2
   2  -3   9 7675.18 524.034   1
   2  -3   9 8794.07 675.001   2
   2   3   9 9147.10 675.018  36
   2  -3   9 8749.69 677.017  36
   2  -3  10 47322.4 2226.55  36
   2   3  10 43829.2 2178.11  36
   2  -3  11 152.102 121.451  36
   2   3  11 147.791 118.015  36
   2  -3  12 2678.03 417.870  36
   2   3  12 3086.84 439.495  36
   2  -3  13 8771.81 380.049  32
   2  -3  13 7507.03 409.769  30
   2  -3  13 7998.76 412.083  29
   2   3  13 7581.90 428.069  28
   2  -3  13 7312.09 422.262  27
   2  -3  13 7518.25 400.517  44
   2   3  13 7654.10 442.039   6
   2  -3  13 8502.56 424.129  39
   2  -3  13 8243.71 431.210  38
   2   3  13 7218.08 413.516  38
   2  -3  13 8114.82 415.564  40
   2   3  13 6920.56 420.400  39
   2  -3  13 7347.11 408.494  43
   2  -3  13 8321.68 393.290  42
   2   3  13 8294.99 394.409  42
   2   3  13 8119.35 767.475  36
   2  -3  13 7581.56 753.691  36
   2   3  13 8590.46 449.470  49
   2  -3  13 6909.68 409.256  49
   2   3  14 5739.63 371.436  33
   2  -3  14 6539.43 363.830  30
   2   3  14 6645.86 381.640  28
   2  -3  14 6333.31 377.147  27
   2  -3  14 6178.63 354.749  29
   2  -3  14 5972.38 346.915  44
   2   3  14 6259.29 382.845  39
   2   3  14 6320.04 371.563  38
   2  -3  14 6962.81 385.483  38
   2  -3  14 6771.85 375.625  39
   2  -3  14 6895.96 346.048  42
   2   3  14 7155.89 351.115  42
   2  -3  14 5723.69 672.275  36
   2   3  14 6987.29 724.747  36
   2   3  14 6871.53 409.127   6
   2  -3  14 6018.70 359.866  49
   2   3  14 6885.59 396.732  49
   2   3  15 13157.3 622.950  38
   2  -3  15 12887.6 626.259  38
   2   3  15 12458.4 633.854  39
   2   3  15 12899.4 614.360  41
   2  -3  15 13221.3 618.381  39
   2   3  15 11348.4 630.540  40
   2   3  15 13993.7 590.724  42
   2  -3  15 13676.2 586.623  42
   2   3  15 13055.2 653.471   6
   2  -3  15 12846.5 600.689  29
   2  -3  15 12314.0 618.008  27
   2   3  15 12296.5 616.086  28
   2   3  15 11748.3 617.837  33
   2  -3  15 12066.1 594.458  30
   2  -3  16 9016.80 485.613  47
   2  -3  16 8495.47 427.191  45
   2   3  16 7782.79 474.087  39
   2   3  16 8995.90 474.527  38
   2   3  16 8798.02 465.872  41
   2   3  16 8628.78 494.001  40
   2  -3  16 9266.47 483.105  38
   2   3  16 10837.4 456.084  42
   2  -3  16 9939.11 445.648  42
   2   3  16 8856.92 499.856   6
   2  -3  16 8396.99 465.513  27
   2   3  16 9308.65 473.573  28
   2  -3  16 9161.27 452.553  29
   2   3  16 8301.10 464.888  33
   2  -3  17 4401.26 290.508  47
   2  -3  17 4489.57 254.787  45
   2   3  17 4196.94 302.138  40
   2   3  17 3856.86 287.982  39
   2   3  17 4605.35 288.674  41
   2   3  17 4703.35 292.191  38
   2  -3  17 4632.11 297.343  38
   2   3  17 5070.71 268.547  42
   2  -3  17 4801.27 261.393  42
   2  -3  17 4101.94 270.352  43
   2   3  17 4397.67 308.747   6
   2  -3  17 4675.26 271.378  29
   2  -3  17 4459.97 280.934  27
   2   3  17 4164.83 270.759  28
   2   3  17 4064.62 274.883  33
   2   3  18 3280.21 250.356  46
   2  -3  18 3752.42 222.946  45
   2  -3  18 3938.78 254.067  47
   2   3  18 4352.97 236.788  42
   2  -3  18 4906.49 242.068  42
   2  -3  18 3769.36 241.501  43
   2  -3  18 3769.04 254.869  38
   2   3  18 3643.95 268.597  40
   2   3  18 3869.64 256.502  38
   2   3  18 3941.15 251.730  41
   2   3  18 3880.71 266.745  39
   2  -3  18 3607.20 228.071  29
   2   3  18 3924.44 277.878   6
   2   3  19 76.4606 58.3370  46
   2  -3  19 78.2852 49.6030  45
   2  -3  19 19.6440 39.4736  29
   2   3  19 31.1133 63.2980  39
   2   3  19 53.5254 65.3348  40
   2   3  19-8.54649 47.9961  41
   2  -3  19 94.1417 51.4434  43
   2  -3  19 79.9146 50.0045  44
   2   3  20 2704.68 193.542  40
   2  -3  20 2730.59 165.922  44
   2   3  20 2654.56 182.338  46
   2   3  20 3087.12 185.289  41
   2  -3  20 3141.14 179.321  43
   2  -3  21 3936.67 191.513  44
   2  -3  21 3777.76 195.210  43
  -2  -4  22 21.2703 22.2062  44
  -2   4  21 1139.47 93.4398  33
  -2   4  21 1177.30 99.4798  41
  -2  -4  21 1262.01 88.9353  45
  -2  -4  20 10926.8 463.229  42
  -2  -4  20 11079.0 495.026  43
  -2   4  20 10193.7 489.972  33
  -2   4  20 11487.1 508.660  41
  -2  -4  20 11654.3 478.307  45
  -2  -4  19-31.8615 50.1961  45
  -2   4  19-26.0866 53.7323  46
  -2  -4  19-65.2959 50.8924  42
  -2  -4  19-9.11912 51.9523  43
  -2   4  19 36.2881 54.6391  33
  -2  -4  19-16.6810 57.0420  29
  -2   4  19 20.1023 58.9208  41
  -2  -4  18 103.815 58.1756  45
  -2   4  18 141.946 68.8112  46
  -2  -4  18 203.314 74.8272  43
  -2   4  18 207.283 55.3116  42
  -2  -4  18 145.444 56.1698  42
  -2  -4  18 99.2027 71.3971  44
  -2   4  18 43.2813 62.7423  33
  -2  -4  18 191.283 72.4517  29
  -2   4  18 117.798 70.1837  41
  -2  -4  17 2691.01 208.080  44
  -2  -4  17 2459.87 177.742  45
  -2   4  17 2446.34 199.104  46
  -2   4  17 2188.53 198.860  33
  -2  -4  17 2765.53 187.959  32
  -2  -4  17 2459.80 193.901  30
  -2  -4  17 2700.96 182.155  42
  -2   4  17 2658.25 183.776  42
  -2   4  17 2513.61 190.289  40
  -2  -4  17 2295.72 194.420  29
  -2  -4  16 499.644 102.007  29
  -2  -4  16 405.128 78.6257  42
  -2  -4  16 516.331 102.937  44
  -2   4  16 539.909 87.4000  42
  -2   4  16 410.442 84.0680  31
  -2  -4  16 469.677 89.5723  32
  -2  -4  16 437.357 94.1931  30
  -2   4  16 453.469 84.7035  40
  -2  -4  16 381.424 79.1171  54
  -2   4  16 455.448 83.2004  54
  -2   4  16 411.615 71.1466  48
  -2   4  16 594.983 106.072  46
  -2   4  16 399.686 94.7486  34
  -2   4  15 3611.96 274.305  34
  -2   4  15 4086.01 251.416  54
  -2  -4  15 3719.37 243.869  54
  -2  -4  15 3390.91 255.806  44
  -2   4  15 3578.54 238.756  42
  -2  -4  15 3341.03 231.566  42
  -2  -4  15 3937.82 244.251  32
  -2   4  15 3647.71 249.325  40
  -2   4  15 3412.70 255.076  46
  -2   4  15 3887.78 234.100  48
  -2  -4  15 3861.07 286.234  10
  -2   4  14 970.858 136.689  34
  -2  -4  14 1155.31 122.677  32
  -2   4  14 1295.94 293.407  50
  -2  -4  14 1247.64 277.622  50
  -2  -4  14 913.995 113.506  54
  -2   4  14 937.928 116.383  54
  -2  -4  14 875.827 109.979  42
  -2   4  14 911.380 111.385  42
  -2  -4  14 625.870 110.333  44
  -2   4  14 922.014 118.376  40
  -2   4  14 913.578 122.754  46
  -2   4  14 1118.87 113.259  48
  -2  -4  14 1366.04 159.488  10
  -2   4  13 50628.9 2070.28  34
  -2   4  13 52070.2 2068.25  33
  -2   4  13 51149.0 2513.05  50
  -2  -4  13 52950.0 2511.79  50
  -2   4  13 53855.1 2028.63  54
  -2  -4  13 51322.0 2018.24  54
  -2  -4  13 49234.1 2007.00  42
  -2   4  13 50497.6 2014.17  42
  -2  -4  13 48089.8 2033.75  44
  -2   4  13 52438.4 2034.97   3
  -2   4  13 52250.8 2029.96  40
  -2  -4  13 52371.1 2070.63  10
  -2   4  13 50420.7 2000.78  48
  -2   4  12 401.733 170.876  50
  -2  -4  12 383.748 156.445  50
  -2  -4  12 561.311 101.989  10
  -2   4  12 445.067 94.7962  33
  -2   4  12 593.359 87.0296  54
  -2  -4  12 386.874 73.0237  54
  -2  -4  12 496.819 93.3525  44
  -2   4  12 436.153 96.7522  34
  -2   4  12 582.006 92.1415   3
  -2  -4  11 876.653 211.215  50
  -2   4  11 582.702 95.7822   3
  -2  -4  11 764.726 92.7594  54
  -2   4  11 559.708 81.4287  54
  -2  -4  10 36766.1 1839.08  50
  -2   4  10 39366.4 1889.12  50
  -2   4  10 35415.8 1866.06  35
  -2   4  10 38921.2 1530.02   3
  -2   4  10 38394.7 1503.16  54
  -2  -4  10 36889.2 1496.48  54
  -2   4   9 3812.56 416.214  50
  -2  -4   9 3339.00 381.409  50
  -2   4   9 4198.34 461.924  35
  -2   4   9 4331.04 255.432   3
  -2  -4   9 3944.78 227.391  54
  -2   4   9 4333.26 235.246  54
  -2  -4   8 1022.17 192.402  50
  -2   4   8 686.121 160.815  50
  -2   4   8 539.410 173.113  35
  -2   4   8 546.878 156.509   5
  -2   4   8 418.701 73.0071   3
  -2  -4   8 695.997 188.640   1
  -2   4   7 12772.4 879.533  35
  -2   4   7 13082.6 845.047   5
  -2  -4   7 13516.7 883.120   1
  -2   4   7 13636.4 596.564   3
  -2   4   6 6401.52 567.271  35
  -2   4   6 7853.00 590.457   5
  -2  -4   6 6598.25 562.605   1
  -2   4   5 937.918 159.380  53
  -2  -4   5 791.397 141.359  53
  -2   4   5 917.449 198.746  35
  -2  -4   5 724.999 174.689   1
  -2   4   5 801.639 181.339   5
  -2   4   4 8066.57 488.058  53
  -2  -4   4 8739.48 503.080  53
  -2   4   4 8564.31 618.789   5
  -2  -4   3 70203.2 2764.43  53
  -2   4   3 69874.3 2759.26  53
  -2  -4   2 22805.4 1157.13   1
  -2  -4   2 20668.0 933.370  53
  -2   4   2 22178.8 935.865  53
  -2   4   2 22380.0 1132.78   5
   2   4  -1 1313.76 94.6377  51
  -2  -4   1 1007.57 179.557   1
  -2   4   1 221.790 101.804   5
  -2   4   0 4940.98 403.495   5
  -2  -4   0 4826.11 403.789   1
   2  -4   0 4357.89 253.006  51
   2   4   0 4956.25 255.120  51
   2  -4   1 5665.21 303.870   2
  -2  -4  -1 4386.90 398.022   1
   2   4   1 5239.11 292.152   2
  -2   4  -1 4816.48 405.080   5
  -2  -4  -2 3573.01 330.100   1
   2  -4   2 3822.87 252.783   2
   2   4   2 3432.39 241.469   2
  -2   4  -2 3551.95 329.349   5
  -2  -4  -3 110338. 4230.12   1
   2  -4   3 108066. 4117.41   2
   2   4   3 101351. 4098.32   2
  -2   4  -3 108420. 4248.70   5
   2  -4   4 72802.0 3086.39   1
  -2  -4  -4 77200.7 3025.36   1
   2  -4   4 72589.0 2963.56   2
   2   4   4 73792.4 2963.21   2
  -2   4  -4 75136.9 3038.69   5
   2  -4   5 27108.8 1329.82   1
  -2  -4  -5 27166.7 1238.92   1
   2  -4   5 26891.2 1257.87   2
   2   4   5 27599.0 1254.39   2
  -2   4  -5 26474.5 1244.76   5
   2  -4   6 38114.6 1783.33   1
   2  -4   6 39140.3 1754.45   2
   2   4   6 40051.5 1754.83   2
   2  -4   7 34055.0 1595.44   2
   2   4   7 35440.6 1601.69   2
   2  -4   7 31213.3 1563.30   1
   2  -4   7 32407.9 1579.41  36
   2   4   7 34567.3 1595.08  36
   2   4   7 32790.3 1546.64   4
   2  -4   8 60.9335 78.9253   1
   2  -4   8 207.617 107.030  36
   2   4   8 172.760 101.402  36
   2   4   8 181.122 87.7240   4
   2  -4   9 1839.87 256.634   1
   2  -4   9 1655.75 283.839  36
   2   4   9 1297.36 249.880  36
   2  -4  10 5414.39 550.455  36
   2   4  10 5919.37 564.999  36
   2  -4  11 542.930 187.397  36
   2   4  11 343.077 152.209  36
   2  -4  12 216.906 62.8368  38
   2   4  12 316.634 77.9526  39
   2   4  12 239.133 75.4349   6
   2  -4  12 172.398 70.1597  30
   2   4  12 349.837 82.8322  28
   2  -4  12 360.819 87.5656  19
   2   4  12 396.507 64.7412  42
   2  -4  12 355.529 75.1368  44
   2  -4  12 360.193 62.4175  42
   2  -4  12 312.458 65.4904  45
   2   4  12 267.275 138.641  36
   2  -4  12 431.819 183.028  36
   2   4  12 409.768 102.291  14
   2  -4  13 23237.7 1031.62  30
   2  -4  13 22866.7 1019.22  29
   2  -4  13 22871.4 1045.90  27
   2   4  13 24521.0 1056.25  28
   2  -4  13 22002.1 1018.78  43
   2  -4  13 27212.1 996.606  42
   2   4  13 26095.3 995.412  42
   2   4  13 22969.5 1054.56   6
   2  -4  13 23953.2 1009.12  44
   2  -4  13 24241.9 990.113  45
   2   4  13 22762.2 1020.78  38
   2   4  13 22383.3 1035.85  39
   2  -4  13 24040.3 1028.52  38
   2   4  13 26280.9 1519.11  36
   2  -4  13 21886.9 1438.98  36
   2   4  13 24849.0 1089.27  14
   2  -4  14 25403.7 1116.04  27
   2  -4  14 24406.8 1079.06  29
   2   4  14 26035.3 1115.46  28
   2  -4  14 26111.6 1053.15  45
   2  -4  14 26259.9 1074.26  44
   2  -4  14 23577.9 1082.20  43
   2  -4  14 28670.5 1059.25  42
   2   4  14 28120.8 1059.81  42
   2   4  14 24140.0 1118.65   6
   2   4  14 22006.5 1083.01  34
   2  -4  14 25253.0 1093.04  30
   2   4  14 24159.8 1115.79  33
   2   4  14 26495.5 1095.97  38
   2  -4  14 26112.6 1095.65  38
   2   4  14 24688.1 1106.51  39
   2  -4  15 17695.9 813.915  27
   2  -4  15 16866.8 780.888  29
   2   4  15 18475.8 816.185  28
   2  -4  15 18590.1 759.013  45
   2  -4  15 17843.2 773.227  44
   2  -4  15 15840.5 781.056  43
   2   4  15 19256.9 762.895  42
   2  -4  15 20545.9 764.917  42
   2   4  15 16213.5 813.937   6
   2   4  15 16110.2 783.348  34
   2  -4  15 15886.6 776.795  30
   2   4  15 16194.9 810.074  33
   2   4  15 16556.9 803.251  39
   2   4  15 18067.2 792.948  38
   2  -4  15 17591.7 793.252  38
   2   4  16 30439.3 1303.56  28
   2  -4  16 30246.1 1310.46  27
   2  -4  16 30650.0 1281.43  29
   2   4  16 35040.1 1266.72  42
   2  -4  16 34978.7 1263.35  42
   2  -4  16 29574.2 1288.76  43
   2   4  16 30594.6 1328.67   6
   2  -4  16 31787.3 1257.54  45
   2  -4  16 30972.1 1272.70  44
   2   4  16 29209.2 1312.33  33
   2  -4  16 31265.2 1286.32  30
   2   4  16 27821.2 1285.06  41
   2   4  16 29776.6 1307.85  39
   2   4  16 28934.4 1323.94  40
   2   4  16 32040.1 1296.55  38
   2  -4  16 32697.3 1302.61  38
   2   4  17 3613.08 243.179  28
   2  -4  17 3402.10 242.972  27
   2  -4  17 3214.29 227.516  29
   2   4  17 4245.73 227.267  42
   2  -4  17 4464.12 228.831  42
   2  -4  17 3849.32 231.649  44
   2  -4  17 3499.09 253.436  47
   2   4  17 3091.03 241.148  33
   2   4  17 3410.42 249.037  39
   2   4  17 3824.03 248.833  41
   2   4  17 3255.67 258.421  40
   2   4  17 3802.73 245.966  38
   2  -4  17 3597.96 245.692  38
   2   4  17 3302.00 256.933   6
   2  -4  18 10415.0 473.260  29
   2  -4  18 10154.6 465.429  44
   2   4  18 9597.56 498.080  46
   2   4  18 9397.80 480.612  33
   2   4  18 10455.1 488.201  41
   2   4  18 9388.05 502.938  40
   2   4  18 10572.6 501.864  39
   2   4  18 10614.9 516.686   6
   2   4  19 100.077 47.3077  48
   2   4  19 184.377 65.1663  46
   2   4  19 97.3252 59.6202  40
   2   4  19 217.385 59.9631  41
   2  -4  19 161.348 53.7694  29
   2  -4  20 16708.9 676.417  43
   2   4  20 16880.7 679.055  41
   2   4  20 14936.6 683.258  46
   2   4  20 16485.1 696.736  40
   2   4  21 8653.32 383.360  46
   2  -4  21 8987.72 376.957  43
  -2   5  21 16978.0 690.143  33
  -2  -5  21 17558.5 684.639  44
  -2   5  21 17338.8 695.644  41
  -2   5  20 20.5263 43.8350  41
  -2  -5  20 33.4166 41.4407  29
  -2   5  20-6.14211 38.4254  33
  -2  -5  20 36.6756 37.9809  45
  -2  -5  20 37.3233 40.7698  43
  -2  -5  20-10.4654 43.6803  44
  -2   5  19 4585.86 284.858  41
  -2  -5  19 5100.30 278.653  29
  -2   5  19 4954.82 280.980  33
  -2  -5  19 5522.67 257.942  45
  -2   5  19 5118.90 276.350  46
  -2  -5  19 5254.33 273.063  44
  -2  -5  19 5200.72 286.026  43
  -2   5  18 503.962 101.146  41
  -2  -5  18 575.376 98.5155  29
  -2  -5  18 671.698 84.7024  45
  -2   5  18 762.853 99.5653  46
  -2  -5  18 577.478 99.2016  43
  -2  -5  18 646.943 95.4472  44
  -2  -5  17 10481.3 499.532  30
  -2  -5  17 9835.12 485.987  44
  -2  -5  17 10192.7 460.047  45
  -2   5  17 9857.76 488.443  46
  -2  -5  17 9134.39 486.460  29
  -2   5  17 10051.7 466.310  40
  -2  -5  16 10045.7 518.421  29
  -2   5  16 10984.5 498.613  40
  -2  -5  16 10027.6 518.805  30
  -2   5  16 9728.25 509.463  46
  -2  -5  16 10655.2 515.614  44
  -2  -5  16 10251.4 481.064  45
  -2   5  16 10349.8 539.664  34
  -2   5  16 10908.5 490.421  48
  -2   5  15 2302.05 171.552  48
  -2   5  15 1808.56 190.921  33
  -2   5  15 1999.29 182.322  46
  -2  -5  15 2100.20 162.815  45
  -2   5  15 2525.65 217.364  34
  -2   5  15 2111.66 160.327  42
  -2  -5  15 2077.58 184.341  44
  -2  -5  15 2191.95 207.754  10
  -2   5  14 391.291 100.380  34
  -2  -5  14 431.995 106.831  10
  -2   5  14 229.188 87.0294  33
  -2   5  14 327.784 69.5277  48
  -2   5  14 290.494 85.2274  46
  -2  -5  14 278.811 84.8437  19
  -2  -5  14 300.117 86.1530  44
  -2   5  14 298.877 62.9899  42
  -2  -5  14 323.161 65.4394  54
  -2   5  13 4485.64 318.555  34
  -2  -5  13 4958.82 320.150  19
  -2  -5  13 4840.41 320.820  10
  -2   5  13 4269.73 307.918  33
  -2   5  13 4963.78 282.128  48
  -2  -5  13 4052.37 284.501  44
  -2  -5  13 4994.98 279.020  54
  -2   5  12 393.685 95.7854  34
  -2   5  12 386.307 94.6941  33
  -2   5  12 563.576 189.823  50
  -2  -5  12 398.563 96.2313  19
  -2   5  12 512.502 80.3877  48
  -2  -5  12 309.475 83.7726  44
  -2  -5  12 468.503 97.3723  10
  -2  -5  12 649.472 118.732  12
  -2  -5  12 380.614 69.4089  54
  -2   5  11 30220.3 1602.01  50
  -2  -5  11 30501.4 1286.47  10
  -2  -5  11 31608.4 1296.55  12
  -2  -5  11 28177.7 1254.39  44
  -2  -5  11 30645.6 1229.61  54
  -2   5  11 32031.8 1285.16   3
  -2   5  11 29355.3 1286.50  33
  -2  -5  11 31693.7 1235.70  32
  -2   5  11 30183.9 1236.13  48
  -2   5  10 12914.7 876.558  50
  -2   5  10 12018.2 942.129  35
  -2   5  10 14259.9 647.261   3
  -2  -5   9 30729.6 1534.73  50
  -2   5   9 31934.4 1562.93  50
  -2   5   9 30363.5 1698.20  35
  -2   5   9 31583.6 1297.32   3
  -2  -5   8 259.775 93.7511  50
  -2   5   8 152.702 84.6419  50
  -2   5   8 49.4368 108.192  35
  -2  -5   8 293.332 151.174   1
  -2   5   7 10566.3 790.155  35
  -2   5   7 10270.2 753.316   5
  -2   5   7 8661.51 584.921  50
  -2  -5   7 8094.19 557.815  50
  -2  -5   7 8901.67 732.691   1
  -2   5   6 138.613 110.676  35
  -2   5   6 85.9361 111.169   5
  -2   5   6 94.4468 47.7065   3
  -2  -5   6 44.7250 97.8253   1
  -2   5   5 14856.1 947.924   5
  -2   5   5 13367.1 730.413  50
  -2  -5   5 15474.9 979.103   1
  -2   5   5 14855.0 635.356   3
  -2   5   4 63797.1 2741.36   5
  -2   5   4 59016.8 2399.05  50
  -2  -5   3 97008.4 4076.95   1
  -2  -5   2 13924.4 891.975   1
  -2   5   2 13421.9 865.729   5
  -2  -5   1 35347.7 1727.51   1
  -2   5   1 35451.7 1722.93   5
  -2  -5   0 1703.10 262.828   1
  -2   5   0 1951.86 275.927   5
  -2  -5  -1 21058.5 1140.74   1
  -2   5  -1 20984.5 1138.98   5
  -2  -5  -2 7537.32 575.424   1
  -2   5  -2 7645.63 578.818   5
   2  -5   3 397.649 73.7293  36
   2  -5   3 346.960 144.485   1
  -2  -5  -3 525.712 145.560   1
  -2   5  -3 251.769 119.895   5
  -2  -5  -4 42823.4 1797.15   1
   2  -5   4 40452.8 1853.43   1
  -2   5  -4 40196.6 1778.58   5
   2  -5   5 59627.3 2569.05  36
   2  -5   5 67445.8 2818.64   1
  -2  -5  -5 66367.9 2697.30   1
   2  -5   6 39840.8 1774.14  36
   2  -5   6 41054.6 1931.30   1
   2   5   7 10942.6 695.611  36
   2  -5   7 11017.9 696.174  36
   2  -5   7 11369.8 776.034   1
   2   5   7 11525.3 757.998   4
   2   5   8 4525.04 426.629  36
   2  -5   8 4266.33 413.050  36
   2  -5   8 4762.02 468.930   1
   2   5   8 4119.32 414.245   4
   2  -5   9 23903.4 1261.39  36
   2  -5   9 21404.3 1256.56   1
   2  -5  10 1404.32 257.259  36
   2  -5  11 5741.83 348.685  30
   2  -5  11 6113.84 340.691  29
   2   5  11 6105.78 359.133   6
   2  -5  11 5849.11 319.506  44
   2  -5  11 6407.33 312.129  45
   2  -5  11 5919.37 369.674  19
   2  -5  11 5625.90 567.078  36
   2   5  11 5463.70 372.661  14
   2  -5  12 311.400 89.0764  30
   2  -5  12 323.139 84.1305  29
   2   5  12 259.849 76.1506  28
   2   5  12 227.493 77.9001   6
   2  -5  12 205.839 59.6331  45
   2   5  12 279.254 72.7475  39
   2  -5  12 448.434 106.717  19
   2   5  12 213.356 89.7534  14
   2  -5  12 186.349 59.7207  44
   2  -5  13 9042.87 457.638  29
   2   5  13 9026.95 483.730  28
   2   5  13 8971.08 482.576   6
   2  -5  13 8427.15 434.340  44
   2  -5  13 8800.30 420.236  45
   2   5  13 8416.09 504.280  14
   2  -5  13 9055.28 469.814  30
   2  -5  13 8091.10 448.960  43
   2   5  13 8604.17 464.612  39
   2  -5  14 245.509 65.4937  38
   2   5  14 278.515 83.5345  39
   2   5  14 261.707 88.7742  28
   2   5  14 322.717 88.3091   6
   2  -5  14 175.435 75.5543  43
   2  -5  14 268.613 75.0225  44
   2   5  14 330.632 63.3287  42
   2  -5  14 310.095 88.7534  30
   2   5  14 280.806 78.2001  34
   2  -5  14 187.903 76.6630  27
   2  -5  14 250.726 67.0416  45
   2  -5  15 2206.06 207.189  27
   2   5  15 2212.95 200.699  28
   2   5  15 2540.40 217.878   6
   2   5  15 1796.00 183.265  39
   2  -5  15 2581.24 193.674  38
   2  -5  15 2484.29 177.552  45
   2  -5  15 2412.38 182.249  44
   2  -5  15 2509.81 203.929  30
   2   5  15 2178.35 212.975  33
   2   5  15 2567.28 212.122  34
   2  -5  15 2211.53 192.417  43
   2   5  15 3067.64 179.969  42
   2   5  16 4508.44 293.431   6
   2   5  16 4348.01 277.314  39
   2   5  16 3950.16 265.477  41
   2   5  16 3583.17 279.455  40
   2  -5  16 4645.84 257.838  44
   2  -5  16 4464.88 246.756  45
   2   5  16 3568.19 279.367  33
   2  -5  16 4133.67 267.694  30
   2  -5  16 4143.70 264.459  29
   2  -5  16 4132.31 285.100  27
   2   5  16 4515.36 285.720  28
   2  -5  16 4084.54 265.474  43
   2   5  17 47760.5 1839.65   6
   2  -5  17 46220.0 1808.40  43
   2   5  17 44999.9 1799.84  48
   2  -5  17 42659.4 1822.05  47
   2  -5  17 49624.2 1783.09  45
   2  -5  17 46682.2 1785.03  44
   2  -5  17 44827.7 1798.45  29
   2  -5  17 44758.6 1824.06  27
   2   5  17 43210.3 1829.41  33
   2   5  17 42705.4 1832.79  40
   2   5  17 48188.1 1822.23  39
   2   5  17 43945.3 1807.17  41
   2  -5  18 114.280 62.9947  43
   2  -5  18 225.864 58.0013  44
   2   5  18 198.793 56.1249  48
   2  -5  18 97.3587 54.0014  29
   2   5  18 67.6296 59.1598  33
   2   5  18 121.055 56.2610  39
   2   5  18 116.986 56.1934  41
   2   5  18 164.409 72.5649  40
   2  -5  19 7489.05 337.830  44
   2   5  19 7605.21 346.596  48
   2  -5  19 7032.02 343.080  29
   2   5  19 7119.00 349.001  41
   2   5  19 7377.15 369.014  40
   2  -5  19 7680.81 353.915  43
   2  -5  20 2433.70 136.146  44
   2   5  20 2234.28 151.864  46
   2   5  20 2568.52 155.032  40
   2   5  20 2519.46 143.185  41
   2  -5  20 2277.88 135.784  29
   2   5  21 104.255 31.8988  46
  -2   6  21 67.9229 21.2225  41
  -2   6  21 89.9764 22.5327  33
  -2  -6  20 2336.98 126.989  44
  -2  -6  20 2315.96 135.050  29
  -2  -6  20 2210.62 136.987  43
  -2   6  20 2248.58 142.522  41
  -2  -6  19 10307.3 419.159  45
  -2  -6  19 9711.18 431.165  44
  -2   6  19 10446.7 444.523  46
  -2  -6  19 9490.85 445.451  29
  -2  -6  19 9890.71 453.917  43
  -2   6  19 9670.19 459.726  41
  -2  -6  18 5138.55 279.255  44
  -2  -6  18 5991.49 269.763  45
  -2   6  18 5258.00 285.851  46
  -2  -6  18 5380.89 297.519  29
  -2   6  17 2784.28 210.856  33
  -2  -6  17 3283.36 220.941  30
  -2  -6  17 2935.47 198.474  44
  -2  -6  17 2956.19 178.189  45
  -2   6  17 2818.26 197.964  46
  -2  -6  16 2962.38 228.415  30
  -2   6  16 3284.06 237.847  33
  -2   6  16 3330.35 207.931  48
  -2   6  16 2676.84 207.587  46
  -2  -6  16 3014.52 214.593  44
  -2  -6  16 3404.47 197.774  45
  -2   6  16 2939.39 235.641  34
  -2  -6  15 9955.88 518.731  29
  -2   6  15 10992.8 501.861  48
  -2   6  15 10045.7 544.769  34
  -2   6  15 10310.8 512.813  46
  -2  -6  15 10617.2 512.869  44
  -2  -6  15 11044.8 482.166  45
  -2  -6  15 10196.5 530.511  30
  -2   6  15 9736.01 531.052  33
  -2   6  14 503.965 109.310  33
  -2  -6  14 486.158 101.509  19
  -2  -6  14 690.073 115.251  10
  -2  -6  14 491.779 96.7330  44
  -2  -6  14 433.207 76.7637  45
  -2   6  14 530.672 87.3176  48
  -2   6  14 480.778 94.1097  46
  -2   6  14 572.992 116.574  34
  -2   6  13 4385.92 302.882  33
  -2   6  13 4334.23 264.348  48
  -2  -6  13 4400.17 296.962  10
  -2  -6  13 4222.69 272.863  44
  -2  -6  13 4207.53 304.022  19
  -2   6  13 4031.27 302.890  34
  -2   6  13 3776.17 263.486  46
  -2  -6  13 4054.89 240.291  45
  -2  -6  12 232.043 85.0508  19
  -2  -6  12 185.105 74.1113  10
  -2  -6  12 211.308 73.9297  44
  -2   6  12 353.893 97.5934  33
  -2   6  12 342.478 71.3592  48
  -2   6  11 43443.2 1705.73  48
  -2  -6  11 44153.6 1761.04  22
  -2  -6  11 44278.6 1779.37  19
  -2   6  11 39961.9 1746.41  33
  -2  -6  11 44263.6 1747.52  10
  -2  -6  11 42279.2 1717.69  44
  -2  -6  11 41934.2 1667.09  45
  -2  -6  10 1152.12 127.688  44
  -2   6  10 1172.74 284.286  35
  -2  -6  10 1262.26 144.094  10
  -2  -6  10 1374.61 153.805  12
  -2   6  10 1208.24 121.032  48
  -2  -6   9 3039.47 457.710   1
  -2   6   9 3115.44 462.652  35
  -2  -6   8 2097.55 370.473   1
  -2   6   8 2719.09 416.838  35
   2  -6  -7 1143.76 226.679   1
  -2   6   7 1145.63 128.710   3
  -2  -6   7 1467.67 310.306   1
  -2   6   7 1581.06 315.262  35
  -2  -6   6 1636.65 320.695   1
  -2   6   6 1622.36 147.551   3
   2  -6  -6 1378.01 249.320   1
  -2   6   6 1709.40 328.478  35
  -2   6   5 27548.3 1576.99   5
  -2   6   5 28691.0 1174.49   3
  -2  -6   5 29312.8 1622.79   1
  -2   6   4 215395. 8061.27   3
  -2  -6   3 775.759 224.642   1
  -2   6   3 923.665 100.609   3
  -2   6   2 72052.7 3221.60   5
   2  -6  -2 72165.8 3153.31   1
  -2  -6   2 72808.6 3236.16   1
  -2   6   1 156927. 6629.33   5
  -2  -6   1 168306. 6678.02   1
   2  -6  -1 169869. 6619.11   1
  -2   6   0 28226.6 1521.52   5
  -2  -6   0 29051.6 1542.53   1
   2  -6   0 28007.6 1499.57   1
  -2   6  -1 16120.4 1028.38   5
   2  -6   1 18170.3 1070.46   1
  -2  -6  -1 16852.5 1061.26   1
  -2  -6  -2 1395.40 258.750   1
   2  -6   3 43.4979 95.0638   1
  -2  -6  -3 118.626 102.245   1
   2  -6   4 89.4454 97.7191   1
  -2  -6  -4 37.5308 82.0134   1
  -2  -6  -5 77455.1 3316.42   1
   2  -6   5 78942.2 3448.02   1
   2  -6   6 57016.7 2660.76   1
   2  -6   7 10425.3 814.496   1
   2   6   8 45111.3 2040.93   4
   2  -6   8 37353.7 2037.68   1
   2   6   9 2442.96 204.942  28
   2  -6   9 2602.30 193.672  29
   2  -6   9 2987.17 240.187  22
   2   6   9 2533.83 227.657  14
   2  -6   9 3017.62 222.801  30
   2  -6   9 2728.46 395.029   1
   2  -6  10 449.423 74.0017  44
   2  -6  10 560.295 75.3697  45
   2  -6  10 563.088 181.173   1
   2  -6  10 508.946 98.6140  30
   2  -6  10 523.166 93.6817  29
   2   6  10 352.633 87.3990  28
   2   6  10 430.606 89.9774   6
   2  -6  10 524.728 103.335  18
   2  -6  10 469.369 104.833  22
   2  -6  11 131.467 60.7850  29
   2   6  11 178.290 77.1560  28
   2  -6  11 15.4230 75.5288  19
   2   6  11 138.726 76.1402   6
   2  -6  11 253.092 63.5361  44
   2  -6  11 101.267 67.9943  18
   2  -6  11 221.243 58.9336  45
   2  -6  12 2487.26 196.258  29
   2   6  12 2038.75 195.810   6
   2  -6  12 2646.23 233.270  19
   2  -6  12 2632.89 176.476  45
   2  -6  12 2058.48 168.510  44
   2  -6  12 2058.13 207.110  18
   2  -6  13 989.151 135.750  30
   2  -6  13 868.704 117.832  29
   2   6  13 957.731 134.959   6
   2  -6  13 1033.45 109.622  45
   2  -6  13 910.767 109.246  44
   2   6  13 890.249 117.844  39
   2  -6  13 880.017 143.792  19
   2  -6  13 734.833 112.229  43
   2   6  13 993.154 157.619  14
   2  -6  14 249.940 84.6023  30
   2  -6  14 307.489 86.0426  29
   2   6  14 299.224 85.9694  28
   2   6  14 423.577 93.8099   6
   2  -6  14 400.794 78.5219  44
   2  -6  14 356.186 86.5057  43
   2  -6  14 473.466 85.3322  45
   2   6  14 206.061 84.7461  34
   2   6  14 324.494 79.7859  39
   2  -6  14 307.592 91.3366  27
   2  -6  15 337.031 90.8506  30
   2   6  15 413.154 107.157  33
   2   6  15 354.924 88.1805  28
   2  -6  15 479.729 95.9713  29
   2   6  15 470.611 97.1272   6
   2  -6  15 328.420 79.1222  43
   2  -6  15 435.093 76.1129  44
   2   6  15 517.632 91.4123  48
   2  -6  15 730.147 96.9263  45
   2   6  15 267.870 88.2874  34
   2  -6  15 471.816 100.926  27
   2   6  15 558.313 91.7795  39
   2  -6  16 406.851 87.1043  29
   2   6  16 421.579 91.7281   6
   2  -6  16 287.769 73.6921  43
   2  -6  16 342.047 68.1689  44
   2   6  16 276.506 75.5942  48
   2  -6  16 420.087 90.4147  27
   2  -6  16 353.021 86.4100  30
   2   6  16 492.613 110.331  33
   2   6  16 357.130 76.7523  41
   2   6  16 266.160 67.1029  39
   2   6  16 337.532 89.8151  40
   2   6  17 2862.08 218.815  40
   2   6  17 3680.90 212.494  39
   2   6  17 2841.35 202.680  41
   2   6  17 3067.79 203.184  48
   2  -6  17 3524.72 196.553  44
   2   6  17 3453.63 238.953  33
   2   6  17 3574.68 224.009   6
   2  -6  17 3218.12 209.437  43
   2   6  18 8084.37 373.573  48
   2  -6  18 7975.25 374.632  43
   2   6  18 7567.25 371.280  41
   2   6  18 8098.58 392.242  40
   2   6  18 7620.08 391.114  33
   2   6  18 7370.46 389.814  46
   2  -6  18 8432.96 359.927  44
   2  -6  19 384.741 53.7676  44
   2  -6  19 445.023 60.7406  43
   2  -6  19 329.347 56.0991  29
   2   6  19 459.873 67.9457  40
   2   6  19 425.715 57.8387  48
   2   6  19 380.395 69.9877  46
   2  -6  20 6165.58 264.723  29
   2  -6  20 5965.16 265.665  43
  -2   7  20 1948.33 108.778  41
  -2  -7  20 2073.01 106.295  29
  -2   7  19 1958.27 127.959  41
  -2   7  19 1601.71 115.526  33
  -2  -7  19 1692.00 100.828  44
  -2  -7  18 941.560 98.2756  43
  -2   7  18 614.245 83.7953  33
  -2  -7  18 872.592 80.1816  44
  -2   7  18 921.830 83.7455  46
  -2   7  18 682.928 93.6365  41
  -2  -7  17 4313.87 208.793  45
  -2  -7  17 4266.75 225.189  44
  -2   7  17 4063.53 230.390  46
  -2  -7  17 3910.33 240.835  29
  -2   7  17 3755.41 243.182  33
  -2  -7  17 4276.76 251.789  30
  -2  -7  16 18.9061 60.5640  29
  -2   7  16 20.7923 61.7845  33
  -2  -7  16 20.8945 62.9214  30
  -2  -7  16-14.7098 53.7765  44
  -2   7  16-7.68168 44.4059  48
  -2   7  16 49.2775 46.7927  46
  -2  -7  16 58.4867 39.2263  45
  -2   7  16 81.4446 67.2508  34
  -2   7  15 3766.75 275.629  34
  -2   7  15 4060.74 270.047  33
  -2  -7  15 3492.70 259.258  30
  -2   7  15 4530.23 251.799  48
  -2  -7  15 3581.20 252.162  29
  -2   7  15 3594.94 238.021  46
  -2  -7  15 3840.16 212.925  45
  -2  -7  15 4302.05 245.964  44
  -2  -7  14 2391.53 217.066  19
  -2   7  14 2478.18 213.128  33
  -2   7  14 2984.01 202.394  48
  -2  -7  14 2329.27 202.877  29
  -2   7  14 2474.77 191.764  46
  -2  -7  14 2545.65 185.892  44
  -2  -7  14 2454.15 161.337  45
  -2   7  13 10097.6 512.305  46
  -2  -7  13 10373.8 508.434  44
  -2  -7  13 11123.8 478.196  45
  -2  -7  13 10982.1 574.957  19
  -2  -7  13 10397.3 550.963  22
  -2  -7  13 10884.4 538.734  10
  -2   7  13 10303.3 549.253  33
  -2   7  13 10705.5 517.459  48
  -2   7  12 112.494 67.3806  33
  -2   7  12 42.5562 60.6956  46
  -2   7  12 136.824 64.2975  48
  -2   7  12 15.4370 73.9551  34
  -2  -7  12 171.649 60.8969  44
  -2  -7  12 117.869 70.5924  22
  -2  -7  12 98.0268 76.6175  19
  -2  -7  12 49.1127 56.3592  10
  -2  -7  11 4073.10 274.923  10
  -2  -7  11 4154.60 302.767  22
  -2  -7  11 4091.80 310.926  19
  -2  -7  11 4022.55 256.293  44
  -2   7  11 3916.47 286.346  33
  -2   7  11 3970.56 256.372  48
  -2   7  10 201.498 61.0209  48
  -2  -7  10 177.928 67.8827  10
  -2   7  10 203.329 82.9548  33
  -2  -7  10 106.419 80.2439  22
  -2  -7   9 44381.9 2383.81   1
  -2   7   9 45353.6 1752.69  48
  -2   7   9 41852.8 2323.65  35
  -2   7   9 42575.1 1792.17  11
   2   7  -8 3527.72 250.850  24
  -2   7   8 3883.44 237.952  48
  -2   7   8 3912.71 547.811  35
  -2  -7   8 3416.85 526.665   1
  -2   7   8 3771.36 272.574  11
   2  -7  -7 15095.5 1013.55   1
  -2  -7   7 17737.1 1255.06   1
  -2   7   7 16939.7 1228.08  35
  -2  -7   6 6794.24 722.885   1
   2  -7  -6 5743.54 573.763   1
  -2   7   6 5914.79 673.251  35
   2  -7  -5 698.988 189.463   1
  -2  -7   4 672.936 232.882   1
   2  -7  -4 713.783 214.570   1
   2  -7  -3 1638.34 303.265   1
  -2  -7   3 1476.90 326.469   1
   2  -7  -2 20083.6 1255.18   1
  -2  -7   2 21066.7 1342.45   1
  -2  -7   1 7817.57 712.730   1
   2  -7  -1 6023.09 605.623   1
   2  -7   0 8134.79 709.095   1
  -2  -7   0 8054.06 725.738   1
  -2  -7  -1 16056.9 1094.29   1
   2  -7   1 15981.8 1075.98   1
  -2  -7  -2 3033.80 428.169   1
   2  -7   3 1550.92 311.605   1
  -2  -7  -3 2031.76 333.907   1
  -2  -7  -4 6852.11 623.736   1
   2  -7   4 6447.85 656.425   1
  -2  -7  -5 3326.73 402.892   1
   2  -7   5 3808.76 497.316   1
   2  -7   6 10658.9 882.239   1
   2  -7   7 21004.1 931.473  30
   2  -7   7 21447.0 967.797  19
   2  -7   7 21044.3 975.252  22
   2  -7   7 20765.5 1363.57   1
   2   7   7 22280.5 938.065  28
   2  -7   7 23164.0 987.347  18
   2   7   7 20198.5 900.608  48
   2   7   7 22503.2 980.496  14
   2  -7   8 262.310 82.1322  30
   2  -7   8 237.955 88.9267  19
   2  -7   8 78.2433 84.3138  22
   2  -7   8 297.127 164.498   1
   2  -7   8 289.906 70.2753  29
   2   7   8 322.825 82.3584  28
   2  -7   8 225.630 88.7209  18
   2   7   8 346.711 69.8409  48
   2   7   8 334.797 101.315  14
   2  -7   9 22467.6 1014.38  30
   2  -7   9 24301.4 1064.72  22
   2  -7   9 23786.8 1056.94  19
   2  -7   9 22204.0 1453.57   1
   2   7   9 22500.9 984.859  48
   2   7   9 22250.3 1052.90  14
   2  -7   9 24497.4 1058.99  18
   2  -7   9 22427.2 983.756  29
   2   7   9 26075.7 1039.13  28
   2  -7  10 104.731 68.7701  29
   2   7  10 147.731 74.3443  28
   2  -7  10 127.880 92.4872  22
   2   7  10 133.554 89.4326  14
   2  -7  10 92.4193 76.8502  18
   2   7  10 118.162 56.6772  48
   2  -7  10 104.023 75.2746  30
   2  -7  11 7107.80 391.792  29
   2  -7  11 7101.65 362.442  44
   2   7  11 7497.50 399.153  48
   2   7  11 7280.58 459.145  14
   2  -7  11 7242.26 434.175  18
   2  -7  11 7076.79 417.526  30
   2  -7  12 118.077 74.7973  30
   2  -7  12 43.0204 61.3416  29
   2   7  12-13.9613 57.9467  28
   2  -7  12 97.1133 85.2052  19
   2  -7  12 118.262 70.8153  18
   2   7  12 105.320 90.7912  14
   2  -7  12 102.313 50.5105  44
   2  -7  12 52.8605 53.7537  43
   2   7  12 33.7181 54.9851  48
   2  -7  13 3268.81 269.649  19
   2  -7  13 3329.08 228.979  43
   2   7  13 3095.64 226.744  48
   2  -7  13 3197.88 201.908  44
   2   7  13 3158.43 232.319   6
   2  -7  13 3449.20 232.761  29
   2  -7  14 29382.7 1185.78  29
   2  -7  14 31245.8 1156.59  44
   2  -7  14 27584.8 1177.24  43
   2   7  14 27304.2 1225.48  34
   2   7  14 29872.9 1196.37   6
   2   7  14 26117.4 1227.75  33
   2  -7  14 26753.0 1197.81  30
   2  -7  15 289.256 83.2067  30
   2   7  15 365.747 103.995  33
   2  -7  15 297.720 81.1143  29
   2   7  15 348.088 75.5448   6
   2  -7  15 331.598 62.5299  44
   2  -7  15 215.961 66.7802  43
   2   7  15 352.671 93.6069  34
   2  -7  15 320.346 88.3775  27
   2   7  15 348.388 91.9195  40
   2  -7  16 1788.18 127.790  44
   2   7  16 1608.85 138.128  41
   2   7  16 1723.97 153.981  40
   2  -7  16 1846.19 143.431  43
   2   7  16 1691.87 166.838  33
   2   7  16 1690.75 139.832   6
   2  -7  16 1586.95 139.482  29
   2  -7  16 1928.36 166.871  27
   2   7  17 88.5269 43.7139  48
   2   7  17 92.3588 57.4857  46
   2   7  17 144.253 57.5205  40
   2  -7  17-6.52459 46.0490  29
   2   7  17 121.546 65.2895  33
   2  -7  17 70.8886 39.8143  44
   2  -7  17 77.0127 45.2975  43
   2   7  18 88.3625 39.1742  48
   2   7  18 110.816 51.4713  46
   2  -7  18 45.2467 41.2536  29
   2   7  18 52.9653 37.4906  40
   2   7  18 54.0318 48.6233  33
   2  -7  18 78.9514 37.5182  43
   2  -7  19 5514.30 241.750  43
   2   7  19 5183.65 240.808  48
   2   7  19 5612.23 255.117  46
  -2   8  19 1090.79 69.8459  41
  -2  -8  19 992.574 63.9433  29
  -2   8  19 918.986 64.6636  33
  -2  -8  19 886.074 62.1727  43
  -2  -8  18 801.588 55.9758  44
  -2   8  18 927.303 87.5531  41
  -2  -8  18 1015.74 82.7576  43
  -2   8  18 1134.77 87.2037  33
  -2  -8  18 1009.26 84.0135  30
  -2  -8  18 990.861 83.0674  29
  -2  -8  17 1021.00 78.1862  44
  -2   8  17 1055.15 83.2226  46
  -2  -8  17 1240.74 105.753  43
  -2  -8  17 1097.59 101.193  29
  -2   8  17 1188.34 106.924  33
  -2  -8  17 1294.61 111.738  30
  -2  -8  16-8.60018 51.7931  30
  -2   8  16 41.4376 49.2492  33
  -2   8  16-28.9085 59.5392  34
  -2   8  16 58.3741 39.5723  48
  -2   8  16 16.9920 33.2021  46
  -2  -8  16 22.3225 50.3635  29
  -2  -8  16-14.2546 32.4955  44
  -2  -8  15 2881.56 194.076  29
  -2   8  15 2702.38 199.058  33
  -2  -8  15 2577.03 200.531  30
  -2   8  15 2610.58 180.229  48
  -2  -8  15 2489.20 159.565  44
  -2   8  15 2531.87 168.627  46
  -2  -8  14 14993.4 679.282  19
  -2  -8  14 13303.7 634.056  29
  -2   8  14 13742.2 653.779  33
  -2  -8  14 14428.2 604.884  44
  -2   8  14 13780.6 614.973  46
  -2   8  14 14098.0 632.090  48
  -2   8  13 36072.3 1354.77  48
  -2  -8  13 34608.9 1407.69  19
  -2  -8  13 31145.0 1345.92  29
  -2  -8  13 31245.2 1366.43  30
  -2   8  13 32228.8 1370.40  33
  -2   8  13 32786.9 1326.36  46
  -2  -8  13 33903.4 1315.06  44
  -2   8  13 30932.5 1384.28  34
  -2  -8  12 3909.92 263.093  10
  -2  -8  12 4432.85 311.232  22
  -2  -8  12 4366.18 318.147  19
  -2  -8  12 4442.26 282.101  29
  -2   8  12 4322.44 294.477  33
  -2   8  12 4368.66 271.439  48
  -2   8  12 4650.83 316.272  34
  -2   8  11 2058.79 196.397  33
  -2   8  11 2055.20 174.469  48
  -2   8  11 2470.01 223.746  34
  -2  -8  11 2053.63 216.212  19
  -2  -8  11 1875.81 201.927  22
  -2   8  10 3663.73 274.245  33
  -2   8  10 3869.92 252.323  48
  -2  -8  10 4098.41 305.618  22
  -2   8   9 47828.9 1929.41  33
  -2   8   9 44598.6 2525.46  35
  -2  -8   9 48892.1 1971.75  22
  -2   8   9 46838.7 1938.48  11
  -2  -8   8 8095.09 879.189   1
  -2   8   8 7775.32 832.824  35
  -2   8   8 8721.11 483.484  11
  -2   8   7 13214.5 681.603  11
  -2   8   7 13621.4 629.745  48
  -2  -8   7 13689.9 1168.73   1
  -2   8   7 14247.8 1158.49  35
  -2  -8   7 14659.3 693.767  18
  -2  -8   6 2079.43 204.682  18
   2  -8  -6 2087.56 189.661  18
  -2   8   6 2282.81 173.749  48
   2   8  -6 1959.07 185.861  24
   2  -8  -6 2015.47 347.286   1
  -2  -8   6 2042.76 425.117   1
  -2   8   6 2018.27 426.486  35
  -2   8   6 1990.80 204.507  11
   2  -8  -5 13244.7 640.321  18
  -2  -8   5 13239.5 648.989  18
  -2   8   5 13389.5 606.722  48
  -2   8   5 13242.0 669.143  11
   2   8  -5 13412.2 642.065  24
  -2   8   5 11257.8 1064.01  35
   2  -8  -5 10940.2 922.074   1
  -2   8   4 10.2909 46.0758  48
  -2  -8   4 84.7418 74.3060  20
   2  -8  -4 56.0055 109.428   1
  -2  -8   4-71.9004 157.065   1
  -2   8   4 108.632 75.8069  11
   2   8  -4 26.3323 60.3334  24
   2  -8  -4 51.8805 53.7620  18
  -2  -8   4-26.4777 72.0128  18
   2  -8  -3 1150.38 147.990  18
  -2  -8   3 1170.92 147.524  18
  -2  -8   3 1584.97 166.654  20
   2   8  -3 1352.52 154.733  24
   2  -8  -3 1316.90 294.709   1
  -2  -8   3 1115.28 300.803   1
  -2   8   3 1450.97 142.104  48
  -2  -8   2 169.953 73.5033  20
   2  -8  -2 58.1807 98.5476   1
  -2  -8   2 67.8024 114.814   1
   2   8  -2 136.072 70.4824  24
  -2   8   2 112.530 68.8535  25
  -2  -8   1 8939.20 836.944   1
   2  -8  -1 8139.83 778.784   1
  -2  -8   0 4729.72 589.203   1
   2  -8   0 4868.20 581.527   1
  -2  -8  -1 6072.96 669.985   1
   2  -8   1 5977.64 655.238   1
   2  -8   2 1515.97 177.693  18
  -2  -8  -2 1610.59 329.746   1
   2   8   2 1664.52 174.782  25
   2  -8   3 30006.4 1321.54  22
  -2  -8  -3 32052.3 1300.99  20
   2   8   3 30154.4 1309.29  25
  -2   8  -3 30900.7 1302.71  25
  -2  -8  -3 31846.6 1763.18   1
  -2  -8  -4 16149.0 1164.90   1
   2  -8   4 17932.6 858.465  22
  -2  -8  -4 18972.2 832.869  20
   2  -8   4 18566.2 863.965  18
   2   8   4 18690.4 787.779  48
   2   8   4 19701.9 858.670  14
   2   8   4 17680.7 838.692  25
  -2   8  -4 17933.4 827.371  25
  -2   8  -5 52677.0 2111.01  25
   2   8   5 51956.2 2127.46  25
   2  -8   5 50230.6 2672.93   1
  -2  -8  -5 58444.0 2129.42  20
   2  -8   5 50833.1 2151.34  22
   2  -8   5 57036.2 2174.01  18
   2  -8   5 48990.9 2079.09  30
   2   8   5 53225.1 2071.36  48
   2   8   5 53011.5 2144.71  14
   2   8   6 15753.1 771.413  25
   2  -8   6 15959.5 1215.66   1
   2  -8   6 17387.2 819.287  22
   2  -8   6 18179.2 826.706  18
   2  -8   6 15361.1 743.967  30
   2   8   6 16882.8 732.738  48
   2   8   6 17780.4 811.909  14
   2   8   7 57976.7 2294.94  14
   2  -8   7 55125.6 2234.91  30
   2   8   7 54901.2 2249.56  25
   2   8   7 55883.7 2209.89  48
   2   8   7 51739.2 2701.84   4
   2  -8   7 60400.7 2308.17  18
   2  -8   7 57633.0 2872.84   1
   2  -8   7 57331.8 2286.73  19
   2   8   8 10264.8 542.288  14
   2  -8   8 9453.27 528.972  19
   2  -8   8 9891.10 544.313  22
   2  -8   8 8776.27 870.835   1
   2  -8   8 9426.84 458.872  29
   2  -8   8 9309.49 491.712  30
   2  -8   8 9574.21 532.349  18
   2   8   8 9075.63 464.586  48
   2   8   9 16.7443 85.0286  14
   2  -8   9 86.1192 59.1655  29
   2  -8   9 100.962 85.4478  22
   2  -8   9 16.1759 79.0458  19
   2  -8   9 334.711 173.040   1
   2  -8   9 80.6586 75.6138  18
   2  -8   9 25.4938 67.0985  30
   2   8   9 52.2276 50.0432  48
   2   8  10 2586.53 252.453  14
   2  -8  10 3466.67 278.177  22
   2  -8  10 3054.33 263.267  19
   2  -8  10 3247.29 242.898  30
   2  -8  10 3024.93 256.339  18
   2  -8  10 3068.88 214.241  29
   2  -8  10 2938.09 206.360  43
   2   8  10 3309.77 224.292  48
   2   8  11 1768.44 160.740  48
   2  -8  11 1696.06 173.795  30
   2  -8  11 1704.69 187.010  18
   2   8  11 1433.86 186.332  14
   2  -8  11 1958.41 165.184  29
   2  -8  11 1788.26 153.818  43
   2  -8  12 5144.60 302.261  29
   2   8  12 5237.44 311.372  48
   2  -8  12 5908.24 339.601  30
   2  -8  12 5709.03 346.021  18
   2   8  12 5532.10 370.777  14
   2  -8  12 4705.93 290.216  43
   2  -8  13 4011.01 243.986  29
   2  -8  13 3884.36 210.384  44
   2  -8  13 4053.31 289.932  19
   2  -8  13 3925.44 264.023  30
   2   8  13 3915.68 248.759  48
   2  -8  13 3324.90 226.606  43
   2   8  14 916.713 107.793  48
   2  -8  14 839.552 81.1664  44
   2  -8  14 623.582 108.780  27
   2  -8  14 844.114 102.893  29
   2   8  14 689.078 117.247  34
   2  -8  14 761.329 94.9278  43
   2  -8  15 2150.53 136.105  44
   2   8  15 2534.57 172.557  48
   2   8  15 2232.15 168.863  40
   2  -8  15 2616.25 196.778  27
   2  -8  15 2573.57 169.175  29
   2   8  15 2402.09 189.973  34
   2  -8  15 2076.23 152.302  43
   2   8  16 7672.03 381.828  33
   2  -8  16 7317.13 370.314  27
   2  -8  16 7498.26 346.025  29
   2   8  16 7286.18 346.745  40
   2   8  16 6575.95 353.526  46
   2  -8  16 7462.55 338.659  43
   2   8  17-13.7404 42.4708  33
   2  -8  17 102.671 40.0304  29
   2   8  17 28.7414 26.6430  40
   2  -8  17 50.3576 32.0490  43
   2   8  17 23.1864 40.4643  46
   2   8  18 7712.95 320.678  48
   2   8  18 7511.14 328.462  33
   2  -8  18 8267.70 320.291  29
   2   8  18 7494.31 322.665  46
  -2  -9  17 452.656 55.4931  30
  -2   9  17 420.697 50.7196  33
  -2  -9  17 429.321 48.5461  29
  -2  -9  17 390.525 47.0455  43
  -2   9  16 8250.35 361.834  33
  -2  -9  16 7840.55 350.731  29
  -2  -9  16 7503.00 350.765  43
  -2   9  15 325.037 68.2110  33
  -2   9  15 335.959 61.9790  48
  -2  -9  15 242.711 60.8858  29
  -2   9  14 3828.54 253.188  34
  -2   9  14 4129.67 229.992  48
  -2  -9  14 3746.83 222.531  29
  -2   9  14 3422.80 226.837  33
  -2  -9  14 3478.04 235.499  30
  -2  -9  13 1288.68 149.326  19
  -2   9  13 1087.79 142.940  34
  -2   9  13 1402.33 132.554  48
  -2  -9  13 1171.78 122.404  29
  -2  -9  13 1169.60 137.725  30
  -2   9  13 1204.53 132.688  33
  -2  -9  12 17922.7 823.165  22
  -2  -9  12 17877.8 831.728  19
  -2   9  12 17669.4 825.577  34
  -2   9  12 18696.1 788.105  48
  -2   9  12 18866.7 805.809  33
  -2  -9  12 18220.0 809.750  30
  -2  -9  12 16712.0 772.734  29
  -2  -9  11 117.588 67.2811  29
  -2   9  11 127.623 73.5516  34
  -2  -9  11 334.279 99.5721  22
  -2  -9  11 212.406 87.8939  19
  -2   9  11 131.174 70.1582  33
   2   9 -10 33484.6 1285.10  25
  -2  -9  10 29886.0 1312.58  22
  -2   9  10 29322.6 1266.76  33
  -2   9  10 29645.5 1298.06  34
  -2  -9  10 29210.4 1239.64  29
  -2  -9   9 16235.3 759.936  22
  -2   9   9 15282.1 725.293  11
  -2   9   9 14614.6 697.843  33
  -2  -9   9 14224.8 668.072  29
  -2   9   9 14846.5 676.910  48
  -2  -9   8 9512.73 504.241  18
  -2  -9   8 9469.39 531.837  22
  -2   9   8 8154.04 466.143  33
  -2  -9   8 9147.95 452.903  29
  -2   9   8 9388.36 462.853  48
  -2   9   8 9664.13 518.056  11
  -2  -9   7 1901.33 430.066   1
  -2   9   7 2542.74 195.064  48
  -2   9   7 2388.31 469.645  35
   2  -9  -7 2321.53 211.905  18
  -2  -9   7 3159.58 249.569  18
  -2   9   7 2543.27 236.002  11
  -2  -9   6 14732.3 1295.97   1
  -2   9   6 15622.1 790.513  11
  -2   9   6 15668.6 724.845  48
  -2   9   6 15809.3 1300.35  35
   2  -9  -6 16860.6 772.373  18
  -2  -9   6 17459.2 794.029  18
  -2   9   5 872.706 145.891  11
  -2   9   5 893.836 116.196  48
  -2   9   5 1005.38 328.738  35
  -2  -9   5 604.594 123.588  18
   2  -9  -5 870.441 134.107  18
   2  -9  -5 714.880 227.353   1
  -2   9   4 10703.3 521.357  48
  -2   9   4 10429.1 579.331  11
   2  -9  -4 11037.0 568.739  18
  -2  -9   4 10382.7 563.196  18
  -2  -9   4 9815.36 995.642   1
   2  -9  -4 9283.21 871.046   1
  -2   9   4 10727.2 1048.26  35
  -2  -9   3 20333.4 912.388  18
   2  -9  -3 19701.7 907.881  18
  -2  -9   3 19385.4 907.129  20
   2  -9  -3 16509.6 1275.10   1
  -2  -9   3 19419.7 1446.93   1
  -2  -9   2 1797.75 192.129  18
   2  -9  -2 1811.11 195.297  18
  -2  -9   2 1301.62 348.324   1
  -2  -9   2 1460.22 176.933  20
   2   9  -1 2304.51 227.861  25
  -2   9   1 2347.68 230.363  25
   2  -9  -1 2307.73 225.235  18
  -2  -9   1 2538.93 470.025   1
   2  -9  -1 2023.31 410.696   1
   2  -9  -1 2833.06 227.643  22
  -2  -9   1 2444.80 221.444  20
  -2   9   0 7028.85 429.494  25
   2  -9   0 7824.89 447.391  18
  -2  -9   0 7477.79 800.780   1
   2  -9   0 6893.95 746.770   1
  -2  -9   0 7004.78 417.737  20
   2  -9   0 6526.76 408.219  22
  -2   9  -1 2614.73 230.896  25
   2   9   1 2927.93 248.857  25
   2  -9   1 2454.25 232.040  18
   2  -9   1 1820.84 379.951   1
  -2  -9  -1 3086.62 498.142   1
  -2  -9  -1 2610.80 225.594  20
   2  -9   1 2213.30 215.900  22
   2  -9   2 1996.75 205.934  22
  -2  -9  -2 1882.38 191.331  20
   2  -9   2 2322.17 223.354  18
  -2   9  -2 1878.35 194.748  25
   2   9   2 2319.89 217.083  25
   2  -9   2 1427.57 342.178   1
  -2  -9  -2 1608.78 365.924   1
   2   9   2 1825.97 189.579  14
   2  -9   3 13788.9 695.810  22
  -2  -9  -3 14098.8 672.700  20
  -2   9  -3 12895.7 662.901  25
   2   9   3 14399.1 691.438  25
   2   9   3 13284.0 611.130  48
   2   9   3 14186.1 683.372  14
   2  -9   4 11852.4 637.229  22
  -2  -9  -4 13080.1 613.151  20
   2  -9   4 12383.7 643.648  18
   2   9   4 11988.4 620.252  25
  -2   9  -4 12038.9 605.003  25
   2   9   4 11319.9 550.142  48
   2   9   4 12654.6 628.834  14
   2  -9   5 4253.80 605.985   1
   2  -9   5 4329.76 331.185  22
  -2  -9  -5 5373.22 318.242  20
   2  -9   5 4333.34 325.793  18
  -2   9  -5 4871.66 308.571  25
   2   9   5 4537.17 314.825  25
   2  -9   5 3923.05 268.769  30
   2   9   5 4107.18 260.410  48
   2   9   5 4831.06 328.702  14
   2   9   6 36913.4 1484.34  14
   2  -9   6 33054.5 1405.31  30
   2  -9   6 30586.6 1981.48   1
  -2   9  -6 36692.6 1461.01  11
   2  -9   6 36385.9 1492.46  18
   2   9   6 33800.2 1444.14  25
  -2   9  -6 33156.9 1418.29  25
   2  -9   6 34585.3 1484.17  22
   2  -9   6 33249.9 1458.51  19
  -2  -9  -6 35076.1 1428.24  20
   2   9   6 33038.4 1384.41  48
   2  -9   7 74.0513 144.816   1
   2  -9   7 256.027 79.0088  30
   2   9   7 186.534 58.6659  48
   2   9   7 194.178 88.2320  14
   2  -9   7 100.243 80.1971  18
  -2  -9  -7 165.052 71.2662  20
   2  -9   7 110.850 84.9587  19
   2  -9   8 158.778 87.9019  19
   2  -9   8 143.122 72.0157  30
   2   9   8 179.839 87.6373  14
   2  -9   8 179.115 82.8228  18
   2   9   8 118.572 69.5078  11
   2   9   8 119.306 54.3314  48
   2  -9   9 107.392 51.1543  29
   2  -9   9 125.905 81.4272  19
   2  -9   9 66.3083 90.2313  22
   2  -9   9 12.0571 64.6050  30
   2  -9   9 156.395 83.7533  18
   2   9   9 49.0143 81.4567  14
   2   9   9 119.766 56.1136  48
   2  -9  10 23571.4 988.149  29
   2  -9  10 23246.7 1029.93  30
   2  -9  10 24422.3 1069.45  18
   2   9  10 24545.1 1011.73  48
   2  -9  10 22544.4 1064.61  19
   2   9  10 25872.9 1096.35  14
   2  -9  11 2925.16 197.289  29
   2   9  11 2984.44 209.187  48
   2  -9  11 3403.88 249.578  18
   2   9  11 3066.12 257.333  14
   2  -9  11 3023.92 228.532  30
   2  -9  11 2978.98 249.484  19
   2  -9  12 20.6781 38.1235  43
   2   9  12 54.1150 47.4748  48
   2  -9  12 68.8377 50.7026  29
   2  -9  12 42.6753 72.2270  30
   2  -9  13 177.335 47.1129  43
   2  -9  13 115.828 64.9752  30
   2   9  13 187.784 85.2822  33
   2   9  13 238.102 65.4891  48
   2  -9  13 173.495 54.6294  29
   2   9  14 5320.33 271.287  48
   2   9  14 5020.85 296.352  34
   2  -9  14 4848.64 244.532  43
   2   9  14 5057.61 298.482  33
   2   9  14 4879.39 257.255  40
   2  -9  14 4702.00 289.517  27
   2  -9  14 5034.02 256.602  29
   2  -9  15 947.292 105.565  27
   2  -9  15 874.614 83.3056  29
   2   9  15 955.224 100.691  34
   2   9  15 849.861 104.480  33
   2   9  15 839.879 88.2468  46
   2   9  15 967.301 92.1736  48
   2  -9  15 796.991 71.4128  43
   2   9  16 7280.18 306.340  48
   2  -9  16 7073.82 293.136  29
   2   9  16 6866.78 299.782  46
   2   9  17 129.265 25.0955  46
  -2  10  16 9797.61 435.481  41
  -2 -10  16 11879.0 444.040  30
  -2 -10  15 17793.4 626.645  30
  -2  10  15 17284.8 604.973  33
  -2 -10  15 16142.2 590.816  29
  -2 -10  14 1750.20 110.687  29
  -2 -10  14 1718.24 133.294  30
  -2  10  14 1611.46 117.729  33
  -2  10  14 1882.24 142.174  34
  -2 -10  14 1560.06 111.105  43
  -2  10  13 1756.73 131.383  33
  -2 -10  13 1413.58 133.451  30
  -2 -10  13 1804.25 149.186  19
  -2 -10  13 1421.90 111.878  29
  -2  10  13 1634.22 147.268  34
  -2  10  12 10495.1 479.719  33
  -2 -10  12 10216.1 492.990  30
  -2 -10  12 10418.0 511.401  19
  -2 -10  12 9873.74 454.765  29
  -2  10  12 11076.3 516.444  34
  -2  10  11 223.232 68.0575  33
  -2 -10  11 192.699 78.4386  30
  -2  10  11 344.735 93.9802  34
  -2 -10  11 195.623 55.3414  29
  -2 -10  11 398.953 93.9060  19
  -2 -10  11 85.5828 78.7432  22
  -2 -10  10 898.035 98.9022  29
  -2  10  10 961.132 134.057  34
  -2 -10  10 960.914 143.609  22
  -2 -10  10 1109.98 150.688  19
   2  10 -10 1006.20 121.349  25
  -2  10  10 900.605 111.419  33
  -2 -10  10 858.722 123.677  30
  -2  10  10 925.473 108.895  48
   2  10  -9 17803.2 750.590  25
  -2 -10   9 15438.2 730.533  30
  -2  10   9 15731.2 718.316  33
  -2  10   9 15827.9 758.997  34
  -2  10   9 15784.0 713.312  48
  -2 -10   9 16910.5 785.343  22
   2  10  -8 5763.35 346.814  25
  -2 -10   8 5730.43 336.345  30
  -2 -10   8 5820.47 380.426  22
  -2  10   8 5164.34 348.995  11
  -2 -10   7 15238.5 715.392  18
   2 -10  -7 14510.0 694.459  18
   2  10  -7 15526.0 715.194  25
  -2  10   7 13638.4 717.685  11
   2 -10  -6 830.618 135.830  18
  -2 -10   6 930.325 142.929  18
   2  10  -6 908.794 136.927  25
  -2  10   6 888.197 147.351  11
  -2 -10   5 153.150 83.8615  18
   2 -10  -5 383.405 102.324  18
   2  10  -5 212.085 91.7400  25
  -2  10   5 402.360 118.798  11
  -2 -10   4 531.440 119.598  18
   2 -10  -4 402.532 114.559  18
   2  10  -4 491.116 120.191  25
  -2  10   4 503.514 122.993  11
   2  10  -3 212.387 98.4423  25
  -2 -10   3 31.6104 65.5916  18
   2 -10  -3 96.4416 86.0705  18
   2 -10  -2 4722.09 339.214  18
  -2 -10   2 4600.74 335.045  18
  -2  10   2 4371.75 342.899  11
   2  10  -2 5179.33 352.343  25
   2  10  -1 2120.94 221.727  25
   2 -10  -1 2048.84 198.403  22
  -2 -10   1 1935.60 206.957  20
  -2 -10   1 2050.13 441.858   1
   2 -10  -1 1378.16 354.775   1
   2 -10  -1 2266.85 224.544  18
  -2 -10   1 1899.82 206.067  18
  -2  10   1 1854.63 217.801  11
  -2 -10   0 24368.9 1110.15  20
   2 -10   0 23348.6 1092.16  22
  -2 -10   0 24199.6 1651.19   1
   2 -10   0 23703.7 1628.63   1
   2 -10   0 26474.6 1144.44  18
  -2 -10   0 26066.7 1130.37  18
  -2  10   0 25475.5 1142.35  11
   2  10   1 2248.93 230.513  25
   2 -10   1 2067.79 209.800  22
  -2 -10  -1 2112.89 208.942  20
  -2 -10  -1 1912.83 407.263   1
   2 -10   1 1731.47 389.567   1
  -2  10  -1 1984.03 216.261  11
   2 -10   1 1993.34 214.176  18
   2  10   2 29439.0 1304.83  25
   2 -10   2 31012.8 1325.59  18
   2  10   2 30227.4 1271.19  14
   2 -10   2 28629.4 1295.46  22
  -2 -10  -2 31217.5 1292.47  20
  -2  10  -2 28213.0 1297.05  11
   2  10   3 20193.1 904.610  25
   2  10   3 17663.7 800.723  48
   2  10   3 21187.1 886.671  14
  -2 -10  -3 19698.0 878.885  20
   2 -10   3 18160.2 893.011  22
  -2  10  -3 18174.2 887.572  11
   2  10   4 9685.27 525.855  25
   2  10   4 9974.22 527.357  14
   2  10   4 9439.44 457.834  48
  -2  10  -4 9483.03 524.913  11
   2 -10   4 9425.64 541.542  22
  -2 -10  -4 10067.2 515.969  20
   2 -10   4 9090.89 515.189  19
  -2  10  -5-14.5596 71.1392  11
   2 -10   5 33.6603 77.1382  18
   2 -10   5 33.7882 85.7761  22
  -2 -10  -5 140.939 77.1790  20
   2 -10   5 119.476 79.9310  19
   2  10   5 88.3188 76.1122  25
   2  10   5-29.5757 84.2552  14
   2  10   5 98.3055 48.6412  48
   2  10   6 44.9492 47.3103  48
   2 -10   6 50.3480 85.2014  22
   2 -10   6 14.9793 71.7000  19
  -2 -10  -6 23.7764 55.7114  20
   2 -10   6 32.6924 76.5941  18
  -2  10  -6 69.2690 70.3357  11
   2  10   6-14.9648 75.9746  14
   2 -10   6 39.5178 52.8772  30
  -2 -10  -7 766.477 109.797  20
   2 -10   7 1182.28 166.315  22
   2 -10   7 859.409 139.981  19
   2  10   7 983.218 133.326  11
   2 -10   7 1126.44 159.530  18
   2  10   7 816.229 103.327  48
   2 -10   7 1011.08 121.627  30
   2  10   7 927.510 141.248  14
   2  10   8 97.4325 50.4812  48
   2 -10   8 14.7375 74.8283  18
   2  10   8 44.2922 76.3380  14
   2 -10   8 20.6606 56.2122  30
   2 -10   8 14.4734 73.4878  19
   2 -10   9 4709.80 311.050  18
   2  10   9 4519.07 264.413  48
   2  10   9 4556.48 315.627  14
   2 -10   9 4488.50 279.547  30
   2 -10   9 4879.93 319.201  19
  -2 -10 -10 2841.54 211.831  18
   2 -10  10 3088.17 226.676  18
   2  10  10 2619.84 184.966  48
   2  10  10 3115.80 244.248  14
   2 -10  10 2691.34 201.270  30
   2 -10  10 2866.45 228.844  19
  -2 -10 -11 13985.5 616.882  18
   2  10  11 13187.7 594.334  48
   2 -10  11 14866.6 622.414  30
   2 -10  11 12992.8 564.644  29
   2 -10  11 13334.0 643.912  19
   2  10  12 6227.51 313.372  48
   2 -10  12 6305.61 290.653  29
   2  10  12 6203.07 345.077  33
   2  10  13 11673.7 496.039  48
   2  10  13 10952.3 522.758  34
   2 -10  13 11374.7 468.843  29
   2 -10  13 10898.7 518.889  27
   2  10  13 11360.0 522.363  33
   2  10  14 3210.91 193.639  33
   2 -10  14 3165.06 155.037  29
   2  10  14 2912.18 160.061  46
   2  10  14 3379.07 177.527  48
   2 -10  14 3194.08 193.106  27
   2  10  14 3312.15 193.236  34
   2 -10  15 1075.10 87.2185  27
   2  10  15 1261.94 95.0343  33
   2  10  15 1213.04 83.5966  48
   2  10  16 4706.60 206.062  33
  -2 -11  14 838.093 64.9146  30
   2 -11 -13 32.7628 31.1051  16
  -2  11  13-33.7287 40.7278  34
  -2 -11  13-9.30431 35.7858  30
  -2  11  12 63.9248 48.5789  34
  -2 -11  12-14.5217 47.0589  19
  -2 -11  12 29.0591 39.7526  30
  -2  11  11 10005.8 453.858  34
  -2 -11  11 9099.47 450.673  22
  -2 -11  11 8907.17 449.613  19
  -2 -11  11 9494.48 430.455  30
   2  11 -10 118.901 50.9022  25
  -2  11  10 47.7932 59.8638  34
  -2 -11  10 72.8415 66.7253  19
  -2 -11  10 95.6626 67.3584  22
  -2 -11  10 53.1475 53.0503  30
   2  11  -9 19296.4 783.003  25
  -2  11   9 18092.7 793.006  34
  -2 -11   9 17827.3 811.478  22
  -2 -11   9 16569.8 797.276  19
  -2 -11   9 17729.8 762.912  30
   2  11  -8 124.620 65.8608  25
  -2 -11   8 42.2334 48.9682  30
  -2  11   8 132.286 67.3638  34
  -2 -11   8 281.249 103.093  22
   2 -11  -7 717.326 107.868  18
   2  11  -7 542.323 103.692  25
  -2 -11   7 625.237 89.5141  30
  -2  11   7 623.926 103.235  34
  -2  11   7 864.376 128.173  11
  -2 -11   6 139.028 75.1128  18
   2 -11  -6 73.0135 67.2576  18
  -2  11   6-14.8646 68.1204  11
   2  11  -6-12.5740 67.2894  25
  -2 -11   6 8.19779 43.1408  30
  -2 -11   6 61.0023 94.2331  22
  -2  11   5 1530.79 183.915  11
   2  11  -5 1367.67 160.487  25
  -2 -11   5 1567.51 191.682  22
  -2 -11   5 1423.91 163.161  18
   2 -11  -5 1589.50 170.464  18
  -2  11   4 434.059 118.174  11
   2  11  -4 574.977 118.056  25
  -2 -11   4 161.548 105.321  22
  -2 -11   4 434.127 103.564  18
   2 -11  -4 129.232 86.1050  18
   2  11  -3 15.0383 77.7596  25
  -2 -11   3 129.794 102.734  22
   2 -11  -3 15.1622 76.9881  18
  -2 -11   3 90.4277 88.3592  18
   2  11  -2 621.997 130.708  25
  -2  11   2 844.702 156.433  11
   2 -11  -2 1027.23 155.853  18
  -2 -11   2 896.716 148.049  18
  -2  11   1 3223.98 279.057  11
   2  11  -1 3593.43 285.573  25
   2 -11  -1 3377.88 248.086  22
   2 -11  -1 3617.14 287.296  18
  -2 -11   1 3664.74 286.594  18
  -2  11   0 865.135 143.423  11
   2 -11   0 727.885 108.481  19
   2 -11   0 630.123 115.141  22
   2 -11   0 872.791 146.502  18
  -2 -11   0 728.695 135.942  18
  -2  11  -1 11041.9 587.509  11
   2  11   1 11864.8 597.728  25
   2 -11   1 10132.0 535.554  19
   2 -11   1 10304.2 557.781  22
   2 -11   1 11959.2 603.642  18
  -2  11  -2 5827.77 375.051  11
   2  11   2 5659.45 369.585  25
   2 -11   2 4845.04 350.250  22
   2 -11   2 5642.93 345.211  19
   2 -11   2 6043.83 388.044  18
  -2  11  -3 1333.51 161.137  11
   2 -11   3 1284.84 149.282  19
  -2 -11  -3 1628.06 166.849  20
  -2 -11  -3 1376.28 152.730  22
   2 -11   3 1403.72 172.401  22
   2  11   3 1464.80 173.021  25
  -2 -11  -3 1998.68 201.124  18
   2 -11   4 130.130 72.1183  19
   2 -11   4 120.684 92.1949  22
  -2 -11  -4 193.193 72.9172  20
  -2  11  -4 218.226 81.2305  11
   2  11   4 23.3569 74.1373  14
  -2 -11  -4 265.105 97.7360  18
   2 -11   5 16795.2 803.309  19
   2 -11   5 17662.8 833.560  22
  -2 -11  -5 17343.3 784.767  20
   2  11   5 17424.2 819.454  11
  -2  11  -5 17918.9 808.766  11
   2  11   5 18388.3 805.100  14
   2 -11   5 17064.4 826.344  18
  -2 -11  -5 18777.2 835.049  18
  -2 -11  -6 967.763 115.116  20
   2 -11   6 982.031 138.298  19
  -2 -11  -6 1023.63 139.711  18
   2 -11   6 769.513 129.540  18
  -2  11  -6 961.736 124.309  11
   2  11   6 1029.40 136.826  11
   2  11   6 1065.95 137.106  14
   2 -11   7 5857.22 350.325  18
  -2 -11  -7 6242.66 348.609  18
   2  11   7 4913.09 279.789  48
   2 -11   7 5259.46 331.216  19
   2  11   7 6217.35 345.035  14
   2 -11   8 34.9297 67.4141  19
   2  11   8 88.4799 44.2901  48
  -2 -11  -8 141.369 68.9675  18
   2 -11   8 233.823 77.5690  18
   2  11   9 4918.77 262.377  48
  -2 -11  -9 5513.02 301.146  18
   2 -11   9 4923.50 299.048  18
   2 -11   9 5333.65 310.985  19
   2  11  10 4448.97 238.254  48
   2 -11  10 4388.81 274.714  19
  -2 -11 -10 5167.11 269.123  18
  -2 -11 -11 551.288 68.4028  18
   2  11  11 472.327 61.2474  48
   2  11  11 322.300 70.3202  33
   2  11  12 79.5121 44.8101  33
   2  11  13 65.6346 35.6099  34
   2 -11  13 35.0512 31.3708  27
   2  11  13 44.9393 31.7061  33
   2 -11  14 1733.66 97.5316  27
   2  11  14 1825.66 96.8978  33
  -2  12  11 1541.30 101.460  34
  -2 -12  11 1739.68 114.557  19
   2 -12 -11 1753.42 118.014  16
  -2 -12  10 4069.00 207.671  19
  -2  12  10 3825.80 188.361  34
   2 -12  -9 151.804 41.0204  23
  -2 -12   9 181.204 67.1775  22
  -2  12   9 219.195 52.5212  34
  -2 -12   9 190.238 36.3897  30
   2 -12  -8 5139.08 279.631  23
  -2  12   8 5166.64 271.037  34
   2  12  -8 5566.12 279.478  11
   2  12  -8 5127.90 271.696  25
   2 -12  -7-13.6790 51.7627  18
  -2 -12   7 49.6081 64.2994  19
  -2  12   7 63.0362 44.8766  34
   2  12  -7-8.64448 49.2497  11
   2  12  -7 41.1591 51.5000  25
  -2  12   6 6451.64 339.097  34
  -2 -12   6 7688.36 404.063  22
   2  12  -6 7491.99 375.680  25
   2 -12  -6 7107.09 362.972  18
  -2 -12   5 41.0941 65.0434  18
   2 -12  -5-30.1733 65.9123  18
  -2 -12   5 12.2711 76.7597  22
  -2  12   5-6.93732 40.0946  34
  -2  12   5 12.3885 65.1747  11
   2  12  -5 10.4159 59.3330  25
  -2 -12   4 2526.09 207.771  18
   2 -12  -4 2448.47 203.005  18
  -2  12   4 2714.56 225.296  11
   2  12  -4 2519.90 205.752  25
  -2 -12   4 2869.19 227.434  22
   2  12  -3 1189.42 144.014  25
   2 -12  -3 1059.09 137.796  18
  -2 -12   3 1063.16 140.327  18
  -2 -12   3 1018.73 142.540  22
  -2 -12   2 7441.41 431.987  18
   2 -12  -2 8297.60 442.221  18
  -2  12   2 8383.70 457.951  11
   2  12  -2 8027.32 438.194  25
  -2 -12   2 7466.94 427.388  22
  -2 -12   1 5087.23 315.568  18
   2 -12  -1 4194.80 293.632  18
  -2  12   1 4246.90 304.978  11
   2  12  -1 4283.38 294.975  25
  -2 -12   1 4269.92 287.298  22
  -2  12   0 3150.89 249.466  11
  -2 -12   0 3143.91 248.865  18
   2 -12   0 3234.65 252.983  18
  -2 -12   0 3259.97 235.793  22
   2 -12   1 8164.16 437.478  18
  -2  12  -1 7342.70 417.213  11
   2  12   1 7871.71 420.437  25
   2 -12   1 6817.85 366.143  19
  -2 -12  -1 7178.58 390.700  22
  -2  12  -2 6352.67 373.423  11
  -2 -12  -2 7410.78 401.222  18
   2 -12   2 6488.66 388.899  18
   2 -12   2 6008.62 338.915  19
  -2 -12  -2 6535.19 347.001  22
   2  12   3 2145.03 192.048  11
  -2  12  -3 1849.93 171.729  11
  -2 -12  -3 1917.29 186.943  18
   2 -12   3 1813.05 158.147  19
  -2 -12  -4 2238.99 191.538  18
  -2  12  -4 1828.02 167.296  11
   2  12   4 1913.14 178.588  11
   2 -12   4 1797.28 169.509  23
   2 -12   4 1958.67 165.072  19
   2 -12   5 5579.60 325.296  18
  -2 -12  -5 5160.09 315.612  18
   2  12   5 5300.00 310.066  11
  -2  12  -5 5164.16 297.987  11
   2 -12   5 5441.34 304.234  19
   2 -12   6 4594.69 284.001  18
  -2 -12  -6 5024.16 287.273  18
  -2  12  -6 4479.99 258.386  11
   2 -12   6 4535.32 271.613  19
   2 -12   7 2570.15 189.449  18
  -2 -12  -7 2653.78 189.364  18
   2 -12   7 2752.73 189.461  19
   2  12   8 16005.1 695.931  33
   2 -12   8 16034.1 714.364  18
  -2 -12  -8 17655.9 721.410  18
   2 -12   8 18307.5 729.370  19
  -2 -12  -9 1232.06 103.704  18
   2  12   9 1243.59 99.2286  33
   2  12  10 1818.49 130.291  34
   2  12  10 1875.83 113.796  33
   2  12  11 579.048 61.4970  34
   2 -12  11 644.112 63.0924  27
   2 -13  -8 485.972 54.4787  16
  -2 -13   8 540.249 60.3772  19
   2 -13  -7 1962.10 122.892  16
  -2 -13   7 2097.84 132.033  19
   2 -13  -6 4595.11 244.983  23
   2  13  -6 4452.59 237.965  11
   2 -13  -6 4995.46 245.329  16
  -2 -13   6 5156.02 263.827  22
  -2 -13   6 5332.48 259.373  19
   2 -13  -5 1300.21 104.460  18
  -2 -13   5 1642.03 128.750  19
  -2 -13   5 1729.76 135.495  22
   2 -13  -5 1557.41 125.833  23
   2  13  -5 1318.65 118.134  11
   2  13  -4 13781.6 606.383  11
   2 -13  -4 13188.6 590.782  18
  -2 -13   4 13349.0 602.809  19
  -2 -13   4 14714.9 614.294  22
   2 -13  -4 14721.3 618.448  23
   2  13  -3 2270.65 167.327  11
  -2 -13   3 1950.82 155.839  18
   2 -13  -3 2097.76 155.819  18
  -2 -13   3 2210.78 160.047  22
  -2 -13   3 2157.52 158.179  19
   2  13  -2 9941.67 477.787  11
  -2  13   2 9589.73 480.536  11
   2 -13  -2 9970.56 472.492  18
  -2 -13   2 10942.0 482.292  18
  -2 -13   2 9925.42 463.554  22
  -2  13   1 15053.1 698.988  11
   2  13  -1 15472.7 701.464  11
   2 -13  -1 16713.8 703.572  18
  -2 -13   1 17128.8 706.291  18
  -2 -13   1 15461.0 673.399  22
  -2  13   0 1630.96 148.724  11
  -2 -13   0 1965.93 158.353  18
   2 -13   0 1739.57 152.203  18
   2 -13   0 1690.48 149.727  23
  -2 -13   0 1475.03 121.448  22
   2 -13   1 3335.74 212.900  18
   2 -13   1 3223.20 207.836  23
  -2  13  -1 3238.54 205.978  11
   2  13   1 3117.69 207.333  11
  -2 -13  -2 527.328 87.9339  18
   2 -13   2 490.432 84.8198  18
   2 -13   2 355.227 70.4819  23
   2  13   2 313.010 74.5124  11
  -2  13  -2 358.061 74.7715  11
  -2 -13  -3 836.763 102.220  18
   2  13   3 696.423 93.2942  11
  -2  13  -3 720.180 88.0225  11
  -2 -13  -4 863.563 99.3873  18
   2 -13   4 716.033 69.4260  19
  -2 -13  -5 1313.65 112.836  18
   2 -13   5 1185.28 111.738  18
  -2 -13  -6 1055.07 92.2785  18
   2 -13   6 892.676 86.8677  18
  -2 -13  -7 179.626 37.8940  18
   2  13   7 215.287 41.4584  34
   2  13   8 41.8359 25.0414  34
   2 -13   8 70.6466 24.1873  27
   2 -14  -2 3102.01 154.894  23
   2  14  -1 2703.15 142.529  11
   2 -14   0 2549.27 135.719  23
  -2 -14   0 2547.20 135.599  18
   2 -14   0 2733.42 137.040  18
   2 -14   1 3.42920 20.1044  18
   2  14   1 20.3761 20.4554  11
  -3   0  23-10.2484 18.9008  42
  -3   0  22 15953.4 601.859  42
  -3   0  22 13564.9 579.657  45
  -3   0  21-16.0907 45.6828  45
  -3   0  21-11.0091 42.3465  32
  -3   0  21-20.4779 51.2244  42
  -3   0  20 3371.64 207.242  32
  -3   0  20 3550.10 223.399  42
  -3   0  19 51.5085 48.1777  41
  -3   0  19-34.4144 56.0339  54
  -3   0  19 26.1033 56.3847  32
  -3   0  19-8.15684 47.8118  44
  -3   0  19-10.5080 65.7315  42
  -3   0  18 2022.03 190.366  54
  -3   0  18 2056.96 173.256  44
  -3   0  18 2539.21 185.894  41
  -3   0  18 2341.99 201.264  42
  -3   0  18 2527.84 188.896  33
  -3   0  17-13.3233 67.6326  54
  -3   0  17 21.7471 48.6791  33
  -3   0  17 22.9176 51.2993  31
  -3   0  17 10.4644 50.0819  41
  -3   0  17 11.0057 53.7590  44
  -3   0  17-37.9678 68.8392  42
  -3   0  16 137615. 5316.43  31
  -3   0  16 152760. 5329.83  46
  -3   0  16 130227. 5300.65  44
  -3   0  16 136257. 5325.61  42
  -3   0  16 140864. 5337.58  54
  -3   0  16 141756. 5303.05  41
  -3   0  16 141693. 5312.54  33
  -3   0  16 135372. 6026.91  50
  -3   0  15 34.9275 55.7204  46
  -3   0  15 14.0805 63.0363   9
  -3   0  15-11.6158 61.1095  44
  -3   0  15 69.2298 117.142  50
  -3   0  15 10.6762 52.1493  41
  -3   0  15 22.5219 56.0949  33
  -3   0  15-12.0541 55.2342  31
  -3   0  15-13.3248 63.7719  54
  -3   0  14 40561.7 1543.85  46
  -3   0  14 38176.1 1562.08  10
  -3   0  14 38819.6 1570.07   9
  -3   0  14 39576.4 2125.36  50
  -3   0  14 37208.5 1554.10  54
  -3   0  14 36842.4 1541.83  31
  -3   0  14 38782.6 1540.38  33
  -3   0  14 36723.9 1521.73  41
  -3   0  14 35196.6 1532.05  44
  -3   0  13 11.9565 50.9228  54
  -3   0  13 60.9949 84.2740  50
  -3   0  12 4250.15 269.703  54
  -3   0  11-10.0513 40.4878  54
  -3   0  10 1156.97 116.550  54
  -3   0  10 986.191 241.993  53
  -3   0   9-41.5791 114.900  53
  -3   0   8 36.3151 79.3403  53
  -3   0   7-31.6269 69.0976  53
  -3   0   6 9367.24 599.710  35
  -3   0   6 8372.24 570.371  53
   3   0  -6 7694.83 458.358   4
  -3   0   5 51.0756 66.0087  35
  -3   0   5-23.3461 45.6166  53
   3   0  -5-15.4920 42.8089   4
  -3   0   4 15581.1 822.322  35
  -3   0   4 14625.3 779.276  53
   3   0  -4 14889.3 736.163   4
   3   0  -3 144.684 63.0465   4
   3   0  -2 781286. 29044.8   4
   3   0  -1 84.6148 61.8647   4
  -3   0   1-17.2845 69.6266  35
   3   0   0 73999.4 3000.70   4
  -3   0   0 76374.5 2982.58  35
  -3   0  -1 27.8126 47.0722  35
   3   0   2 54017.8 2204.05   4
   3   0   2 56380.4 2157.87  51
  -3   0  -2 50225.9 2114.49  35
   3   0   3 33.9126 52.4082  51
   3   0   3 58.7081 63.4271   4
   3   0   4 23896.7 1136.40  51
   3   0   4 24889.1 1147.62   4
   3   0   5 20.9882 54.2569   4
   3   0   5 49.3215 72.2815   2
   3   0   6 33603.7 1577.07   2
   3   0   7 32.4100 77.5651   2
   3   0   8 62787.9 2780.39   2
   3   0   9 41.8384 70.7957   2
   3   0   9 8.58951 39.3619  52
   3   0  10 2128.14 337.890   2
   3   0  10 1947.10 159.843  52
   3   0  11 53.0947 103.757   2
   3   0  12 52726.4 2684.92  36
   3   0  12 56274.5 2713.22   2
   3   0  13 13.1987 46.4952  49
   3   0  13 13.9765 56.3009   7
   3   0  13 11.7005 41.2188  28
   3   0  13-11.3567 44.3837  27
   3   0  13-20.6238 45.5547  45
   3   0  13 24.5424 44.8602  47
   3   0  13 9.02109 51.3920  42
   3   0  13 19.3350 46.2729  43
   3   0  13 27.4797 65.7614   6
   3   0  13 49.8077 48.6629  41
   3   0  13 13.3505 70.2385  39
   3   0  13 61.9793 64.0825  40
   3   0  13-13.7046 72.1017  37
   3   0  13-64.5941 189.311  36
   3   0  14 3224.31 247.524  49
   3   0  14 2950.51 249.691   7
   3   0  14 3312.78 236.480  27
   3   0  14 3088.08 231.411  28
   3   0  14 3152.73 204.544  29
   3   0  14 3341.32 212.350  44
   3   0  14 3092.38 237.308  47
   3   0  14 3289.73 200.751  45
   3   0  14 3818.82 230.300  42
   3   0  14 3447.81 227.544  43
   3   0  14 3230.73 258.829   6
   3   0  14 3324.65 227.641  41
   3   0  14 2871.95 247.446  39
   3   0  14 3008.53 241.970  40
   3   0  14 2896.12 481.723  36
   3   0  15 27.4458 51.9443  49
   3   0  15 77.5549 72.6873   7
   3   0  15 82.1759 51.3113  28
   3   0  15 8.04215 42.3362  29
   3   0  15 43.9329 45.2662  45
   3   0  15 31.0147 45.1927  46
   3   0  15 38.8853 60.7470  47
   3   0  15-14.2016 87.7588  38
   3   0  15 87.4371 66.7926  39
   3   0  15 64.6973 54.7576  41
   3   0  15 53.7271 64.3014  40
   3   0  15 50.9803 50.8129  43
   3   0  15 67.5879 48.1499  44
   3   0  15 29.0641 52.7178  42
   3   0  15 104.841 78.8082   6
   3   0  15-72.0330 140.749  36
   3   0  16 1071.60 122.600  46
   3   0  16 1348.91 150.599  47
   3   0  16 1299.22 116.881  45
   3   0  16 1300.11 123.258  44
   3   0  16 1760.28 182.241   6
   3   0  16 1261.03 157.675  39
   3   0  16 1402.57 157.358  40
   3   0  16 1141.93 154.235  38
   3   0  16 1538.40 146.574  41
   3   0  16 1293.41 132.658  43
   3   0  16 1226.63 130.319  42
   3   0  16 1292.41 116.042  29
   3   0  16 1111.12 129.451  28
   3   0  16 1099.76 141.888  49
   3   0  17-14.3001 75.2312   6
   3   0  17 30.2368 48.9850  44
   3   0  17-9.26737 64.6550  42
   3   0  17 27.4028 50.4789  43
   3   0  17 12.3172 51.0515  49
   3   0  17-50.1779 68.2329  40
   3   0  17 20.6749 49.4743  41
   3   0  17-13.8406 66.2399  39
   3   0  17-13.7478 68.4824  38
   3   0  17 18.1513 43.4356  46
   3   0  17 36.6042 54.6235  47
   3   0  17-19.9118 44.9233  45
   3   0  18 8346.78 378.103  42
   3   0  18 6955.53 354.890  43
   3   0  18 7076.12 382.804  49
   3   0  18 7235.05 387.860  47
   3   0  18 7049.52 333.440  45
   3   0  18 6869.09 339.284  44
   3   0  18 6601.51 385.454  40
   3   0  18 6987.43 400.850  38
   3   0  18 6869.84 399.654  39
   3   0  19 11.0159 61.8288  39
   3   0  19 44.4356 66.0207  38
   3   0  19 26.6860 39.1176  43
   3   0  20 343.349 76.8983  38
  -3  -1  23 4921.61 211.722  42
  -3   1  23 5056.90 212.955  42
  -3   1  22 2895.54 163.509  42
  -3  -1  22 2909.86 158.523  45
  -3  -1  21 43262.1 1548.88  42
  -3   1  21 39798.9 1543.10  42
  -3  -1  21 40750.2 1528.93  32
  -3   1  21 37685.9 1526.67  32
  -3  -1  21 37047.8 1525.20  45
  -3   1  20 3378.15 215.808  42
  -3   1  20 3655.38 211.457  41
  -3  -1  20 3883.42 225.401  42
  -3   1  20 3158.92 204.393  32
  -3  -1  20 3316.43 204.009  32
  -3  -1  20 3356.22 206.850  44
  -3  -1  19 7290.27 382.150  44
  -3   1  19 7696.44 387.068  33
  -3  -1  19 7388.31 375.700  32
  -3  -1  19 7680.00 397.615  42
  -3   1  19 7678.44 398.716  42
  -3   1  19 7421.01 381.155  41
  -3   1  19 7533.85 404.031  54
  -3  -1  19 7474.58 403.602  54
  -3   1  18 13298.0 631.132  33
  -3  -1  18 12797.4 616.326  32
  -3   1  18 13949.3 634.025  31
  -3   1  18 13306.3 643.152  42
  -3  -1  18 13375.0 634.174  44
  -3  -1  18 13858.3 647.087  42
  -3  -1  18 14287.7 622.816  41
  -3   1  18 13915.9 629.689  41
  -3   1  18 14629.7 661.317  54
  -3   1  17 3977.10 278.269  54
  -3  -1  17 4505.03 264.638  33
  -3  -1  17 3568.22 246.760  32
  -3   1  17 3918.86 263.932  33
  -3   1  17 3757.78 260.631  31
  -3  -1  17 3871.17 241.944  43
  -3  -1  17 4153.34 271.173  44
  -3   1  17 3731.95 242.593  44
  -3  -1  17 4052.55 250.868  41
  -3   1  17 3977.73 271.274  42
  -3  -1  17 3831.98 268.853  42
  -3   1  17 4084.85 263.263  41
  -3  -1  17 3538.73 237.035  29
  -3   1  16 23909.6 1094.00  44
  -3  -1  16 25195.3 1123.34  44
  -3  -1  16 29543.2 1115.99  41
  -3  -1  16 25687.1 1132.54  42
  -3   1  16 24728.3 1123.81  42
  -3  -1  16 27466.8 1131.12  31
  -3   1  16 26206.2 1127.10  33
  -3   1  16 25206.3 1123.26  31
  -3   1  16 27605.5 1126.06  41
  -3   1  16 27272.6 1144.16  54
  -3   1  16 25145.0 1660.27  50
  -3  -1  16 26033.1 1683.78  50
  -3  -1  16 28430.2 1120.98  33
  -3  -1  15 7265.53 394.399  33
  -3   1  15 7065.57 404.845  33
  -3   1  15 7198.55 409.283  31
  -3  -1  15 7324.26 411.573  31
  -3  -1  15 7958.21 429.069  54
  -3   1  15 7770.33 424.236  54
  -3   1  15 7324.15 393.846  44
  -3  -1  15 7088.00 409.587  44
  -3   1  15 6569.25 390.146  41
  -3  -1  15 7843.95 394.476  41
  -3  -1  15 6878.65 756.086  50
  -3   1  15 7175.70 778.044  50
  -3  -1  15 8041.82 441.540  10
  -3   1  15 7863.15 435.494   9
  -3  -1  15 7929.47 440.322   9
  -3  -1  14 4354.60 267.799  33
  -3   1  14 4441.04 284.574  33
  -3  -1  14 3722.12 267.917  31
  -3   1  14 4173.37 277.740  31
  -3   1  14 4012.13 262.527  44
  -3  -1  14 4034.71 277.936  44
  -3  -1  14 4823.16 307.165  10
  -3   1  14 4890.71 304.983   9
  -3  -1  14 3817.76 272.975  12
  -3  -1  14 4121.90 288.819   9
  -3  -1  14 4081.81 265.621  46
  -3   1  14 4501.56 280.340  46
  -3   1  14 4434.90 288.964  54
  -3  -1  14 3588.52 271.013  54
  -3  -1  14 4763.06 597.757  50
  -3   1  14 4412.13 570.517  50
  -3   1  14 4753.17 285.488  40
  -3  -1  14 4045.89 256.420  41
  -3   1  14 4262.75 253.541   3
  -3  -1  13 70456.8 3387.13  50
  -3   1  13 74667.0 3425.91  50
  -3   1  13 75953.9 2826.23  46
  -3   1  13 70928.5 2793.99   3
  -3  -1  13 72908.3 2846.17   9
  -3   1  13 69917.9 2840.14   9
  -3   1  13 74095.5 2838.04  54
  -3  -1  13 72690.5 2837.59  54
  -3  -1  12 9161.21 788.215  50
  -3   1  12 9678.79 814.897  50
  -3  -1  12 9208.05 463.650  54
  -3   1  12 8945.16 459.909  54
  -3   1  12 9003.90 435.349   3
  -3   1  11 459.222 81.3119  54
  -3  -1  11 383.333 76.6278  54
  -3   1  10 11074.8 513.090  54
  -3  -1  10 10924.8 514.399  54
  -3  -1  10 10437.3 818.591  53
  -3   1  10 10736.7 827.934  53
  -3   1  10 11095.3 631.742   5
  -3  -1   9-41.8448 100.145  53
  -3   1   9-41.3485 80.8030  53
  -3   1   8 5504.78 476.285  35
  -3  -1   8 4942.32 474.740  53
  -3   1   8 4735.50 464.350  53
  -3   1   7 62520.9 2595.94  35
  -3  -1   7 56314.0 2573.18  53
  -3   1   7 58430.6 2580.29  53
   3   1  -7 60320.3 2412.45   4
  -3   1   6 27889.4 1294.31  35
  -3   1   6 24950.2 1237.92  53
  -3  -1   6 23059.6 1222.77  53
   3   1  -6 25348.0 1139.99   4
  -3   1   5 217557. 8153.70  35
  -3   1   5 210328. 8095.41  53
  -3  -1   5 201928. 8090.95  53
   3   1  -5 214939. 8028.67   4
  -3   1   4 106472. 4273.45  35
  -3  -1   4 106852. 4218.30  53
  -3   1   4 106862. 4210.31  53
   3   1  -4 107714. 4182.78   4
   3   1  -3 602345. 22460.9   4
   3   1  -2 175806. 6690.12   4
   3  -1  -2 169382. 6674.01   4
  -3   1   2 180483. 6741.16  35
   3   1  -1 165239. 6335.50   4
   3  -1  -1 158153. 6318.12   4
  -3   1   1 172797. 6359.11  35
   3  -1   0 5026.27 367.910   4
   3   1   0 5839.73 388.602   4
  -3   1   0 4868.90 360.616  35
   3   1   1 115261. 4188.60  51
   3  -1   1 111780. 4184.33  51
   3   1   2 90173.7 3510.13   4
   3   1   2 90071.4 3446.36  51
   3  -1   2 87078.4 3440.15  51
  -3   1  -2 85785.2 3445.56  35
   3   1   3 51382.1 2145.35   4
   3  -1   3 51791.6 2109.31  51
   3   1   3 52612.6 2111.96  51
  -3   1  -3 49384.0 2054.55  35
   3   1   4 25432.9 1166.66   4
   3   1   4 25213.6 1161.72  51
   3  -1   4 24198.7 1157.02  51
  -3   1  -4 24754.3 1055.03  35
   3   1   5 63577.7 2479.87   4
   3  -1   5 57644.2 2515.10   2
   3   1   5 61426.3 2519.86   2
  -3   1  -5 58387.4 2304.73  35
   3   1   6 1985.87 224.542   4
   3  -1   6 1957.68 257.246   2
   3   1   6 1951.41 254.574   2
   3   1   7 24071.7 1076.97   4
   3  -1   7 20963.6 914.974   1
   3  -1   7 22954.5 1186.02   2
   3   1   7 22180.8 1174.14   2
   3  -1   8 1388.48 247.236   2
   3   1   8 1322.60 234.105   2
   3  -1   8 1228.22 111.917  52
   3   1   8 1144.48 107.120  52
   3  -1   9 27661.5 1468.03   2
   3   1   9 29045.2 1480.32   2
   3   1   9 26689.5 1100.35  52
   3  -1   9 26453.6 1101.26  52
   3  -1  10 5999.48 586.476   2
   3   1  10 5611.21 309.992  52
   3  -1  10 5479.34 311.404  52
   3   1  11 9654.48 822.376   2
   3  -1  11 10655.6 853.509   2
   3  -1  12 16003.9 1158.45  36
   3   1  12 17588.6 1199.42  36
   3  -1  13 32740.0 1387.69  49
   3   1  13 34059.9 1394.82  49
   3   1  13 32616.1 1393.76   7
   3  -1  13 32048.2 1393.81   7
   3  -1  13 33153.2 1336.50  29
   3   1  13 32713.1 1377.61  28
   3  -1  13 33352.6 1376.34  27
   3   1  13 33341.7 1318.56  44
   3  -1  13 32388.5 1315.56  45
   3  -1  13 32410.2 1333.67  44
   3   1  13 32851.5 1374.45  47
   3  -1  13 32465.5 1383.18  39
   3  -1  13 31673.7 1392.84  37
   3  -1  13 32827.5 1371.73  40
   3   1  13 32256.9 1348.67  41
   3   1  13 31571.2 1388.12  37
   3   1  13 33437.8 1404.83   6
   3  -1  13 33274.7 1389.44   6
   3  -1  13 35449.5 1358.47  41
   3  -1  13 36415.4 1349.70  42
   3   1  13 35854.1 1349.10  42
   3   1  13 34439.1 1345.70  43
   3  -1  13 31150.4 1346.33  43
   3  -1  13 28841.8 1836.69  36
   3   1  13 28732.7 1824.62  36
   3  -1  14 2537.27 221.422  49
   3   1  14 2711.73 225.307  49
   3   1  14 2640.44 232.400   7
   3  -1  14 2916.36 243.447   7
   3   1  14 2923.26 225.698  28
   3  -1  14 2511.81 205.283  28
   3  -1  14 2886.42 199.819  29
   3  -1  14 2577.17 212.587  27
   3  -1  14 2938.48 202.561  44
   3   1  14 3297.57 234.805  47
   3  -1  14 2905.09 230.129  47
   3   1  14 2960.57 179.400  45
   3  -1  14 2503.59 180.033  45
   3   1  14 2901.55 187.079  44
   3   1  14 2873.46 209.288  41
   3  -1  14 2565.87 223.376  39
   3  -1  14 2621.46 216.837  40
   3   1  14 3029.42 239.219  40
   3  -1  14 2472.20 222.339   6
   3   1  14 3001.74 253.623   6
   3  -1  14 2956.61 204.373  42
   3  -1  14 3238.36 220.488  41
   3   1  14 3528.24 218.243  42
   3   1  14 3107.05 207.840  43
   3  -1  14 2878.11 210.875  43
   3  -1  14 2356.96 451.274  36
   3   1  14 2866.20 478.340  36
   3  -1  15 29904.8 1333.79  49
   3   1  15 30902.1 1340.91  49
   3  -1  15 31128.4 1362.61   7
   3   1  15 31603.4 1360.30   7
   3  -1  15 32316.6 1290.38  44
   3   1  15 30977.6 1330.30  47
   3  -1  15 29721.2 1331.43  47
   3   1  15 31109.3 1255.30  45
   3  -1  15 31990.7 1272.46  45
   3   1  15 31436.5 1269.34  44
   3  -1  15 31198.6 1344.13  39
   3  -1  15 28820.7 1335.37  38
   3  -1  15 31627.8 1330.57  40
   3   1  15 32079.2 1309.01  41
   3   1  15 30858.0 1347.68  40
   3   1  15 29738.1 1336.92  38
   3  -1  15 33931.3 1361.59   6
   3   1  15 30716.1 1360.74   6
   3  -1  15 27118.6 1835.83  36
   3   1  15 28098.9 1847.28  36
   3  -1  15 36168.9 1312.64  42
   3   1  15 36257.3 1311.33  42
   3   1  15 32434.6 1294.50  43
   3  -1  15 31888.5 1310.51  43
   3  -1  15 37254.0 1332.56  41
   3  -1  15 31191.7 1285.19  29
   3  -1  15 30886.1 1321.38  27
   3   1  15 29413.9 1317.71  28
   3  -1  16 27626.1 1169.07  27
   3  -1  16 26699.6 1127.59  29
   3   1  16 26472.0 1163.40  28
   3  -1  16 27513.1 1194.59  39
   3   1  16 26077.7 1188.86  38
   3  -1  16 28999.5 1181.54  40
   3   1  16 27028.5 1194.95  40
   3  -1  16 25946.6 1191.20  38
   3   1  16 27849.1 1159.53  41
   3  -1  16 28984.0 1206.57   6
   3   1  16 25592.6 1201.89   6
   3   1  16 27095.5 1179.49  47
   3   1  16 26563.1 1101.27  45
   3  -1  16 28575.5 1122.56  45
   3   1  16 27027.2 1115.46  44
   3  -1  16 25970.6 1179.60  47
   3  -1  16 29220.2 1138.99  44
   3   1  16 27296.9 1188.77  49
   3  -1  16 27270.7 1182.94  49
   3  -1  16 31580.3 1161.87  42
   3   1  16 30817.7 1158.67  42
   3   1  16 27992.4 1139.34  43
   3  -1  16 27795.0 1154.81  43
   3   1  17 3809.87 257.688  28
   3  -1  17 4238.73 241.088  29
   3   1  17 3831.50 259.197  46
   3   1  17 3998.43 229.710  44
   3  -1  17 4274.53 282.037  47
   3  -1  17 4330.18 239.209  45
   3  -1  17 4043.20 242.292  44
   3   1  17 3981.01 296.167   6
   3   1  17 3502.52 274.329  38
   3  -1  17 4008.72 287.246  38
   3   1  17 3867.58 284.728  40
   3  -1  17 4441.12 281.418  40
   3  -1  17 4508.49 292.785  39
   3  -1  17 4789.54 265.481  42
   3   1  17 4746.34 266.444  42
   3   1  17 4184.68 264.247  41
   3   1  17 4483.06 252.455  43
   3  -1  17 4181.78 256.965  43
   3   1  17 4183.62 281.626  49
   3  -1  17 4060.30 272.831  49
   3   1  18 2076.81 188.892  40
   3   1  18 1911.82 183.468  38
   3  -1  18 1998.48 185.644  38
   3  -1  18 1675.23 171.820  39
   3   1  18 1785.67 186.029   6
   3  -1  18 2571.55 177.189  42
   3   1  18 2555.88 174.673  42
   3   1  18 2024.55 147.407  43
   3  -1  18 1843.97 153.778  43
   3   1  18 1985.50 163.383  41
   3   1  18 2043.82 161.262  46
   3  -1  18 1926.12 139.451  45
   3  -1  18 1903.00 171.421  47
   3  -1  18 1713.69 142.271  44
   3   1  19 3733.80 241.240  40
   3   1  19 3440.77 240.531  38
   3  -1  19 3369.39 204.594  43
   3  -1  19 3551.87 228.240  47
   3  -1  19 3307.93 194.324  44
   3   1  20 2219.48 170.169  38
   3  -1  20 2052.49 137.030  43
  -3  -2  22 568.952 54.8601  42
  -3   2  22 424.447 52.2758  42
  -3  -2  21 1869.37 133.189  44
  -3   2  21 2040.93 135.627  41
  -3  -2  21 2223.61 140.115  42
  -3   2  21 2001.12 135.004  42
  -3   2  20 977.424 105.361  32
  -3  -2  20 1137.45 104.628  32
  -3   2  20 1169.02 111.958  33
  -3  -2  20 1212.84 117.793  44
  -3   2  20 989.183 105.254  41
  -3  -2  20 1134.28 109.100  42
  -3   2  20 1115.51 108.777  42
  -3  -2  19 12223.1 579.049  44
  -3   2  19 12281.1 577.345  33
  -3  -2  19 12539.5 562.434  32
  -3  -2  19 13311.8 583.052  42
  -3   2  19 12673.2 578.895  42
  -3   2  19 12491.5 576.265  41
  -3   2  18 364.285 84.9524  46
  -3   2  18 477.746 91.3239  33
  -3  -2  18 533.440 89.2336  32
  -3   2  18 327.875 79.6918  31
  -3  -2  18 291.765 85.1962  54
  -3   2  18 387.522 87.6234  54
  -3  -2  18 317.457 75.6988  29
  -3  -2  18 477.068 85.3030  43
  -3  -2  18 643.478 110.816  44
  -3  -2  18 493.009 95.4919  42
  -3   2  18 383.084 85.8579  42
  -3   2  18 515.643 91.5925  41
  -3   2  17 21067.2 898.014  46
  -3  -2  17 20381.6 870.598  32
  -3   2  17 19820.2 893.183  33
  -3   2  17 19663.1 887.645  31
  -3   2  17 21245.7 903.270  54
  -3  -2  17 22671.3 916.658  54
  -3  -2  17 18244.3 865.596  29
  -3  -2  17 19492.1 894.775  44
  -3  -2  17 21349.7 898.321  42
  -3   2  17 20104.0 888.082  42
  -3   2  17 19165.9 881.768  41
  -3  -2  16 22485.0 996.819  32
  -3   2  16 23170.7 1028.62  33
  -3   2  16 23822.5 1029.51  31
  -3   2  16 24574.4 1030.74  46
  -3  -2  16 23231.1 1032.14  44
  -3  -2  16 27499.6 1012.22  41
  -3  -2  16 23662.2 1025.25  42
  -3   2  16 21731.0 1013.78  42
  -3  -2  16 24467.9 1037.61  54
  -3   2  16 23479.3 1031.62  54
  -3  -2  16 22619.9 1534.18  50
  -3   2  16 21675.0 1513.68  50
  -3   2  16 22574.4 1016.14  41
  -3  -2  15 1000.23 271.646  50
  -3   2  15 995.646 285.555  50
  -3   2  15 1020.11 139.140   9
  -3  -2  15 962.979 128.781  31
  -3   2  15 1063.30 134.454  31
  -3   2  15 1009.81 138.819  33
  -3   2  15 924.848 130.052  46
  -3  -2  15 1172.72 155.891  10
  -3  -2  15 1317.53 153.816   9
  -3   2  15 1186.74 133.201  40
  -3   2  15 1149.38 123.580   3
  -3  -2  15 1169.65 123.286  41
  -3  -2  15 1128.96 142.248  44
  -3  -2  15 1222.36 140.296  42
  -3  -2  15 1027.13 133.620  54
  -3   2  15 1184.53 139.760  54
  -3  -2  14 43325.6 1619.77  33
  -3  -2  14 40309.0 1636.12  31
  -3   2  14 39894.4 1644.51  33
  -3   2  14 40775.6 1634.68  46
  -3  -2  14 40146.7 1642.31  54
  -3   2  14 39424.5 1635.78  54
  -3  -2  14 42586.5 1605.30  41
  -3  -2  14 36214.1 1631.28  44
  -3   2  14 42817.0 1632.08  40
  -3   2  14 38620.6 1605.77   3
  -3  -2  14 38350.6 2155.44  50
  -3   2  14 37230.6 2136.21  50
  -3   2  14 40647.9 1650.78   9
  -3  -2  14 38073.3 1645.73  12
  -3  -2  14 39441.3 1649.12   9
  -3  -2  14 39864.3 1666.76  10
  -3   2  13 11210.2 538.812  46
  -3  -2  13 10092.9 552.806  10
  -3  -2  13 11278.1 558.055  12
  -3  -2  13 10744.5 547.971   9
  -3   2  13 10954.9 547.642   9
  -3   2  13 10444.9 535.476  54
  -3  -2  13 10785.1 541.624  54
  -3  -2  13 11227.6 544.056  31
  -3   2  13 11679.1 561.617  34
  -3  -2  13 11804.4 524.639  33
  -3  -2  13 10483.7 896.769  50
  -3   2  13 11070.0 918.516  50
  -3   2  13 10649.0 519.114   3
  -3   2  12 1371.94 140.219  54
  -3  -2  12 1493.35 145.796  54
  -3  -2  12 1316.90 283.671  50
  -3   2  12 1537.88 317.449  50
  -3   2  12 1517.98 137.035   3
  -3   2  11 45598.1 1819.48  54
  -3  -2  11 45092.6 1821.30  54
  -3   2  11 46731.3 1811.38   3
  -3   2  10 4057.29 475.121  53
  -3   2  10 3756.78 239.241  54
  -3  -2  10 4150.42 248.337  54
  -3  -2  10 4205.49 485.203  53
  -3   2  10 3803.53 363.618   5
  -3   2  10 4365.21 245.363   3
  -3   2  10 3883.87 430.949  35
  -3  -2   9 17823.5 765.748  54
  -3   2   9 17659.7 762.987  54
  -3   2   9 19102.3 1116.64  53
  -3  -2   9 19276.2 1120.42  53
  -3   2   9 17904.7 966.405   5
  -3   2   9 18584.9 1069.97  35
  -3  -2   8 4708.23 457.649  53
  -3   2   8 4275.12 441.989  53
   3   2  -8 4643.68 358.378   4
  -3   2   8 4612.90 448.020  35
  -3  -2   7 28673.0 1432.58  53
  -3   2   7 27856.1 1409.66  53
   3   2  -7 29064.6 1311.63   4
  -3   2   7 27980.9 1443.15  35
  -3  -2   6 8897.03 596.696  53
  -3   2   6 7816.08 558.069  53
   3   2  -6 8181.73 523.105   4
  -3   2   6 9200.85 632.610  35
  -3   2   5 31547.7 1462.22  53
  -3  -2   5 31852.4 1477.19  53
   3   2  -5 32997.9 1447.12   4
  -3   2   5 31990.9 1542.98  35
  -3  -2   4 30894.0 1430.68  53
  -3   2   4 31786.0 1423.29  53
   3   2  -4 32126.4 1440.73   4
  -3   2   4 33682.8 1532.60  35
   3   2  -3 356.381 101.188   4
   3   2  -2-20.9655 54.1900   4
  -3   2   2 124.644 94.3206  35
   3   2  -1 19150.1 963.893   4
  -3   2   1 20335.1 1000.46  35
   3   2   0 74539.7 3053.95   4
  -3   2   0 76547.2 3072.97  35
  -3   2  -1 24292.1 1220.88  35
   3  -2   1 26970.0 1148.74  51
   3   2   1 28133.3 1161.27  51
  -3   2  -2 5802.77 414.915  35
   3   2   2 6075.73 430.576   4
   3   2   2 6409.76 382.908  51
   3  -2   2 6183.27 381.455  51
  -3   2  -3 47410.5 1963.94  35
   3   2   3 47431.1 2005.00   4
   3   2   3 46791.6 1947.37  51
   3  -2   3 45501.8 1947.44  51
  -3   2  -4 11554.8 624.048  35
   3   2   4 11752.9 671.692   4
  -3   2  -5 13922.1 700.910  35
   3   2   5 14804.7 790.832   4
   3  -2   5 14130.0 801.190   2
   3   2   5 14443.2 799.943   2
  -3   2  -6 41265.1 1749.04  35
   3   2   6 43690.5 1884.05   4
   3  -2   6 43961.3 1819.53   1
   3   2   6 43380.0 1950.53   2
   3  -2   6 47507.2 1985.95   2
   3   2   7 46259.9 1910.65   4
   3  -2   7 42270.3 1815.20   1
   3  -2   7 44658.4 2031.03   2
   3   2   7 42669.6 2002.62   2
   3  -2   8 979.432 102.465  52
   3   2   8 1501.18 119.981  52
   3   2   8 1020.97 165.965   4
   3  -2   8 1036.96 216.179   2
   3   2   8 963.886 205.787   2
   3  -2   8 1003.13 135.550   1
   3   2   9 8994.72 431.336  52
   3  -2   9 8761.01 431.166  52
   3  -2   9 9957.90 739.389   2
   3   2  10 1941.29 162.964  52
   3  -2  10 2168.76 171.284  52
   3  -2  10 1908.62 329.478   2
   3   2  10 2176.52 347.957   2
   3  -2  11 656.309 234.131   2
   3   2  11 529.356 194.980   2
   3   2  11 796.398 221.363  36
   3  -2  11 657.176 208.595  36
   3   2  12 12495.9 971.543  36
   3  -2  12 11308.2 946.895  36
   3  -2  13 3315.55 511.306  36
   3   2  13 2845.26 462.605  36
   3  -2  13 3924.39 250.788  30
   3   2  13 3225.58 240.644  33
   3  -2  13 3728.94 241.402  29
   3  -2  13 3561.60 260.220  27
   3   2  13 3870.53 268.332  28
   3  -2  13 4016.32 243.777  44
   3   2  13 3697.79 256.842  47
   3  -2  13 3780.68 224.595  45
   3   2  13 4049.34 278.068   7
   3  -2  13 3850.85 277.334   7
   3  -2  13 4207.09 241.286  42
   3   2  13 4164.67 240.667  42
   3   2  13 4191.84 240.050  43
   3  -2  13 4072.74 271.491   6
   3   2  13 3084.24 262.061   6
   3  -2  13 3686.83 260.962  39
   3   2  13 3702.97 246.208  41
   3  -2  13 3393.13 244.601  40
   3   2  13 3765.23 272.025  49
   3  -2  13 3848.23 273.407  49
   3  -2  14 7692.74 799.936  36
   3   2  14 7031.40 760.300  36
   3   2  14 6722.88 399.727  33
   3  -2  14 6875.51 416.973  27
   3  -2  14 7910.28 403.148  29
   3   2  14 7337.29 425.305  28
   3  -2  14 7630.94 396.582  44
   3   2  14 8175.95 432.603  47
   3   2  14 7938.37 371.051  44
   3  -2  14 7761.59 381.094  45
   3  -2  14 7271.25 441.634   7
   3   2  14 7292.77 442.889   7
   3  -2  14 8018.99 434.493  39
   3  -2  14 7533.67 412.902  40
   3   2  14 7428.58 441.434  39
   3   2  14 7692.14 408.350  41
   3  -2  14 8670.10 402.846  42
   3   2  14 8426.75 397.633  43
   3   2  14 8900.43 406.950  42
   3   2  14 7274.15 448.677   6
   3  -2  14 7556.52 429.786   6
   3  -2  14 7476.87 432.894  49
   3   2  14 8339.89 447.775  49
   3   2  15 3097.06 228.492  33
   3   2  15 3254.28 245.571  28
   3  -2  15 3196.24 243.750  27
   3  -2  15 3087.96 221.821  29
   3   2  15 3814.55 258.594  47
   3  -2  15 3505.86 227.708  44
   3  -2  15 3689.01 217.544  45
   3  -2  15 2946.45 244.367  47
   3   2  15 3245.01 196.256  44
   3   2  15 3452.68 276.379   6
   3  -2  15 3234.83 249.477   6
   3  -2  15 3668.48 258.483  39
   3  -2  15 2983.41 253.756  38
   3   2  15 3076.24 256.342  39
   3   2  15 3504.29 239.160  41
   3   2  15 3189.09 254.714  38
   3  -2  15 3436.36 244.973  40
   3  -2  15 3502.94 225.653  42
   3   2  15 4244.91 239.737  42
   3   2  15 3610.74 223.655  43
   3  -2  15 3200.79 233.910  43
   3   2  15 4212.39 279.020  49
   3  -2  15 2711.32 234.821  49
   3   2  15 3186.80 512.610  36
   3  -2  15 2975.15 504.846  36
   3  -2  16 79.0270 57.2563  45
   3  -2  16-27.3158 56.6092  47
   3   2  16-15.7476 67.0587   6
   3   2  16-10.7951 51.6656  41
   3  -2  16 12.5524 56.1959  39
   3   2  16-44.3005 77.6873  39
   3  -2  16-11.4372 60.1708  40
   3   2  16 13.4773 68.4147  38
   3  -2  16-27.4727 75.9119  38
   3   2  16-16.6797 46.0898  43
   3  -2  16 10.6803 55.2112  43
   3   2  16 19.0534 41.1576  44
   3  -2  16 153.942 60.0003  44
   3  -2  16-36.3253 51.7317  42
   3   2  16-9.23397 54.1262  42
   3  -2  16 63.0937 47.7453  49
   3   2  16 81.7069 57.9897  49
   3  -2  16 36.6905 47.7927  27
   3   2  16-12.2423 46.3211  28
   3  -2  16 46.3201 55.7902  29
   3   2  17 13987.7 709.555  46
   3  -2  17 16028.1 678.617  45
   3  -2  17 15229.7 732.341  47
   3  -2  17 15715.6 688.556  44
   3   2  17 15001.0 755.617   6
   3   2  17 15142.0 749.308  39
   3   2  17 15753.0 707.254  41
   3  -2  17 16907.1 736.488  39
   3   2  17 15777.9 738.279  38
   3  -2  17 15434.0 738.068  38
   3  -2  17 18901.1 711.191  42
   3   2  17 19621.7 716.735  42
   3  -2  17 15539.3 704.026  43
   3  -2  17 14463.7 708.121  49
   3  -2  17 15078.7 682.697  29
   3  -2  17 15302.8 714.511  27
   3   2  17 14862.6 711.479  28
   3   2  18 193.229 65.2630  46
   3  -2  18 33.6564 46.6576  47
   3  -2  18 210.624 61.7950  45
   3  -2  18 117.560 53.3715  44
   3  -2  18 87.0503 55.8977  43
   3   2  18 136.366 61.0079  41
   3   2  18 101.738 70.3842  39
   3   2  18 80.6987 68.6139  38
   3  -2  18 58.2462 59.2591  38
   3  -2  18 84.8445 47.0044  29
   3   2  18 122.752 74.2865   6
   3  -2  19 7512.16 374.472  47
   3  -2  19 7228.92 337.643  44
   3   2  19 7199.81 379.841  38
   3  -2  19 7265.04 380.971  38
   3   2  19 7433.64 392.380  39
   3   2  19 7828.61 363.271  41
   3  -2  19 7154.96 349.150  43
   3  -2  20 1502.39 106.988  44
   3  -2  20 1245.50 125.894  38
   3   2  20 1184.19 123.993  38
   3  -2  20 1236.00 102.948  43
  -3  -3  22 237.668 38.7264  45
  -3  -3  22 177.716 33.3753  44
  -3  -3  22 205.078 28.5143  42
  -3  -3  21 58.0339 38.8197  45
  -3   3  21 47.2358 35.5854  41
  -3  -3  21 127.758 47.1388  44
  -3  -3  21 29.0828 34.0237  42
  -3   3  20 7000.79 353.165  33
  -3  -3  20 7427.46 341.043  42
  -3   3  20 7235.54 339.950  42
  -3   3  20 7630.97 358.629  41
  -3  -3  20 7283.01 357.837  44
  -3  -3  20 6816.86 336.028  45
  -3  -3  19 65.4950 63.3341  44
  -3  -3  19 8.69635 46.5421  43
  -3  -3  19-7.73032 49.5301  42
  -3   3  19 15.5165 46.1121  42
  -3   3  19 46.5772 49.8541  41
  -3  -3  19 50.6529 50.9849  32
  -3   3  19 63.9045 63.0705  33
  -3  -3  19 6.98463 57.9065  45
  -3  -3  18 56559.3 2388.50  44
  -3   3  18 63428.9 2398.02  46
  -3   3  18 59118.5 2392.16  33
  -3  -3  18 62134.2 2368.18  32
  -3  -3  18 61581.8 2374.82  42
  -3   3  18 60388.7 2376.29  42
  -3  -3  18 57584.5 2380.33  29
  -3   3  18 60286.3 2397.08  41
  -3   3  18 64437.4 2394.44  54
  -3  -3  18 66218.2 2400.33  54
  -3   3  17 10974.2 519.670  46
  -3   3  17 9386.48 509.435  33
  -3   3  17 10123.7 511.727  31
  -3  -3  17 10705.1 494.058  32
  -3  -3  17 10479.9 502.907  42
  -3   3  17 9598.33 494.959  42
  -3  -3  17 10032.0 508.355  29
  -3   3  17 9691.54 511.358  41
  -3   3  17 10741.6 512.888  54
  -3  -3  17 10288.7 510.265  54
  -3   3  16 17174.0 843.737  31
  -3  -3  16 19825.0 853.005  54
  -3   3  16 19438.7 848.938  54
  -3  -3  16 19067.9 839.779  42
  -3   3  16 19419.6 842.618  42
  -3   3  16 18143.5 844.997  46
  -3  -3  16 20698.2 908.089  10
  -3  -3  15 2499.10 417.908  50
  -3   3  15 2404.68 413.937  50
  -3  -3  15 1953.14 181.897  54
  -3   3  15 2630.80 201.361  54
  -3  -3  15 2012.93 181.118  42
  -3   3  15 2158.76 186.254  42
  -3   3  15 2724.01 198.097   3
  -3   3  15 2344.46 187.289  40
  -3   3  15 2221.62 193.489  46
  -3  -3  15 2168.61 217.243  10
  -3   3  14 5331.07 325.767  46
  -3  -3  14 5468.14 327.184  54
  -3   3  14 5419.42 321.466  54
  -3  -3  14 4671.92 580.722  50
  -3   3  14 4298.99 565.126  50
  -3  -3  14 4928.67 326.167  44
  -3   3  14 5459.61 331.546   9
  -3  -3  14 5386.21 345.886  12
  -3  -3  14 5823.20 362.648  10
  -3  -3  14 5169.06 327.791   9
  -3   3  14 5336.52 344.711  34
  -3   3  14 5316.29 311.289  40
  -3   3  14 5471.04 316.136   3
  -3   3  13 55135.7 2701.17  50
  -3  -3  13 51145.0 2644.72  50
  -3  -3  13 53488.6 2201.65  10
  -3   3  13 53045.4 2170.43   9
  -3  -3  13 54166.5 2172.58   9
  -3  -3  13 53760.6 2194.16  12
  -3  -3  13 53907.6 2140.08  32
  -3   3  13 55283.7 2187.26  33
  -3   3  13 55717.2 2165.51  54
  -3  -3  13 54951.5 2164.79  54
  -3   3  13 56046.8 2164.31   3
  -3   3  13 54845.0 2167.07  46
  -3   3  13 57336.1 2202.72  34
  -3  -3  12 2289.82 380.377  50
  -3   3  12 2613.29 406.148  50
  -3   3  12 2672.91 199.451   3
  -3   3  12 2932.28 204.596  54
  -3  -3  12 2390.58 190.749  54
  -3  -3  11 62464.9 2977.82  50
  -3   3  11 70122.7 3045.21  50
  -3   3  11 64335.9 2947.61  35
  -3   3  11 63291.7 2536.07  54
  -3  -3  11 65581.8 2541.49  54
  -3   3  11 67442.6 2550.13   3
  -3   3  10 16796.1 753.565  54
  -3  -3  10 17464.2 756.704  54
  -3   3  10 19123.0 1121.86  35
  -3   3  10 17733.8 1009.37   5
  -3   3  10 17821.6 766.944   3
  -3   3   9 20601.8 878.059  54
  -3  -3   9 20379.4 1210.26  53
  -3   3   9 23403.8 1256.64  53
  -3  -3   9 20759.7 878.295  54
  -3   3   9 21967.6 1238.24  35
  -3   3   9 21222.3 1153.59   5
  -3   3   9 21414.9 891.458   3
  -3   3   8 10085.4 723.882  53
  -3  -3   8 10145.8 723.280  53
   3   3  -8 10342.7 647.203   4
  -3   3   8 10057.4 476.319   3
  -3   3   8 10471.4 706.742   5
  -3   3   8 10832.5 769.718  35
  -3   3   7 3548.18 369.405  53
  -3  -3   7 3334.55 368.028  53
   3   3  -7 3263.27 329.152   4
  -3   3   7 4229.81 398.576   5
  -3   3   7 3564.49 412.097  35
  -3  -3   6 25185.9 1277.76  53
  -3   3   6 26783.1 1290.60  53
   3   3  -6 24337.0 1243.55   4
  -3   3   6 28046.5 1401.27  35
  -3   3   5 44934.4 2069.86  35
  -3  -3   5 45315.3 1946.82  53
  -3   3   5 43095.8 1926.59  53
  -3   3   4 371.535 136.857  35
  -3  -3   4 396.492 103.011  53
  -3   3   4 428.574 106.540  53
  -3  -3   3 83457.4 3458.05   1
  -3   3   3 83678.0 3321.48  53
  -3  -3   3 84379.9 3332.10  53
  -3   3   2 142026. 5604.38  35
  -3  -3   2 140098. 5550.46   1
  -3   3   1 13929.1 823.998  35
  -3  -3   1 14285.8 794.826   1
   3   3   0 18850.9 822.847  51
  -3  -3   0 17012.3 921.243   1
   3  -3   1 4627.94 303.623  51
   3   3   1 4889.45 303.226  51
   3  -3   2 5518.76 352.689  51
   3   3   2 5155.11 343.928  51
  -3  -3  -2 5080.93 380.374   1
   3  -3   3-18.5507 51.2647  51
   3   3   3-26.3186 57.4974   4
   3   3   4 47275.0 2098.36   4
   3  -3   4 49940.4 2075.09   2
   3   3   4 47181.5 2048.62   2
   3   3   5 107.236 82.9278   4
   3  -3   5 105.924 77.7236   2
   3   3   5 127.414 74.8029   2
  -3   3  -6 10172.5 594.049  35
   3  -3   6 9560.65 604.165   1
   3  -3   6 10073.0 666.153   2
   3   3   6 11072.4 680.281   2
  -3   3  -6 8888.41 537.943   5
   3   3   6 11022.2 657.636   4
   3  -3   7 19688.8 1023.31   1
   3  -3   7 21303.5 1146.52   2
   3   3   7 21771.3 1141.92   2
   3   3   7 20396.7 1057.40   4
   3  -3   8 14164.5 787.378   1
   3  -3   8 15320.2 949.387   2
   3   3   8 14787.2 924.288   2
   3  -3   8 15183.7 646.863  52
   3   3   8 14493.1 638.446  52
   3   3   8 13919.9 810.925   4
   3  -3   9 706.545 91.0867  52
   3   3   9 529.305 81.8830  52
   3  -3   9 574.743 189.497   2
   3   3   9 427.712 157.825   2
   3  -3  10 33458.1 1822.09   2
   3   3  10 34946.3 1824.81   2
   3  -3  10 34644.7 1833.54  36
   3   3  10 35984.1 1844.94  36
   3  -3  11 768.579 264.454  36
   3   3  11 852.949 240.542  36
   3   3  12 14091.5 690.424  37
   3  -3  12 14447.5 699.022  37
   3   3  12 13846.4 707.776   6
   3   3  12 16617.0 705.754  47
   3  -3  12 14613.6 658.650  44
   3  -3  12 14535.8 640.616  45
   3  -3  12 15775.2 711.162   7
   3   3  12 14310.2 696.399   7
   3   3  12 12778.1 1024.65  36
   3  -3  12 12609.1 1029.44  36
   3  -3  12 14683.4 678.887  30
   3  -3  12 13876.7 693.742  27
   3  -3  12 14826.8 670.195  29
   3   3  12 15983.9 715.340  28
   3  -3  12 13807.0 700.240  49
   3   3  12 15368.4 713.437  49
   3  -3  12 13961.6 670.068  43
   3  -3  12 16216.1 653.150  42
   3   3  12 16642.2 656.797  42
   3   3  12 13962.2 708.805  14
   3  -3  13 22951.4 1015.76  39
   3  -3  13 24828.8 1013.91  40
   3  -3  13 26695.6 1034.99   6
   3   3  13 21458.3 1049.10   6
   3  -3  13 22882.2 995.889  44
   3  -3  13 23733.5 979.108  45
   3  -3  13 19189.3 1020.59   7
   3   3  13 25003.6 1054.18   7
   3  -3  13 22677.7 1494.77  36
   3   3  13 21326.9 1456.15  36
   3  -3  13 23121.0 1015.16  30
   3   3  13 24821.3 1053.22  28
   3  -3  13 23535.2 1043.61  27
   3  -3  13 23586.3 1008.65  29
   3   3  13 26368.8 1067.75  49
   3  -3  13 23227.8 1045.60  49
   3  -3  13 23247.9 1016.25  43
   3  -3  13 27148.3 997.435  42
   3   3  13 25449.9 987.199  43
   3   3  13 21524.5 975.651  42
   3   3  13 25082.9 1070.92  14
   3  -3  14 26883.5 1137.29  30
   3   3  14 24344.2 1144.09  33
   3   3  14 26902.4 1166.58  28
   3  -3  14 27658.4 1133.15  29
   3  -3  14 26526.5 1164.39  27
   3  -3  14 30757.4 1121.71  42
   3   3  14 29674.5 1119.74  42
   3  -3  14 25344.3 1133.26  43
   3  -3  14 28227.1 1123.57  44
   3  -3  14 27752.1 1103.00  45
   3   3  14 25739.8 1182.99   6
   3  -3  14 26945.1 1140.97  39
   3   3  14 26609.9 1155.51  38
   3  -3  14 26010.6 1155.13  38
   3   3  14 24833.5 1166.44  39
   3   3  14 24731.2 1123.36  41
   3   3  14 25690.4 1642.63  36
   3  -3  14 27540.3 1691.76  36
   3   3  14 29408.0 1190.20  49
   3  -3  14 25826.4 1159.79  49
   3   3  15 2195.87 197.654  33
   3  -3  15 2162.55 199.610  27
   3  -3  15 2299.06 188.308  29
   3   3  15 2181.36 200.292  28
   3   3  15 2537.67 177.691  42
   3  -3  15 2684.56 182.664  42
   3  -3  15 2499.79 198.800  43
   3  -3  15 2497.25 174.220  45
   3   3  15 2216.15 219.909   6
   3   3  15 2306.31 204.694  38
   3  -3  15 2149.04 198.441  38
   3   3  15 2447.17 221.276  39
   3   3  15 2355.29 189.608  41
   3  -3  15 2118.71 189.806  39
   3   3  15 2116.89 402.359  36
   3  -3  15 2029.14 400.222  36
   3  -3  15 2162.04 194.945  49
   3  -3  16 17780.1 773.548  29
   3  -3  16 16687.9 797.895  27
   3   3  16 17169.1 800.113  28
   3  -3  16 21318.3 780.670  42
   3   3  16 20727.6 779.940  42
   3   3  16 16861.4 830.726   6
   3  -3  16 18676.5 758.308  45
   3  -3  16 16975.4 815.564  47
   3   3  16 17103.4 799.565  38
   3  -3  16 16594.2 799.397  38
   3   3  16 16501.3 815.904  39
   3   3  16 16618.8 776.166  41
   3   3  16 16836.6 826.359  40
   3  -3  16 17863.8 790.641  39
   3   3  16 16905.2 786.499  33
   3  -3  16 16401.4 787.249  49
   3  -3  17 153.482 69.9650  47
   3  -3  17 212.371 67.9002  45
   3  -3  17 191.132 66.1615  29
   3  -3  17 250.620 70.7770  27
   3   3  17 212.429 67.7397  28
   3   3  17 175.258 77.1933   6
   3   3  17 146.540 63.7418  41
   3   3  17 160.171 82.8036  39
   3   3  17 242.295 78.4449  38
   3  -3  17 257.948 81.3347  38
   3   3  17 253.875 90.6580  40
   3   3  18 760.484 112.781  46
   3  -3  18 1238.23 114.345  45
   3  -3  18 911.289 114.862  47
   3   3  18 771.965 98.3848  41
   3   3  18 892.131 125.289  39
   3   3  18 969.224 119.273  38
   3   3  18 1062.57 137.962  40
   3  -3  18 898.697 116.788  38
   3  -3  18 832.812 97.2596  29
   3   3  18 834.960 105.400  28
   3   3  18 950.865 135.791   6
   3   3  19 344.114 67.7953  41
   3   3  19 210.992 72.7049  39
   3   3  19 221.490 69.2330  38
   3  -3  19 258.115 71.9045  38
   3   3  19 278.695 75.3402  40
   3  -3  19 254.425 61.2904  47
   3   3  19 164.894 61.8179  46
   3  -3  19 279.699 60.2700  44
   3  -3  19 231.390 58.8387  43
   3   3  20 1733.92 145.292  40
   3  -3  20 1635.66 121.882  43
   3  -3  20 1941.94 122.468  44
   3  -3  21 623.822 60.7363  43
  -3  -4  22 2908.19 126.404  45
  -3  -4  22 2522.04 126.754  44
  -3   4  21 5275.44 242.366  33
  -3  -4  21 5622.05 230.363  45
  -3   4  21 5677.79 243.900  41
  -3   4  20 3012.89 191.538  33
  -3  -4  20 3385.29 179.331  45
  -3  -4  20 3287.70 168.995  42
  -3   4  20 3077.48 192.659  41
  -3   4  19 20842.3 901.895  41
  -3  -4  19 20804.6 867.628  45
  -3  -4  19 22006.7 899.668  29
  -3  -4  19 20950.8 899.757  43
  -3  -4  19 22638.7 867.917  42
  -3   4  19 20976.9 898.057  33
  -3   4  18 468.242 91.7295  41
  -3  -4  18 737.045 99.6954  32
  -3  -4  18 548.583 81.3619  42
  -3   4  18 662.749 86.1705  42
  -3  -4  18 641.603 104.630  44
  -3   4  18 657.741 99.2903  46
  -3  -4  18 557.371 84.3812  45
  -3  -4  18 594.159 98.4245  29
  -3  -4  17 2107.98 166.697  42
  -3   4  17 2241.44 172.950  42
  -3  -4  17 2451.52 200.913  44
  -3   4  17 2271.34 178.036  54
  -3  -4  17 2657.28 189.181  54
  -3  -4  17 2070.92 188.038  29
  -3   4  17 2401.99 190.506  46
  -3  -4  16 4842.73 335.138  10
  -3   4  16 4779.57 297.915  46
  -3  -4  16 4933.35 312.545  44
  -3  -4  16 4607.03 277.104  42
  -3   4  16 4814.07 284.198  42
  -3   4  16 4200.57 294.268  31
  -3  -4  16 4821.73 289.910  54
  -3   4  16 5145.16 294.672  54
  -3   4  15 10347.1 530.475  33
  -3   4  15 9711.97 504.578  46
  -3   4  15 9601.01 460.771  48
  -3  -4  15 8337.19 789.102  50
  -3   4  15 9494.59 841.261  50
  -3  -4  15 10582.3 553.704  10
  -3  -4  15 9311.89 510.974  44
  -3  -4  15 10398.5 491.460  42
  -3   4  15 9420.72 486.602  42
  -3   4  15 10250.9 536.767  34
  -3   4  15 10467.1 497.770  54
  -3  -4  15 10332.1 498.090  54
  -3   4  14 65598.8 2703.97  33
  -3  -4  14 70995.4 2664.21  32
  -3   4  14 69780.1 2689.62  46
  -3   4  14 69238.3 2641.96  48
  -3  -4  14 66754.1 3183.49  50
  -3   4  14 60748.0 3153.92  50
  -3  -4  14 69166.2 2729.06  12
  -3  -4  14 73385.1 2747.41  10
  -3  -4  14 66297.9 2696.86  44
  -3  -4  14 67840.3 2663.61  42
  -3   4  14 66785.5 2666.98  42
  -3   4  14 68067.7 2670.78  54
  -3  -4  14 68606.8 2673.59  54
  -3   4  14 69823.9 2729.71  34
  -3   4  14 69794.0 2689.47   3
  -3   4  13 1393.21 157.847  33
  -3  -4  13 1114.83 122.398  32
  -3   4  13 1141.58 135.161  46
  -3  -4  13 703.320 215.377  50
  -3   4  13 1456.24 302.505  50
  -3   4  13 1030.44 109.883  48
  -3  -4  13 1079.69 150.031  10
  -3  -4  13 1172.67 131.024   9
  -3   4  13 1253.43 138.436   9
  -3  -4  13 1036.59 144.501  12
  -3  -4  13 977.941 134.330  44
  -3   4  13 1093.72 123.060  54
  -3  -4  13 955.140 116.720  54
  -3   4  13 1388.63 145.303   3
  -3   4  13 1190.95 153.083  34
  -3   4  12 37234.3 1540.41  46
  -3   4  12 37193.8 1541.25   9
  -3  -4  12 38598.5 1586.22  10
  -3  -4  12 37841.8 1539.89   9
  -3  -4  12 36645.9 1954.11  50
  -3   4  12 36501.5 1974.31  50
  -3   4  12 38087.1 1507.30  48
  -3   4  12 39665.4 1559.74   3
  -3  -4  12 37745.8 1531.79  54
  -3   4  12 36940.9 1529.59  54
  -3   4  12 38432.7 1583.76  34
  -3   4  12 38299.2 1569.91  33
  -3  -4  12 38945.6 1520.00  32
  -3   4  11 9571.73 473.970   3
  -3   4  11 8580.89 441.005  54
  -3  -4  11 9118.14 446.334  54
  -3   4  11 9011.81 765.937  35
  -3   4  11 9184.66 754.860  50
  -3  -4  11 9230.54 742.920  50
  -3  -4  10 12137.0 883.902  50
  -3   4  10 15311.5 973.335  50
  -3   4  10 13893.7 637.820   3
  -3   4  10 13916.3 913.930   5
  -3   4  10 13150.0 965.998  35
  -3   4  10 13505.4 613.819  54
  -3  -4  10 13773.6 612.451  54
  -3   4   9 16738.2 722.705   3
  -3   4   9 15599.3 1001.57   5
  -3   4   9 15947.6 1075.78  35
  -3  -4   9 15392.3 685.659  54
  -3   4   9 16113.3 691.774  54
  -3   4   8 18863.3 786.356   3
  -3   4   8 18331.0 1100.46   5
   3   4  -8 16698.7 988.966   4
  -3  -4   8 17569.6 750.185  54
  -3  -4   8 18969.8 1062.63  53
  -3   4   8 15976.3 1105.89  35
  -3   4   7 99958.6 4098.55   5
  -3   4   7 100173. 4173.44  35
  -3   4   7 97066.1 3999.46  53
  -3  -4   7 92081.0 3976.54  53
  -3   4   6 5282.82 287.162   3
  -3   4   6 5211.00 498.118   5
  -3   4   6 5560.24 543.345  35
  -3  -4   6 5730.35 455.670  53
  -3   4   6 4970.72 432.965  53
  -3  -4   5 1981.66 315.131   1
  -3   4   5 3192.56 378.266   5
  -3   4   5 2808.31 286.118  53
  -3  -4   5 2371.80 267.756  53
  -3   4   5 3314.87 411.904  35
  -3   4   4 26184.6 1334.32   5
  -3   4   4 23329.3 1150.43  53
  -3  -4   4 23841.0 1160.41  53
  -3  -4   3 2495.65 324.972   1
  -3  -4   3 2188.96 221.811  53
  -3   4   3 2389.49 227.941  53
  -3  -4   2 23570.8 1264.80   1
  -3  -4   2 23237.8 1062.43  53
  -3   4   2 24059.4 1062.57  53
  -3  -4   1 2155.86 290.496   1
   3   4   0 19671.6 862.304  51
   3  -4   0 19649.8 868.833  51
  -3  -4   0 18453.1 1039.33   1
   3  -4   1 57006.3 2318.26  51
   3   4   1 58344.3 2317.81  51
  -3  -4  -1 59493.9 2509.30   1
   3  -4   2 9695.30 544.748  51
  -3  -4  -2 10304.3 647.494   1
  -3   4  -3 391.325 119.596   5
   3  -4   3 421.454 98.7203   2
   3   4   3 369.033 93.6832   2
  -3  -4  -3 155.873 84.9760   1
   3   4   4 37065.1 1794.88   4
  -3   4  -4 37716.8 1731.96   5
   3  -4   4 39615.7 1704.75   2
   3   4   4 40206.7 1698.32   2
  -3  -4  -4 36368.7 1694.81   1
   3   4   5 9726.04 641.658   4
  -3   4  -5 7853.35 537.887   5
   3  -4   5 7805.36 579.636   1
   3  -4   5 8143.37 555.801   2
   3   4   5 7782.32 545.931   2
  -3   4  -6 11797.7 688.837   5
   3   4   6 14164.1 825.526   4
   3  -4   6 13043.0 791.256   1
   3  -4   6 12572.4 783.814   2
   3   4   6 12608.1 773.360   2
   3   4   7 19910.5 1057.19   4
   3  -4   7 16785.0 999.851   1
   3  -4   7 18859.4 1059.59   2
   3   4   7 19597.3 1066.49   2
   3  -4   8 31424.2 1222.62  52
   3  -4   8 26738.7 1441.25   1
   3  -4   8 29873.4 1552.23   2
   3   4   8 30495.8 1550.77   2
   3   4   8 29621.8 1473.10   4
   3  -4   9 27552.1 1487.78  36
   3   4   9 27119.5 1472.03  36
   3  -4   9 29039.0 1515.98   2
   3  -4   9 25423.4 1338.77   1
   3   4   9 26554.5 1460.80   2
   3   4  10 5157.59 536.304  36
   3  -4  10 3756.95 477.678  36
   3  -4  11 11580.7 938.998  36
   3   4  11 13323.5 981.265  36
   3  -4  11 13480.3 631.411  30
   3  -4  11 13040.3 614.854  29
   3  -4  11 13843.9 585.809  45
   3  -4  11 13816.3 603.313  44
   3   4  11 14953.5 663.325  49
   3  -4  11 12245.6 609.929  43
   3   4  11 12673.7 658.690  14
   3  -4  12 583.884 99.2846  43
   3  -4  12 640.831 95.4132  44
   3  -4  12 878.862 96.1456  42
   3   4  12 748.190 88.0850  42
   3  -4  12 918.571 123.553   7
   3   4  12 632.457 108.911   7
   3  -4  12 625.573 111.950  27
   3  -4  12 569.964 104.565  30
   3   4  12 783.621 119.311  28
   3   4  12 810.739 129.266   6
   3  -4  12 701.753 90.2320  45
   3   4  12 1020.27 266.888  36
   3   4  12 703.779 128.765  14
   3   4  13 8760.33 802.926  36
   3  -4  13 7078.77 743.742  36
   3  -4  13 8413.80 452.674  30
   3   4  13 8596.80 472.959  28
   3  -4  13 7717.00 460.003  27
   3   4  13 8412.09 481.411   6
   3  -4  13 8209.02 425.557  44
   3  -4  13 8724.11 414.172  45
   3  -4  13 7883.84 440.296  43
   3  -4  13 10174.3 424.285  42
   3   4  13 9984.02 424.194  42
   3  -4  13 7643.64 457.341  49
   3   4  13 8102.63 445.305  38
   3  -4  13 8305.45 449.075  38
   3   4  13 8151.63 463.892  39
   3   4  13 8294.76 493.658  14
   3  -4  14 8085.81 450.953  30
   3   4  14 8757.13 478.261  28
   3  -4  14 8592.44 478.376  27
   3  -4  14 8966.27 452.145  29
   3  -4  14 8523.08 433.007  44
   3   4  14 9267.41 425.945  42
   3  -4  14 10342.9 432.280  42
   3  -4  14 8333.27 448.723  43
   3  -4  14 8655.33 469.592  49
   3   4  14 8168.43 449.333  38
   3  -4  14 8596.74 456.480  38
   3   4  14 7690.86 464.031  39
   3   4  14 8181.25 790.553  36
   3  -4  14 7751.05 775.297  36
   3   4  14 8137.06 486.441   6
   3  -4  15 6510.69 397.687  27
   3  -4  15 7231.61 382.202  29
   3   4  15 7562.74 413.018  28
   3  -4  15 7561.60 373.189  44
   3  -4  15 7078.00 386.861  43
   3  -4  15 5959.60 375.298  49
   3   4  15 7496.60 393.327  38
   3  -4  15 7186.99 389.927  38
   3   4  15 6272.46 396.276  39
   3   4  15 6723.71 374.905  41
   3   4  15 6975.43 405.879  33
   3   4  15 6685.51 415.682   6
   3  -4  16 4076.40 234.758  44
   3  -4  16 3837.15 246.808  43
   3   4  16 3035.33 241.933  33
   3   4  16 3171.20 252.301  39
   3   4  16 2960.96 222.961  41
   3   4  16 3069.49 260.993  40
   3   4  16 3822.42 246.130  38
   3  -4  16 3599.26 243.706  38
   3  -4  16 3814.33 262.090  27
   3   4  16 3620.16 255.448  28
   3  -4  16 3560.66 233.737  29
   3   4  16 3329.54 269.371   6
   3  -4  17 12175.2 572.949  43
   3   4  17 12007.4 615.329   6
   3   4  17 13053.9 610.532  39
   3   4  17 12646.7 573.605  41
   3   4  17 11264.6 611.210  40
   3   4  17 13650.8 589.095  38
   3  -4  17 11969.8 578.832  38
   3  -4  17 12314.6 595.201  27
   3   4  17 13201.6 599.491  28
   3  -4  17 12378.1 566.977  29
   3  -4  17 12240.6 606.707  47
   3  -4  17 12826.8 562.239  44
   3  -4  18 1480.39 136.725  43
   3   4  18 1585.90 163.254   6
   3   4  18 1633.31 158.976  46
   3  -4  18 1743.72 156.757  47
   3  -4  18 1767.94 134.513  44
   3   4  18 1750.32 138.463  41
   3   4  18 1603.41 165.918  40
   3   4  18 1901.27 146.024  38
   3   4  18 1804.03 161.480  39
   3  -4  18 1741.71 135.509  29
   3   4  18 1522.21 139.214  28
   3   4  19 4412.87 225.951  41
   3   4  19 3765.09 238.462  46
   3   4  19 3805.20 219.087  48
   3   4  19 4439.94 251.607  39
   3   4  19 4140.14 253.858  40
   3  -4  19 4022.26 216.997  29
   3   4  20 1411.95 120.449  40
   3   4  20 1388.15 112.655  46
   3  -4  21 115.602 32.4270  43
  -3   5  21 21544.1 832.925  33
  -3  -5  21 21629.3 825.865  44
  -3  -5  21 22715.2 815.477  45
  -3   5  20 3510.07 197.689  41
  -3  -5  20 3694.70 178.879  45
  -3  -5  20 3827.25 196.147  44
  -3  -5  20 3186.88 191.234  43
  -3  -5  19 16321.1 671.962  44
  -3  -5  19 16105.6 646.672  45
  -3   5  19 14635.8 678.112  41
  -3  -5  19 15709.6 676.655  29
  -3  -5  19 15766.1 683.527  43
  -3  -5  18 56.5452 60.4210  29
  -3  -5  18 72.5627 48.4144  45
  -3   5  18 115.218 57.4678  46
  -3   5  18 28.0616 61.3475  33
  -3   5  18 30.8332 60.2921  41
  -3  -5  18 95.0484 60.3320  44
  -3  -5  17 49.1003 51.8235  45
  -3   5  17 151.846 64.9700  46
  -3   5  17 65.7931 69.4906  33
  -3  -5  17 84.2635 63.5032  30
  -3  -5  17 119.256 68.7058  29
  -3  -5  17 50.5593 58.5204  44
  -3  -5  16 2587.81 226.979  10
  -3  -5  16 2166.28 191.345  44
  -3   5  16 2301.46 200.313  33
  -3  -5  16 2205.97 164.378  45
  -3   5  16 2602.61 196.757  46
  -3   5  15 1604.05 174.449  33
  -3  -5  15 2487.77 177.250  32
  -3  -5  15 1907.83 200.219  10
  -3   5  15 1780.15 147.102  48
  -3  -5  15 1941.56 156.179  54
  -3   5  15 1808.58 190.859  34
  -3  -5  15 1899.08 181.074  44
  -3   5  15 1905.31 151.796  42
  -3   5  15 1742.50 165.424  46
  -3  -5  14 2757.43 192.132  32
  -3   5  14 2387.52 214.603  33
  -3  -5  14 2621.17 185.130  54
  -3   5  14 2296.05 194.986  46
  -3   5  14 2372.23 175.563  48
  -3   5  14 1872.67 200.849  34
  -3   5  14 2230.40 173.358  42
  -3  -5  14 2493.90 209.028  44
  -3  -5  14 2532.92 229.975  10
  -3  -5  13 17742.6 782.717  54
  -3   5  13 19019.0 831.179   3
  -3   5  13 17802.7 807.188  46
  -3   5  13 17929.2 780.647  48
  -3  -5  13 16733.3 810.576  44
  -3   5  13 17986.9 838.526  33
  -3  -5  13 19536.0 793.050  32
  -3  -5  13 18372.6 849.921  12
  -3  -5  13 17626.9 848.184  10
  -3  -5  12 18154.4 804.583  54
  -3   5  12 20132.9 862.427   3
  -3   5  12 18693.7 832.551  46
  -3   5  12 18203.6 803.199  48
  -3   5  12 18296.5 1183.28  50
  -3  -5  12 17968.9 838.800  44
  -3   5  12 17426.1 849.688  33
  -3  -5  12 20889.9 817.803  32
  -3  -5  12 18991.7 871.974  12
  -3  -5  12 19156.8 876.684  10
  -3  -5  11 732.832 92.3924  54
  -3   5  11 812.852 119.595   3
  -3   5  11 835.205 214.741  50
  -3   5  11 825.234 98.0976  48
  -3   5  11 936.488 131.212  33
  -3  -5  11 985.145 106.238  32
  -3  -5  11 754.463 123.508  10
  -3  -5  11 1037.38 139.928  12
  -3   5  11 747.417 226.681  35
  -3   5  11 855.448 129.682  34
  -3   5  11 631.224 98.3692  46
  -3   5  10 34144.0 1372.47   3
  -3   5  10 29938.4 1791.52  35
  -3   5  10 31163.3 1672.27  50
  -3  -5  10 32570.9 1311.63  54
  -3   5   9 9257.98 473.787   3
  -3   5   9 8888.28 797.257  35
  -3   5   9 9087.30 760.747   5
  -3   5   9 9294.12 693.243  50
  -3   5   8 891.933 251.722  35
  -3  -5   8 953.350 200.687  50
  -3   5   8 772.694 193.852  50
  -3   5   8 996.720 250.420   5
  -3   5   7 18894.3 1185.67   5
  -3   5   7 18790.7 821.863   3
  -3   5   7 18815.3 1224.70  35
  -3   5   6 865.977 226.223   5
  -3   5   6 478.895 83.7782   3
  -3  -5   6 697.913 207.514   1
  -3   5   6 365.659 191.911  35
  -3   5   5 3068.51 199.793   3
  -3   5   5 2842.40 391.266   5
  -3   5   5 3180.49 435.594  35
  -3  -5   5 2789.39 291.323  53
  -3   5   4 4601.24 261.133   3
  -3   5   4 5290.58 550.397  35
  -3  -5   4 4861.40 368.132  53
  -3  -5   3 8256.02 696.086   1
  -3  -5   3 8770.51 504.594  53
  -3  -5   2 4706.48 486.747   1
  -3   5   2 5448.72 508.525   5
   3   5  -2 4639.59 274.692  51
  -3  -5   2 4397.77 308.788  53
  -3  -5   1 5268.71 501.531   1
  -3   5   1 4847.54 475.432   5
   3   5  -1 4688.67 278.766  51
  -3  -5   1 4232.43 292.298  53
  -3   5   0 5298.90 496.213   5
  -3  -5   0 5384.83 507.737   1
   3   5   0 4952.83 302.996  51
  -3  -5  -1 9013.71 658.865   1
   3   5   1 8020.44 443.494   2
  -3   5  -1 7822.69 629.746   5
   3   5   2 658.978 110.478   2
  -3  -5  -2 611.687 159.241   1
  -3   5  -2 906.242 195.622   5
  -3  -5  -3 16889.8 975.919   1
   3   5   3 16845.0 818.800   2
  -3   5  -3 15785.9 972.330   5
   3  -5   4 1112.77 227.271   1
   3   5   4 895.683 148.943   2
   3  -5   4 722.479 135.289   2
  -3  -5  -4 864.843 182.699   1
  -3   5  -4 1102.44 206.411   5
   3  -5   5 19902.7 1114.99   1
   3  -5   5 17874.5 948.076   2
  -3  -5  -5 18833.3 1005.56   1
   3   5   5 17818.1 944.564   2
   3   5   5 18706.3 1096.95   4
  -3   5  -5 17231.3 991.237   5
   3  -5   6 5322.62 496.280   1
   3  -5   6 4900.97 424.319   2
   3   5   6 5013.09 423.089   2
   3   5   6 4397.14 460.850   4
   3  -5   7 164.519 90.9886   2
   3   5   7 98.3451 78.5272   2
   3  -5   7 39.9083 67.6231   1
   3   5   7 66.3877 91.7897  36
   3  -5   7 130.500 78.1524  36
   3   5   7 117.251 93.5947   4
   3  -5   8 121.127 88.4531   1
   3  -5   8 184.459 102.158  36
   3   5   8 304.614 129.032   4
   3  -5   9 1022.10 226.273   1
   3  -5   9 1278.96 258.312  36
   3   5  10 17173.3 760.751  28
   3  -5  10 16147.7 717.148  29
   3  -5  10 16011.6 692.559  44
   3  -5  10 16988.1 687.645  45
   3  -5  10 16158.7 757.995  18
   3  -5  10 14341.3 1017.47  36
   3  -5  10 15217.0 711.360  43
   3   5  10 14896.2 763.670  14
   3  -5  11 2547.07 200.835  43
   3  -5  11 2665.86 232.865  19
   3  -5  11 3231.33 246.397  18
   3   5  11 2983.82 232.795  28
   3  -5  11 2600.76 202.113  29
   3   5  11 2674.25 229.517   6
   3  -5  11 2599.57 390.302  36
   3  -5  11 2815.75 221.461  30
   3  -5  11 2598.64 185.452  44
   3  -5  11 2969.74 186.247  45
   3   5  11 2126.38 226.044  14
   3   5  12 1340.36 175.952  14
   3  -5  12 1345.48 150.722  30
   3  -5  12 1053.79 130.033  29
   3   5  12 1149.29 155.984   6
   3  -5  12 1267.48 124.933  44
   3  -5  12 1300.68 122.456  45
   3  -5  12 1284.43 141.317  43
   3  -5  12 1270.10 156.158  18
   3  -5  13 32944.9 1322.01  30
   3  -5  13 31293.7 1296.67  29
   3  -5  13 28915.6 1325.23  27
   3   5  13 32772.0 1341.14  28
   3   5  13 29392.9 1331.40   6
   3  -5  13 32256.8 1273.42  44
   3  -5  13 34131.0 1266.52  45
   3  -5  13 30267.2 1295.26  43
   3  -5  13 28829.7 1311.85  49
   3  -5  13 30127.4 1281.72  38
   3   5  13 30989.3 1320.76  39
   3   5  13 31573.0 1370.57  14
   3   5  14 866.820 125.591  34
   3  -5  14 885.347 127.512  30
   3   5  14 1068.36 141.902  28
   3   5  14 850.939 136.472   6
   3  -5  14 1175.51 135.578  43
   3  -5  14 1195.22 119.937  44
   3  -5  14 935.065 110.957  45
   3   5  14 1021.24 135.468  39
   3  -5  14 1027.05 119.084  38
   3  -5  14 1070.65 131.510  49
   3  -5  14 1077.74 141.491  27
   3   5  15 41147.3 1675.24  28
   3  -5  15 39730.5 1677.47  27
   3   5  15 41855.0 1671.25  39
   3   5  15 36461.3 1623.90  41
   3  -5  15 40632.4 1640.93  43
   3   5  15 39755.3 1685.80   6
   3   5  15 38686.3 1678.89  33
   3  -5  15 44698.0 1618.11  45
   3  -5  15 42631.1 1619.52  44
   3  -5  16 4125.22 267.590  27
   3   5  16 3687.77 255.268  28
   3   5  16 3501.87 246.019  39
   3   5  16 2970.79 218.093  41
   3   5  16 3112.84 258.249  40
   3  -5  16 3908.18 241.263  43
   3   5  16 3359.95 256.338   6
   3   5  16 3448.88 255.800  33
   3  -5  16 3774.58 219.798  44
   3   5  17 8640.70 420.800  28
   3  -5  17 8106.34 393.585  29
   3  -5  17 7867.96 417.065  27
   3   5  17 8098.61 412.194  39
   3   5  17 7809.23 388.994  41
   3   5  17 7696.16 432.073  40
   3  -5  17 7671.36 393.108  43
   3   5  17 7830.92 425.533   6
   3   5  17 7582.01 411.616  33
   3  -5  17 7715.25 422.720  47
   3  -5  17 8156.78 380.811  44
   3   5  18 548.713 82.9697  39
   3   5  18 655.786 102.509  40
   3  -5  18 399.006 70.9614  43
   3  -5  18 512.775 72.5340  44
   3   5  18 458.638 86.4104   6
   3  -5  18 467.551 74.3262  29
   3   5  18 463.392 73.4213  48
   3   5  18 424.818 85.5310  46
   3  -5  18 331.151 69.9310  47
   3  -5  19 1117.08 93.7738  29
   3  -5  19 1125.94 97.1487  43
   3   5  19 986.594 106.398  46
   3   5  19 1060.49 94.5597  48
   3  -5  19 1418.97 99.5035  44
   3   5  19 1099.79 115.400  40
   3  -5  20 82.3343 34.5525  43
   3   5  20 89.7979 40.0413  40
   3   5  20 19.7776 37.4897  46
  -3  -6  20 3179.67 155.044  44
  -3   6  20 2936.55 162.558  33
  -3  -6  20 3036.88 162.627  43
  -3  -6  20 3185.89 161.814  29
  -3   6  20 2858.18 161.451  41
  -3  -6  19 1152.89 82.6891  45
  -3  -6  19 1263.34 97.1507  44
  -3  -6  19 1092.09 106.446  43
  -3   6  19 1083.76 100.596  33
  -3  -6  19 1144.71 104.817  29
  -3   6  19 976.457 102.423  41
  -3  -6  18 91.5552 40.5865  45
  -3   6  18 86.2818 43.0938  46
  -3  -6  18 59.6469 50.6392  44
  -3   6  18 23.9486 51.2101  33
  -3  -6  18 120.150 63.1461  29
  -3   6  18 54.2332 55.2110  41
  -3  -6  17 878.278 112.834  30
  -3   6  17 791.908 108.960  33
  -3  -6  17 693.886 98.4473  44
  -3   6  17 736.911 93.5133  46
  -3  -6  17 828.688 85.0777  45
  -3  -6  16 9471.91 438.078  45
  -3   6  16 9701.28 467.427  46
  -3  -6  16 9534.35 471.481  44
  -3   6  16 10135.7 510.277  34
  -3  -6  16 10149.9 498.479  30
  -3   6  16 9768.78 492.337  33
  -3   6  15 5001.01 315.195  33
  -3  -6  15 5039.42 327.991  10
  -3  -6  15 5129.72 269.116  45
  -3   6  15 4723.33 290.381  46
  -3  -6  15 4963.02 300.747  44
  -3   6  15 5080.88 331.342  34
  -3   6  15 5141.91 282.405  48
  -3  -6  14 6405.53 364.108  44
  -3  -6  14 6721.66 397.163  10
  -3   6  14 6413.41 358.248  46
  -3  -6  14 6364.86 325.440  45
  -3   6  14 6326.07 380.577  33
  -3   6  14 6654.96 346.489  48
  -3  -6  13 140.087 72.3971  44
  -3  -6  13 273.195 91.2470  10
  -3  -6  13 184.847 54.4118  45
  -3   6  13 215.036 67.5446  46
  -3   6  13 135.370 51.2496  48
  -3  -6  13 197.443 81.7474  19
  -3   6  13 82.1900 78.2794  33
  -3   6  12 4949.37 320.571  33
  -3  -6  12 5150.19 335.294  12
  -3  -6  12 4640.13 318.580  10
  -3  -6  12 4273.38 290.154  44
  -3  -6  12 3954.46 308.294  19
  -3   6  12 5011.97 294.940  46
  -3   6  12 4829.08 332.793  34
  -3   6  12 5036.08 284.742  48
  -3   6  11 5707.66 350.773  33
  -3  -6  11 5585.61 352.123  10
  -3  -6  11 5614.87 356.015  12
  -3  -6  11 5423.39 326.387  44
  -3   6  11 5478.55 317.073  46
  -3   6  11 5926.08 355.608   3
  -3   6  11 5001.62 352.096  34
  -3   6  11 5572.11 310.632  48
  -3  -6  11 5433.09 350.258  22
  -3  -6  10 1013.67 121.742  44
  -3   6  10 1031.22 270.029  35
  -3   6  10 1026.73 148.029  34
  -3   6  10 1177.26 119.628  48
  -3  -6  10 994.730 141.994  12
  -3  -6  10 1143.63 142.782  10
  -3   6  10 1038.84 139.351  33
  -3   6   9 1117.59 136.765  33
  -3  -6   9 1063.26 140.324  12
  -3  -6   9 1353.71 149.216  10
  -3   6   9 1121.71 114.824  48
  -3   6   8 6852.47 383.429   3
  -3   6   8 5541.89 665.433  35
  -3  -6   7 2386.37 412.036   1
  -3   6   7 2560.63 203.884   3
  -3   6   7 2503.08 401.214   5
  -3   6   7 2931.70 461.746  35
  -3   6   6 8572.29 420.820   3
  -3  -6   6 7033.20 728.592   1
  -3   6   6 6359.93 691.432   5
  -3   6   6 6704.91 718.259  35
  -3   6   5 14765.0 680.735   3
  -3   6   5 17078.7 1130.68   5
  -3   6   5 16412.7 1159.84  35
  -3   6   4 187202. 7000.08   3
  -3  -6   4 179962. 7579.48   1
  -3   6   4 187967. 7629.22  35
  -3  -6   3 3244.67 461.638   1
  -3   6   3 2536.03 179.764   3
  -3   6   3 2763.36 412.580   5
  -3  -6   2 50244.8 2334.63   1
  -3   6   2 44953.3 1789.70   3
  -3   6   2 47226.9 2285.30   5
  -3  -6   1 1824.58 326.132   1
  -3   6   1 1521.05 125.215   3
  -3   6   1 1846.25 323.690   5
  -3  -6   0 7675.41 674.524   1
  -3   6   0 7104.89 646.886   5
  -3  -6  -1 9699.30 776.925   1
  -3   6  -1 9951.42 767.377   5
   3  -6   2 21759.1 1278.09   1
  -3  -6  -2 22781.0 1289.21   1
  -3   6  -2 20640.1 1245.78   5
   3  -6   3 10621.2 814.939   1
  -3  -6  -3 11686.0 818.142   1
  -3   6  -3 10955.8 802.646   5
   3  -6   4 47.1675 92.2625   1
  -3  -6  -4 160.329 96.0155   1
  -3   6  -4 160.909 104.068   5
   3  -6   5 3211.83 425.116   1
   3  -6   6 16599.8 1089.96   1
   3   6   6 15877.2 1064.51   4
   3  -6   7 35980.8 1924.54   1
   3   6   7 39126.0 1933.71   4
   3   6   8 155442. 5783.17  28
   3   6   8 144859. 6169.38   4
   3  -6   8 140157. 6203.75   1
   3  -6   8 154065. 5774.55  30
   3  -6   8 149580. 5806.33  19
   3  -6   8 155921. 5820.12  22
   3  -6   9 1272.36 131.469  29
   3   6   9 1427.04 152.202  28
   3  -6   9 1273.61 158.607  19
   3  -6   9 1154.61 259.203   1
   3  -6   9 1177.90 143.332  30
   3  -6   9 1259.68 128.461  43
   3  -6   9 1247.90 112.186  44
   3  -6   9 1483.20 164.529  18
   3  -6  10 6612.80 351.670  29
   3   6  10 6897.67 386.971  28
   3  -6  10 6768.67 327.108  44
   3  -6  10 6504.20 396.719  19
   3  -6  10 6379.98 372.908  30
   3  -6  10 5606.23 336.610  43
   3  -6  10 5471.92 372.048  18
   3   6  10 5755.14 391.718  14
   3   6  11 3446.06 280.752  14
   3  -6  11 2908.27 220.976  29
   3   6  11 3247.16 251.685  28
   3   6  11 3070.16 246.874   6
   3  -6  11 2905.99 217.885  43
   3  -6  11 3499.23 267.871  18
   3  -6  11 3164.95 202.900  44
   3   6  12 284.448 107.706  14
   3  -6  12 238.200 71.9234  43
   3  -6  12 297.917 65.7363  44
   3  -6  12 277.045 84.5398  18
   3  -6  12 350.984 83.8278  29
   3   6  12 327.551 91.9862  28
   3   6  12 436.641 98.0068   6
   3  -6  12 320.052 104.364  19
   3   6  12 404.425 87.1320  39
   3  -6  13 4225.58 285.443  30
   3  -6  13 4180.73 268.978  29
   3   6  13 4422.80 299.908   6
   3  -6  13 4216.74 243.975  44
   3  -6  13 3854.21 260.390  43
   3  -6  13 3577.37 265.503  49
   3   6  13 3949.24 319.352  14
   3   6  13 4293.52 279.454  39
   3  -6  14 60.7699 78.8199  30
   3  -6  14 83.0481 67.3410  29
   3   6  14 13.5099 64.7303   6
   3  -6  14 88.7809 54.1425  44
   3  -6  14 104.069 63.5657  43
   3   6  14 104.185 66.9752  39
   3   6  14 108.790 67.8099  34
   3  -6  14 100.577 73.0010  27
   3   6  15 7601.63 397.949  39
   3   6  15 6318.15 371.927  41
   3  -6  15 8655.62 380.118  44
   3  -6  15 7486.18 389.219  43
   3   6  15 7852.78 423.357   6
   3   6  15 6922.99 424.971  33
   3  -6  15 7408.07 425.658  27
   3   6  15 8228.03 424.522  28
   3  -6  15 7432.10 388.433  29
   3   6  16 18201.6 776.125  39
   3   6  16 16006.4 753.020  41
   3   6  16 17396.7 810.589  40
   3  -6  16 18518.0 748.289  44
   3  -6  16 18511.4 770.582  43
   3   6  16 18449.2 800.825   6
   3   6  16 17537.0 809.365  33
   3  -6  16 17880.3 806.186  27
   3  -6  16 17832.7 767.219  29
   3   6  16 19064.8 803.822  28
   3   6  17 585.857 83.3855  39
   3   6  17 861.278 116.408  40
   3   6  17 670.296 87.0580  48
   3  -6  17 717.162 101.204  47
   3  -6  17 696.677 87.9816  43
   3  -6  17 619.539 77.0470  44
   3   6  17 660.740 95.0871   6
   3  -6  17 648.476 97.6867  27
   3   6  17 645.958 100.608  33
   3   6  18 4945.00 255.943  48
   3  -6  18 5310.24 245.302  44
   3  -6  18 4855.91 251.129  43
   3   6  18 4866.77 275.502  40
   3   6  19 4328.41 228.879  40
   3  -6  19 4707.47 218.252  43
   3   6  19 4222.58 216.206  48
   3  -6  19 4647.10 217.966  29
   3  -6  20 806.700 56.9416  43
   3   6  20 802.348 63.3490  46
  -3  -7  20 147.281 23.6855  43
  -3   7  20 153.068 24.4326  33
  -3   7  19 88.3318 37.9248  33
  -3   7  19 63.1350 33.6203  41
  -3  -7  19 46.2658 24.2358  44
  -3   7  18 2022.04 145.988  33
  -3   7  18 2182.65 155.451  41
  -3  -7  18 2337.21 135.272  44
  -3   7  17 41.4000 37.8880  46
  -3  -7  17-41.4923 35.9172  45
  -3   7  17 47.1890 54.3296  33
  -3  -7  17 8.39212 51.1996  30
  -3  -7  17 11.9566 39.1786  44
  -3  -7  17 47.3335 53.9483  29
  -3  -7  16 5970.89 340.744  30
  -3   7  16 5953.58 333.851  33
  -3  -7  16 5989.15 333.652  29
  -3  -7  16 6443.18 286.906  45
  -3  -7  16 6175.36 314.002  44
  -3   7  16 6127.30 310.895  46
  -3  -7  15 2953.27 224.894  29
  -3   7  15 3079.71 200.653  48
  -3   7  15 3172.28 228.540  33
  -3  -7  15 3119.13 232.550  30
  -3  -7  15 3120.62 178.139  45
  -3  -7  15 3313.06 210.107  44
  -3   7  15 3164.84 202.736  46
  -3   7  14 3941.04 290.924  34
  -3   7  14 4360.36 287.743  33
  -3   7  14 4533.73 261.829  48
  -3  -7  14 4472.00 289.177  10
  -3  -7  14 3913.63 252.759  44
  -3  -7  14 4301.04 227.677  45
  -3   7  14 4344.55 256.980  46
  -3  -7  13 102.324 69.6862  10
  -3  -7  13 131.846 62.7912  44
  -3   7  13 12.7923 68.5662  33
  -3  -7  13 86.3329 74.4891  19
  -3   7  13 159.635 56.6915  46
  -3   7  13 107.756 49.8877  48
  -3   7  13 132.119 77.3331  34
  -3  -7  12 3461.91 236.900  44
  -3   7  12 3826.79 240.944  48
  -3  -7  12 3768.72 265.062  10
  -3   7  12 3217.22 270.892  34
  -3  -7  12 3641.12 273.161  22
  -3  -7  12 3643.52 280.903  19
  -3   7  12 3111.35 249.229  33
  -3  -7  11 45709.3 1920.62  44
  -3   7  11 49886.9 1926.36  48
  -3  -7  11 49101.5 1962.92  10
  -3   7  11 49050.7 1990.56  34
  -3  -7  11 49786.2 1991.66  22
  -3   7  11 48360.9 1963.06  33
  -3   7  10 28938.8 1272.21  34
  -3   7  10 29901.1 1254.46  33
  -3  -7  10 29557.4 1217.38  44
  -3   7  10 29950.6 1214.09  48
  -3  -7  10 30301.5 1269.46  12
  -3  -7  10 28828.2 1247.06  10
  -3   7   9 1081.56 142.696  33
   3   7  -9 1246.40 142.945  24
  -3   7   9 1135.74 313.537  35
  -3   7   9 1196.70 125.580  48
  -3  -7   9 1482.53 162.478  12
  -3  -7   9 1357.61 152.242  10
  -3   7   8 1762.76 172.013  33
  -3   7   8 1641.68 149.807  48
  -3   7   8 1729.53 185.087  11
  -3  -7   8 2116.28 191.969  12
  -3  -7   8 2145.20 185.245  10
   3   7  -8 1995.67 182.808  24
   3   7  -7 32111.6 1304.84  24
  -3   7   7 29913.8 1322.41  11
  -3  -7   7 32423.1 1304.53  12
  -3   7   7 26582.7 1802.72  35
  -3   7   7 30605.6 1260.33  48
   3  -7  -7 30071.3 1659.72   1
  -3  -7   7 31317.9 1884.41   1
  -3   7   6 14049.0 1113.76  35
  -3   7   6 13544.8 605.725  48
   3  -7  -6 11584.5 909.650   1
  -3  -7   6 13928.0 1112.60   1
   3  -7  -5 49094.1 2435.34   1
  -3   7   5 51889.8 2654.44  35
   3  -7  -4 7787.89 720.390   1
  -3  -7   4 9577.62 872.001   1
  -3   7   4 8427.03 841.259  35
  -3   7   3 431.351 200.844   5
   3  -7  -3 676.035 216.635   1
  -3  -7   3 710.382 237.064   1
  -3   7   2 1969.07 370.813   5
   3  -7  -2 1895.71 336.878   1
  -3  -7   2 1879.69 368.942   1
  -3   7   1 26818.2 1574.40   5
  -3  -7   1 25520.8 1588.15   1
   3  -7  -1 26164.0 1524.66   1
  -3   7   0 31104.8 1734.76   5
   3  -7   0 27346.9 1661.25   1
  -3  -7   0 33615.8 1794.64   1
  -3  -7  -1 171.031 111.568   1
  -3  -7  -2 15095.0 1066.65   1
  -3  -7  -3 720.377 210.020   1
   3  -7   3 1284.46 280.251   1
   3  -7   4 7166.13 681.128   1
  -3  -7  -4 5088.99 559.208   1
   3  -7   5 51069.8 2541.06   1
   3  -7   6 1035.69 124.904  30
   3   7   6 1030.02 120.074  28
   3   7   6 1292.42 293.606   4
   3  -7   6 1042.89 274.794   1
   3   7   6 1538.40 172.656  14
   3   7   6 1372.01 121.492  48
   3  -7   6 1110.08 153.356  18
   3  -7   6 905.209 136.640  19
   3  -7   6 1318.16 164.541  22
   3  -7   7 17365.0 809.559  18
   3   7   7 16730.2 732.381  48
   3  -7   7 17290.9 1190.17   1
   3  -7   7 16859.7 762.063  30
   3  -7   7 16288.6 723.996  29
   3   7   7 18096.5 771.593  28
   3   7   7 16761.3 1149.42   4
   3  -7   7 16896.0 798.904  19
   3  -7   7 15628.9 764.231  23
   3   7   7 16913.9 807.408  14
   3  -7   8 3197.79 240.990  30
   3  -7   8 3463.63 269.341  19
   3  -7   8 3161.68 273.304  22
   3  -7   8 3526.50 481.886   1
   3  -7   8 3206.26 214.697  29
   3   7   8 3454.10 244.966  28
   3  -7   8 3242.97 268.183  18
   3   7   8 3326.09 219.302  48
   3   7   8 3099.86 267.094  14
   3  -7   9 1087.57 141.752  30
   3  -7   9 983.135 117.880  29
   3   7   9 1064.79 134.879  28
   3  -7   9 1377.46 169.320  19
   3  -7   9 1280.81 160.128  18
   3   7   9 1342.22 173.940  14
   3  -7   9 1115.62 272.336   1
   3  -7  10 26608.5 1109.79  30
   3  -7  10 26045.9 1068.98  29
   3   7  10 27481.3 1123.04  28
   3   7  10 24666.7 1096.02   6
   3  -7  10 25566.4 1136.97  19
   3   7  10 24395.5 1144.26  14
   3  -7  10 26504.9 1141.62  18
   3  -7  10 22951.5 1049.91  43
   3   7  10 24971.9 1069.26  48
   3  -7  10 26111.6 1031.71  44
   3  -7  11 7482.69 399.532  29
   3   7  11 8273.91 446.371  28
   3   7  11 7782.13 428.829   6
   3  -7  11 6487.27 440.160  19
   3  -7  11 7370.58 394.478  43
   3  -7  11 7980.10 437.746  30
   3  -7  11 7638.06 452.781  18
   3   7  11 8232.21 413.521  48
   3  -7  11 7820.09 372.315  44
   3   7  12 15421.7 721.536   6
   3  -7  12 15163.5 744.119  18
   3   7  12 14821.7 693.895  48
   3  -7  12 15432.6 657.745  44
   3  -7  12 15501.7 723.668  30
   3  -7  12 15463.4 693.337  29
   3   7  12 17147.2 745.572  28
   3  -7  12 14292.1 680.779  43
   3   7  13 19785.4 871.183   6
   3   7  13 19090.8 847.789  48
   3  -7  13 20118.2 813.078  44
   3   7  13 18856.1 923.705  14
   3  -7  13 18348.2 832.892  43
   3  -7  13 18952.1 840.417  29
   3   7  13 21484.8 897.560  28
   3   7  14 4475.59 270.936  48
   3  -7  14 4530.63 240.537  44
   3  -7  14 4332.64 263.698  29
   3  -7  14 4429.34 300.121  27
   3   7  14 4014.41 288.965  34
   3   7  14 4539.39 282.430   6
   3  -7  14 4153.40 254.802  43
   3  -7  15 3070.89 206.964  29
   3  -7  15 3247.84 238.271  27
   3   7  15 3267.67 214.023  48
   3  -7  15 3287.62 188.640  44
   3   7  15 3748.88 232.053   6
   3   7  15 2879.33 238.611  33
   3  -7  15 3126.38 202.516  43
   3  -7  16 3420.44 227.463  27
   3  -7  16 3063.44 193.881  29
   3  -7  16 3196.65 177.914  44
   3   7  16 3232.04 203.780   6
   3   7  16 2982.56 222.186  33
   3  -7  16 3230.39 191.157  43
   3   7  16 2978.72 214.545  40
   3  -7  17 239.616 50.8497  43
   3   7  17 126.479 60.8850  46
   3   7  17 202.595 64.3663  33
   3  -7  17 172.274 54.1908  27
   3  -7  17 283.963 59.8191  29
   3   7  17 357.732 68.2504  40
   3  -7  18 1028.99 78.8553  43
   3   7  18 856.529 89.4590  46
   3  -7  18 972.959 79.8984  29
   3   7  18 1036.42 88.6517  40
   3   7  18 865.566 78.6946  48
   3   7  19 127.304 32.1731  46
   3   7  19 157.584 28.5343  48
   3  -7  19 100.616 22.4672  43
  -3  -8  18 470.060 57.0093  43
  -3   8  18 375.346 50.7879  33
  -3   8  18 528.107 61.6959  41
  -3  -8  18 493.725 57.8373  29
  -3  -8  17 826.005 87.2269  43
  -3  -8  17 764.163 61.8457  44
  -3   8  17 831.612 85.7614  33
  -3  -8  17 828.280 90.1816  30
  -3  -8  17 738.736 83.9265  29
  -3  -8  16 3037.76 170.983  44
  -3   8  16 3407.22 202.281  33
  -3  -8  16 3241.52 210.310  30
  -3  -8  16 3415.75 204.896  29
  -3  -8  15 9942.10 467.030  29
  -3   8  15 9592.07 485.023  34
  -3   8  15 10335.0 452.592  48
  -3  -8  15 9681.24 429.793  44
  -3  -8  15 10581.4 485.738  30
  -3   8  15 10055.8 469.713  33
   3  -8 -15 8704.90 435.694  16
  -3   8  14 8364.68 403.840  48
  -3   8  14 7755.69 414.315  33
  -3   8  14 8634.96 446.612  34
  -3  -8  14 7971.48 381.024  44
  -3  -8  14 8246.02 416.430  29
  -3  -8  13 9838.76 530.808  29
  -3  -8  13 11364.1 511.594  44
  -3  -8  13 10984.0 568.471  19
  -3  -8  13 11696.1 546.234  10
  -3   8  13 12120.5 559.991  33
  -3   8  13 12061.3 538.309  48
  -3   8  13 11391.8 576.963  34
  -3   8  12 773.478 104.355  48
  -3   8  12 839.439 120.718  33
  -3  -8  12 774.358 132.543  19
  -3  -8  12 781.691 128.330  22
  -3  -8  12 793.879 111.063  10
  -3   8  12 772.280 129.071  34
  -3   8  11 143.184 56.6454  48
  -3   8  11 49.5928 65.3342  33
  -3  -8  11 111.363 85.2095  19
  -3  -8  11 135.988 78.1989  22
  -3   8  11 59.3697 75.4378  34
  -3  -8  11 103.195 63.4774  10
  -3  -8  10 2864.60 217.157  10
  -3   8  10 2637.52 218.533  33
  -3   8  10 2745.94 204.817  48
  -3   8  10 2955.14 246.897  34
  -3  -8  10 2825.04 248.942  22
   3   8  -9 10095.6 516.937  24
  -3   8   9 9757.04 504.002  33
  -3   8   9 9890.32 483.799  48
  -3   8   9 9481.91 526.782  34
  -3   8   9 8614.93 902.932  35
  -3   8   8 371.276 84.5450  33
  -3   8   8 279.912 86.8991  11
  -3   8   8 231.104 184.791  35
  -3   8   8 347.380 71.7459  48
   3   8  -8 440.539 95.8153  24
   3   8  -7 3622.09 261.897  24
   3  -8  -7 2990.19 434.725   1
  -3   8   7 2975.64 516.993  35
  -3   8   7 3365.85 274.117  11
   3   8  -6 8478.66 479.902  24
   3  -8  -6 8887.10 786.177   1
  -3  -8   6 9502.42 494.069  18
  -3   8   6 8684.75 903.675  35
  -3   8   6 8923.69 511.263  11
   3   8  -5 11715.5 592.261  24
   3  -8  -5 10760.0 903.680   1
  -3   8   5 10996.5 547.435  48
  -3  -8   5 11375.9 599.830  20
  -3   8   5 12369.2 626.542  11
  -3   8   5 11657.6 1072.85  35
   3  -8  -5 12378.8 591.981  18
  -3  -8   5 11676.6 588.379  18
   3   8  -4 1008.71 139.662  24
  -3  -8   4 916.090 282.428   1
   3  -8  -4 1359.85 303.272   1
  -3   8   4 1498.35 139.900  48
  -3  -8   4 1132.99 147.119  18
   3  -8  -4 1182.43 147.353  18
  -3   8   4 1095.46 155.222  11
  -3   8   4 1114.05 332.682  35
  -3  -8   3 18140.0 846.210  21
   3  -8  -3 17762.0 1237.11   1
  -3  -8   3 16537.5 1312.34   1
   3   8  -3 17583.4 833.739  24
   3  -8  -3 18604.9 838.120  18
  -3   8   2 825.061 134.854  11
  -3  -8   2 621.501 119.520  21
  -3  -8   2 846.345 126.612  20
   3  -8  -2 549.113 216.532   1
  -3  -8   2 1087.31 309.807   1
   3   8  -2 618.251 114.589  24
   3  -8  -2 722.797 122.011  18
  -3  -8   1 20045.2 892.248  20
  -3  -8   1 19553.6 904.958  21
  -3  -8   1 17854.1 1352.07   1
   3  -8  -1 18932.1 1306.62   1
  -3   8   1 19826.6 923.790  11
   3  -8  -1 20150.3 912.085  18
  -3   8   0 110.479 77.0988  11
  -3  -8   0-14.3247 67.1209  21
  -3  -8   0 51.9830 58.1883  20
   3  -8   0-62.6867 122.484   1
  -3  -8   0 68.4346 115.801   1
   3   8   0 86.7881 63.2031  24
   3  -8   0 29.7381 68.1399  18
  -3   8  -1 7656.28 442.222  11
  -3  -8  -1 7726.58 430.135  21
  -3  -8  -1 7375.53 414.565  20
   3  -8   1 6700.86 413.422  22
   3  -8   1 6304.28 705.779   1
  -3  -8  -1 6521.78 726.640   1
   3   8   1 7174.56 425.028  24
   3  -8   1 7720.06 440.798  18
  -3   8  -2 274.587 87.6993  11
  -3  -8  -2 312.702 82.7262  21
   3  -8   2 308.911 103.306  22
  -3  -8  -2 339.426 88.2313  20
  -3  -8  -2 251.163 162.726   1
  -3   8  -2 431.852 98.4880  25
   3  -8   2 295.096 91.8035  18
  -3   8  -3 1570.88 178.835  11
   3  -8   3 1960.92 387.765   1
  -3  -8  -3 1756.78 343.683   1
  -3  -8  -3 1445.70 164.257  21
   3  -8   3 1672.24 190.113  22
   3   8   3 1595.71 173.270  25
  -3   8  -3 1678.66 173.202  25
   3  -8   3 1711.24 187.615  18
   3  -8   4 5767.12 378.706  22
   3  -8   4 5802.11 359.276  19
  -3  -8  -4 6012.55 353.676  21
  -3   8  -4 6264.23 377.465  11
   3  -8   4 4568.06 612.211   1
   3   8   4 6373.66 385.317  14
  -3   8  -4 5531.98 346.988  25
   3   8   4 5489.74 354.992  25
   3  -8   4 5219.87 313.518  30
   3  -8   5 1876.38 200.482  18
   3   8   5 1791.97 146.072  48
   3   8   5 1574.23 189.968  14
   3  -8   5 1652.58 155.961  30
   3   8   5 1451.89 340.718   4
  -3   8  -5 1794.95 186.159  11
   3  -8   5 1530.22 343.395   1
   3  -8   5 1677.81 198.736  22
   3  -8   5 1664.24 178.445  19
   3   8   5 1535.40 170.611  25
   3  -8   6 155.897 65.3973  30
   3   8   6 78.2406 78.6343  25
   3  -8   6 65.9412 77.3426  18
   3  -8   6 133.579 130.559   1
   3   8   6 211.489 61.7177  48
   3   8   6 224.009 87.1264  14
   3  -8   6 84.2651 75.5569  22
   3  -8   6-15.0296 65.7887  19
   3   8   6 189.685 138.180   4
   3  -8   7 58544.1 2289.63  30
   3  -8   7 58223.0 2314.36  23
   3   8   7 54676.8 2289.48  25
   3   8   7 51686.6 2768.54   4
   3  -8   7 55503.4 2872.37   1
   3   8   7 57824.4 2257.90  48
   3  -8   7 60514.1 2359.16  18
   3   8   7 61651.3 2362.19  14
   3  -8   7 57139.6 2332.55  19
   3  -8   8 5721.88 352.207  30
   3  -8   8 6039.29 389.946  19
   3  -8   8 5463.83 655.908   1
   3   8   8 6886.27 415.067  14
   3   8   8 6389.52 338.329  48
   3  -8   8 5294.60 313.156  29
   3   8   8 6745.84 369.845  28
   3  -8   8 6202.86 398.837  18
   3  -8   9 1859.56 151.447  29
   3  -8   9 1990.44 203.998  18
   3  -8   9 1404.54 180.204  19
   3   8   9 1848.97 207.059  14
   3  -8   9 1968.69 185.969  30
   3   8   9 1653.82 152.542  48
   3  -8  10 4374.12 275.830  29
   3  -8  10 5218.13 347.542  19
   3  -8  10 4882.66 340.172  18
   3   8  10 4987.74 356.545  14
   3  -8  10 5256.39 323.232  30
   3   8  10 5344.95 300.186  48
   3  -8  11 13698.8 609.306  29
   3  -8  11 14031.1 681.746  19
   3   8  11 12874.5 613.448  48
   3  -8  11 13856.2 647.708  30
   3  -8  11 13672.1 674.591  18
   3   8  11 14420.9 702.308  14
   3  -8  11 12313.7 588.787  43
   3  -8  12 96.9045 48.0002  43
   3   8  12 79.3344 62.7950  48
   3  -8  12 11.7821 66.1304  30
   3  -8  12-14.1192 64.7062  18
   3   8  12-16.5143 85.3762  14
   3  -8  12-8.89919 52.8943  29
   3   8  13 2915.96 200.488  48
   3  -8  13 2928.75 168.911  44
   3  -8  13 2903.75 216.798  30
   3  -8  13 2951.14 195.407  29
   3  -8  13 2487.59 177.276  43
   3  -8  14 379.883 74.5592  29
   3  -8  14 479.179 99.5521  27
   3  -8  14 424.186 68.3084  43
   3   8  14 628.544 114.741  33
   3   8  14 520.382 97.0784  34
   3   8  14 375.147 74.6336  48
   3   8  15 4459.84 258.950  40
   3  -8  15 4383.08 229.273  43
   3   8  15 4324.13 276.177  33
   3  -8  15 4599.14 240.699  29
   3  -8  15 4460.94 272.307  27
   3   8  15 4368.39 246.066  48
   3   8  16 2141.12 154.530  40
   3  -8  16 2420.95 139.572  43
   3   8  16 2134.34 167.383  33
   3  -8  16 2720.33 152.952  29
   3  -8  16 2407.30 169.717  27
   3   8  16 2586.25 158.196  48
   3   8  17 2097.56 126.031  40
   3  -8  17 1964.34 112.772  43
   3   8  17 2242.21 141.745  33
   3  -8  17 2404.12 128.293  29
   3   8  17 2080.12 128.600  48
   3   8  17 2070.08 135.929  46
   3   8  18 2040.36 111.685  46
  -3   9  17 1319.59 90.0772  41
  -3  -9  17 1268.06 80.7316  29
  -3  -9  17 1232.18 82.7111  43
  -3  -9  17 1279.33 89.2314  30
  -3   9  17 1160.80 76.4476  33
  -3  -9  16 2570.81 148.043  29
  -3   9  16 2605.87 147.502  33
  -3  -9  16 2409.92 147.147  43
  -3   9  15-8.21466 52.6241  34
   3  -9 -15 20.9135 30.2179  16
  -3   9  15 6.03699 41.7030  33
  -3  -9  15-23.9276 44.8877  29
  -3  -9  14 2848.71 201.461  30
  -3   9  14 2694.34 183.099  33
  -3  -9  14 2997.67 189.094  29
  -3   9  14 3120.03 214.708  34
  -3  -9  13 7707.58 405.370  30
  -3   9  13 7645.20 386.641  33
  -3  -9  13 7828.88 385.729  29
  -3   9  13 7807.69 417.173  34
  -3  -9  12 38.5113 66.4108  19
  -3  -9  12 9.08223 56.8719  29
  -3   9  12 134.784 58.0360  33
  -3   9  12 89.9524 52.0533  48
  -3   9  12 74.5910 69.8157  34
  -3  -9  11 4647.33 283.115  29
  -3   9  11 4799.42 290.781  33
  -3  -9  11 4818.46 324.458  19
  -3  -9  11 5284.04 332.109  22
  -3   9  11 5191.97 290.951  48
  -3   9  11 4390.80 308.808  34
  -3  -9  10 9032.00 455.078  29
  -3   9  10 9639.45 504.541  34
  -3   9  10 8709.77 452.707  48
  -3   9  10 9078.69 464.133  33
  -3  -9  10 10085.2 521.911  22
  -3   9   9 2296.57 210.006  34
  -3   9   9 2193.60 182.499  33
  -3  -9   9 1769.60 202.802  22
  -3   9   8 12416.3 628.921  34
  -3   9   8 12589.0 643.895  11
  -3   9   7 246.156 179.252  35
  -3   9   7 10.4661 51.1650  48
  -3   9   7 148.490 80.6175  11
  -3  -9   7 69.0775 68.8512  18
   3  -9  -6 58040.6 3059.82   1
  -3   9   6 66303.4 2663.08  11
  -3   9   6 63747.6 3369.81  35
   3  -9  -6 65622.7 2614.72  18
  -3  -9   6 69378.9 2634.47  18
  -3  -9   5 753.411 297.059   1
   3  -9  -5 864.608 265.443   1
  -3   9   5 1139.57 168.189  11
  -3   9   5 1295.10 359.668  35
  -3  -9   5 837.920 140.091  18
   3  -9  -5 1045.57 145.965  18
   3  -9  -4 1741.27 358.388   1
  -3  -9   4 1821.36 402.965   1
   3  -9  -4 2096.08 203.896  18
  -3  -9   4 1963.57 199.020  18
  -3   9   4 1989.70 220.141  11
  -3   9   4 2192.06 467.092  35
  -3  -9   3 8659.79 487.271  20
   3  -9  -3 8528.16 484.066  18
  -3  -9   3 8645.52 480.961  18
   3  -9  -3 7981.35 814.194   1
  -3  -9   3 7803.06 874.951   1
  -3   9   3 7255.72 885.790  35
  -3  -9   2 35791.4 1531.45  20
   3  -9  -2 37337.7 1544.95  18
  -3   9   2 35870.7 1561.27  11
   3  -9  -2 34222.4 2038.46   1
  -3  -9   2 38132.7 2202.80   1
   3  -9  -1 1730.82 374.724   1
  -3  -9   1 2017.84 419.087   1
  -3  -9   1 1245.01 164.374  20
   3  -9  -1 1447.40 161.717  22
   3  -9  -1 1583.68 187.972  18
  -3   9   1 1752.61 200.299  11
  -3   9   1 2381.14 498.128  35
   3  -9   0 29267.2 1879.17   1
  -3  -9   0 30375.4 1946.90   1
   3  -9   0 30794.9 1382.88  22
  -3  -9   0 32773.7 1400.74  20
  -3  -9   0 33150.5 1412.17  21
  -3   9   0 33852.1 1438.71  11
   3  -9   0 36363.6 1443.52  18
   3  -9   1 2131.55 221.776  18
   3  -9   1 2056.86 204.515  22
  -3  -9  -1 2330.17 211.578  20
  -3  -9  -1 1708.12 194.826  21
  -3  -9  -1 2159.06 417.095   1
   3  -9   1 1925.16 407.453   1
   3   9   1 2308.88 219.191  25
  -3   9  -1 2084.30 216.534  11
  -3   9  -2 572.896 120.135  11
   3  -9   2 748.371 137.282  18
  -3  -9  -2 683.090 122.220  21
   3  -9   2 690.807 114.405  19
   3  -9   2 611.994 123.268  22
  -3  -9  -2 804.828 125.711  20
   3   9   2 634.035 127.609  14
  -3  -9  -2 745.426 239.999   1
   3   9   2 675.242 127.899  25
  -3   9  -3 6152.30 393.688  11
   3  -9   3 6055.45 400.500  18
   3   9   3 6225.12 386.680  25
   3  -9   3 5241.15 674.450   1
  -3  -9  -3 6367.23 380.394  20
   3  -9   3 6237.23 401.146  22
   3  -9   3 5777.09 370.451  19
  -3  -9  -3 5925.84 371.653  21
   3   9   3 6175.25 390.437  14
   3   9   4 2227.99 437.535   4
  -3   9  -4 2202.55 215.868  11
   3   9   4 2306.01 222.672  14
   3   9   4 2499.17 221.804  25
   3  -9   4 2200.33 213.545  19
   3  -9   4 1944.37 213.418  22
  -3  -9  -4 3006.25 231.927  20
   3  -9   4 1606.38 373.495   1
   3  -9   5 292.354 177.396   1
   3   9   5 808.821 97.3402  48
   3  -9   5 614.252 99.4102  30
   3   9   5 853.221 270.651   4
  -3   9  -5 697.960 125.791  11
   3   9   5 1092.04 162.722  14
   3  -9   5 718.470 139.971  22
   3  -9   5 850.476 137.622  19
  -3  -9  -5 1121.46 144.023  20
   3   9   5 1231.50 153.118  25
   3  -9   6 4527.15 289.715  30
   3   9   6 4646.32 314.477  25
   3  -9   6 4784.26 331.659  19
   3  -9   6 4782.24 344.673  22
  -3  -9  -6 5509.33 328.086  20
   3  -9   6 4764.60 623.708   1
   3   9   6 4887.41 345.403  14
   3   9   6 4674.87 595.317   4
   3  -9   6 4810.96 345.994  18
   3   9   6 4529.56 271.664  48
   3  -9   7 2046.15 195.663  23
   3   9   7 2145.12 169.297  48
   3   9   7 2349.72 228.829  14
   3  -9   7 2500.49 234.582  18
   3  -9   7 2110.61 208.369  19
   3  -9   7 2219.71 228.633  22
  -3  -9  -7 2437.07 203.479  20
   3  -9   7 1932.74 179.006  30
   3   9   8 16258.8 738.131  48
   3   9   8 16674.0 819.989  14
   3  -9   8 17040.7 821.801  18
  -3  -9  -8 17580.0 773.911  20
   3  -9   8 17282.9 814.094  19
   3  -9   8 17134.5 768.157  30
   3  -9   9 9419.14 472.948  30
   3  -9   9 8897.82 423.500  29
   3   9   9 9195.32 516.677  14
  -3  -9  -9 9169.26 458.766  20
   3  -9   9 8321.40 491.133  19
   3   9   9 8722.18 442.071  48
   3  -9   9 9865.55 517.391  18
   3  -9  10 44676.7 1746.09  30
   3  -9  10 43738.3 1693.00  29
   3   9  10 44015.9 1798.90  14
   3  -9  10 41572.4 1773.49  19
   3   9  10 41564.9 1709.42  48
   3  -9  10 43861.8 1780.91  18
   3  -9  11 4191.38 261.151  30
   3  -9  11 3871.41 222.958  29
   3   9  11 3545.73 281.085  14
   3  -9  11 3830.56 273.597  18
   3  -9  11 3851.69 278.064  19
   3   9  11 3473.68 228.533  48
   3  -9  12 2600.65 173.057  29
   3   9  12 2857.55 189.133  48
   3  -9  13 2369.16 152.529  29
   3   9  13 2148.31 157.434  48
   3  -9  14 326.848 75.9684  27
   3  -9  14 383.298 58.2725  29
   3   9  14 376.170 61.5929  48
   3   9  14 374.701 65.8050  40
   3  -9  15 164.023 55.6250  27
   3   9  15 108.888 40.6552  48
   3  -9  15 201.908 43.9048  29
   3   9  15 186.211 43.0861  40
   3   9  16 6296.82 296.068  33
   3  -9  16 6426.43 292.798  27
   3   9  16 5964.98 279.995  46
   3   9  16 6550.87 282.334  48
   3   9  17 2631.72 124.634  48
  -3  10  16 809.415 59.5887  41
  -3 -10  15 304.739 52.2577  30
  -3 -10  15 337.897 41.3695  43
  -3 -10  15 288.366 36.5583  29
   3 -10 -14 7563.79 348.764  16
  -3 -10  14 7413.85 327.662  29
  -3  10  14 7591.87 328.031  33
  -3 -10  14 7859.18 358.277  30
  -3  10  13 166.314 60.4458  34
  -3 -10  13 89.4742 39.7528  29
  -3 -10  13 197.177 64.7725  30
  -3  10  13 138.588 43.1215  33
  -3  10  12 7918.26 398.654  34
  -3 -10  12 7619.28 395.076  19
  -3 -10  12 7431.90 352.575  29
  -3 -10  12 8013.43 389.804  30
  -3  10  12 7496.20 355.352  33
  -3  10  11 803.393 91.0099  33
  -3 -10  11 798.328 112.982  30
  -3  10  11 983.779 124.883  34
   3  10 -11 987.911 112.582  25
  -3 -10  11 965.461 95.5876  29
  -3 -10  11 1116.20 133.804  19
  -3 -10  11 729.613 115.113  22
  -3 -10  10 1592.29 158.554  30
  -3 -10  10 1897.62 188.465  22
  -3 -10  10 2035.04 188.240  19
  -3  10  10 1736.37 170.199  34
  -3 -10  10 1696.52 133.869  29
   3  10 -10 2033.34 172.542  25
  -3  10   9 13574.1 646.044  34
  -3 -10   9 13093.8 663.424  22
   3  10  -9 13554.3 638.092  25
  -3  10   8 1217.81 146.922  34
  -3 -10   8 968.538 162.360  22
   3  10  -8 1207.43 150.722  25
   3  10  -7 7507.23 423.563  25
  -3  10   7 6999.89 404.181  34
  -3  10   7 7026.58 432.601  11
   3  10  -6 58.5580 80.9152  25
  -3  10   6 150.126 90.7422  11
  -3  10   6-12.4948 61.0493  34
   3 -10  -6 51.4289 64.0625  18
  -3 -10   6 13.6600 69.3561  18
  -3  10   5 9553.93 540.251  11
   3  10  -5 9944.87 528.869  25
  -3 -10   5 8928.40 505.424  18
   3 -10  -5 9117.72 502.384  18
  -3  10   4 1808.53 209.328  11
   3  10  -4 1955.55 202.078  25
   3 -10  -4 1665.15 186.591  18
  -3 -10   4 1997.14 201.431  18
   3  10  -3 16.2715 77.8829  25
   3 -10  -3 31.2084 69.8672  18
  -3 -10   3 45.2469 69.1197  18
  -3  10   2 434.101 119.482  11
  -3 -10   2 384.627 109.504  20
   3  10  -2 395.253 105.342  25
  -3 -10   2 491.645 109.270  18
   3 -10  -2 340.039 104.810  18
  -3 -10   1 142.489 90.4275  20
   3 -10  -1 208.592 78.7885  22
  -3  10   1 321.252 106.261  11
   3 -10  -1 99.9798 90.8769  18
  -3 -10   1 155.938 83.7012  18
   3  10   0 13736.5 683.102  25
   3  10   0 13338.3 644.121  14
   3 -10   0 11513.2 634.020  22
  -3 -10   0 13141.8 666.111  20
  -3  10   0 12672.9 679.218  11
   3 -10   0 14213.3 692.596  18
  -3 -10   0 13600.2 679.528  18
   3  10   1 112.371 92.8941  25
   3  10   1 124.193 79.8871  14
   3 -10   1 134.149 65.4188  19
   3 -10   1 118.516 90.4997  22
  -3 -10  -1 107.005 88.4695  20
  -3  10  -1 185.831 100.495  11
   3 -10   1 103.072 84.0385  18
   3  10   2 45349.3 1857.41  25
   3 -10   2 42295.1 1795.12  16
   3  10   2 47597.5 1846.23  14
   3 -10   2 44640.6 1853.70  22
   3 -10   2 40929.7 1806.53  19
  -3 -10  -2 47120.8 1855.68  20
  -3  10  -2 44925.5 1861.00  11
   3 -10   2 48555.0 1891.24  18
   3  10   3 3596.43 281.900  25
   3  10   3 4106.77 291.336  14
   3 -10   3 3613.77 272.619  19
  -3 -10  -3 3867.22 285.581  20
   3 -10   3 4041.21 305.314  22
  -3  10  -3 3976.73 297.351  11
   3 -10   3 4031.47 311.590  18
   3 -10   4 1397.48 163.054  19
   3 -10   4 1286.96 172.366  22
  -3 -10  -4 1143.12 153.181  20
  -3  10  -4 1324.11 165.049  11
   3  10   4 1176.55 157.331  14
   3  10   4 1169.01 151.577  25
   3  10   5 13362.6 653.212  25
  -3  10  -5 13800.8 663.715  11
   3  10   5 13708.1 672.114  14
   3  10   5 12539.3 585.485  48
   3 -10   5 13286.1 658.494  19
  -3 -10  -5 13992.3 656.025  20
  -3  10  -6 685.542 117.059  11
   3  10   6 479.907 117.223  14
   3  10   6 431.761 74.1611  48
  -3 -10  -6 496.110 97.5487  20
   3 -10   6 718.047 125.526  19
   3 -10   6 638.726 109.846  23
   3 -10   6 847.013 141.185  18
   3  10   7 2279.08 218.263  14
   3  10   7 2431.95 172.149  48
  -3 -10  -7 2531.20 200.435  20
   3 -10   7 2600.19 221.633  19
   3 -10   7 2576.69 230.558  18
   3  10   8 6989.70 400.273  14
   3 -10   8 6041.78 374.928  19
  -3 -10  -8 6730.40 352.299  20
   3  10   8 5925.54 322.711  48
   3 -10   8 6437.20 389.752  18
   3  10   9 746.661 127.180  14
   3  10   9 623.997 84.6668  48
   3 -10   9 709.468 117.669  19
   3 -10   9 806.827 120.512  18
   3 -10  10 664.340 115.656  19
   3  10  10 597.295 113.019  14
   3  10  10 783.260 91.4616  48
   3 -10  10 794.384 113.639  18
   3  10  11 12013.8 528.978  48
   3 -10  12 2959.43 213.508  27
   3 -10  12 3405.54 172.038  29
  -3 -10 -12 3401.45 202.456  18
   3  10  12 3412.81 191.899  48
   3  10  13 246.219 49.2739  48
   3  10  13 224.554 65.5883  33
   3  10  13 186.283 59.2593  34
   3  10  14 8948.97 380.682  33
   3  10  14 8632.33 354.631  48
   3 -10  14 8639.96 377.114  27
   3  10  15 76.9430 23.6802  48
   3 -10  15 52.4095 25.1881  27
  -3 -11  14 132.465 26.5921  30
   3 -11 -13 15518.3 664.210  16
  -3 -11  13 17416.6 663.829  30
  -3 -11  12 149.590 28.8384  43
   3 -11 -12 299.031 58.4809  16
  -3 -11  12 262.656 54.3628  30
  -3  11  12 174.514 49.3281  34
  -3 -11  11 14161.0 597.029  30
  -3 -11  11 13115.3 610.541  19
  -3  11  11 14597.1 609.006  34
   3  11 -10 883.378 98.8819  25
  -3 -11  10 701.314 89.0372  30
  -3 -11  10 784.601 111.991  22
  -3 -11  10 696.601 103.435  19
  -3  11  10 760.788 97.0254  34
   3  11  -9 778.163 103.122  25
  -3 -11   9 679.034 90.1853  30
   3 -11  -9 642.583 89.8703  23
  -3 -11   9 862.398 125.979  22
  -3 -11   9 552.907 101.387  19
  -3  11   9 659.862 96.7442  34
   3  11  -8 247.954 79.5651  25
  -3 -11   8 96.4694 55.1095  30
  -3 -11   8 88.6016 83.9533  22
  -3  11   8 56.3221 52.0178  34
  -3  11   7 18461.5 808.354  34
  -3 -11   7 17793.9 787.408  30
   3  11  -7 20572.9 846.594  25
   3 -11  -6 4991.76 284.685  18
   3  11  -6 4390.62 290.347  25
  -3  11   6 4168.45 258.739  34
  -3 -11   6 3747.56 237.688  30
  -3  11   6 4429.25 306.912  11
  -3  11   5 4240.73 319.341  11
   3  11  -5 4822.80 315.384  25
  -3 -11   5 4963.51 336.838  22
   3 -11  -5 4848.43 306.236  18
  -3 -11   5 4851.96 309.568  18
   3 -11  -4 2238.89 200.601  18
  -3 -11   4 2099.41 200.677  18
  -3  11   4 1954.80 206.173  11
   3  11  -4 2196.41 207.442  25
   3 -11  -3 7074.32 414.926  18
  -3 -11   3 7176.15 416.768  18
   3  11  -3 6849.28 417.390  25
  -3 -11   2 57.9385 72.2169  18
   3 -11  -2 88.8560 73.8330  18
  -3  11   2 66.2703 80.9832  11
   3  11  -2 119.718 78.7865  25
  -3  11   1 441.105 116.518  11
   3 -11  -1 658.884 125.666  18
  -3 -11   1 414.167 108.698  18
   3 -11   0 3118.99 231.543  16
   3  11   0 3392.16 268.200  25
  -3  11   0 3302.72 271.552  11
   3 -11   0 3407.67 273.362  18
  -3 -11   0 3506.86 273.404  18
  -3  11  -1 2179.86 218.152  11
  -3 -11  -1 2420.79 223.310  18
   3 -11   1 2535.06 229.924  18
   3  11   1 2223.56 215.109  25
  -3 -11  -1 2543.30 221.574  20
  -3  11  -2 3724.79 274.230  11
   3  11   2 3692.07 252.125  14
   3 -11   2 3492.10 280.266  18
   3  11   2 3584.23 272.906  25
   3 -11   2 3229.80 236.472  19
  -3 -11  -2 3923.84 275.228  20
  -3  11  -3 54.6530 71.9668  11
   3  11   3 129.832 71.1660  14
   3 -11   3 30.7370 79.5235  18
  -3 -11  -3 28.9376 76.1998  18
   3  11   3 134.454 87.1995  25
  -3 -11  -3 167.571 83.6038  20
   3 -11   3 147.292 70.9614  19
  -3  11  -4 6353.19 390.973  11
   3  11   4 7435.68 403.103  14
  -3 -11  -4 8415.13 437.149  18
   3  11   4 6488.35 391.583  25
  -3 -11  -4 7510.88 402.829  20
   3 -11   4 6954.33 412.573  23
   3 -11   4 7128.13 392.248  19
  -3  11  -5 1246.18 145.124  11
   3  11   5 1431.38 158.472  14
  -3 -11  -5 1324.96 159.007  18
   3 -11   5 1326.29 150.217  23
  -3 -11  -5 1358.73 144.149  20
   3 -11   5 1197.98 139.645  19
  -3 -11  -6 408.685 100.120  18
   3 -11   6 308.070 92.7730  18
  -3 -11  -6 459.144 85.5636  20
   3 -11   6 400.985 89.3505  19
  -3  11  -6 379.705 81.8129  11
   3  11   6 438.290 98.6159  14
   3  11   7-11.4655 61.3587  14
   3 -11   7 110.805 68.4694  19
  -3 -11  -7 8.41288 47.2242  20
  -3 -11  -7 34.1318 62.8827  18
   3 -11   7 37.1651 64.0485  18
   3 -11   8 1038.11 125.551  19
   3  11   8 1193.78 137.119  14
  -3 -11  -8 930.534 120.268  18
   3 -11   8 1176.59 132.022  18
   3  11   8 999.910 90.4040  48
   3 -11   9 1757.14 160.623  18
   3  11   9 2054.04 133.866  48
  -3 -11 -10 1324.86 123.742  18
   3  11  10 1499.72 105.887  48
   3  11  11 6.90429 44.7476  33
  -3 -11 -11 16.6057 34.2086  18
   3 -11  11 42.9067 45.2815  27
   3  11  12 2104.39 137.922  33
   3 -11  12 2073.97 137.004  27
   3  11  12 1928.71 133.907  34
   3  11  13 17536.0 732.496  34
   3  11  13 20032.5 741.721  33
   3 -12 -11 465.257 54.9164  16
   3 -12 -10 64.7275 39.9287  16
  -3 -12  10 89.1174 38.9630  19
   3 -12  -9 1016.14 98.8885  16
   3  12  -9 686.029 73.3882  25
  -3 -12   9 962.241 95.8019  19
  -3 -12   9 859.545 99.5492  22
  -3  12   9 681.909 65.6893  34
   3  12  -8 4195.66 233.409  11
  -3  12   8 3896.38 207.794  34
  -3 -12   8 3930.73 244.421  19
  -3 -12   8 4710.26 265.728  22
   3  12  -8 4582.96 237.949  25
   3 -12  -8 4430.31 232.738  23
   3 -12  -7 8864.95 420.629  23
   3  12  -7 8443.77 414.980  25
   3 -12  -7 8715.54 425.603  16
  -3 -12   6 7454.93 388.702  22
   3  12  -6 7504.59 369.721  25
   3 -12  -6 7227.58 370.126  23
  -3 -12   5 80.6228 73.0244  22
   3  12  -5 110.468 62.9415  25
   3 -12  -5 117.682 57.0280  18
  -3 -12   4 17210.7 786.100  22
   3 -12  -4 16847.1 756.933  18
   3  12  -4 17199.0 772.553  25
   3 -12  -4 18058.4 768.351  16
  -3 -12   3 2674.56 213.112  22
   3 -12  -3 2172.26 187.300  18
  -3 -12   3 2246.12 189.594  18
   3  12  -3 2448.39 200.067  25
   3 -12  -3 2369.69 184.113  16
   3 -12  -2 34.6555 66.8013  18
  -3 -12   2 116.809 69.4477  18
  -3 -12   2 130.940 78.9022  22
  -3  12   2 26.3031 71.5694  11
   3  12  -2 11.7772 67.1244  25
  -3  12   1 1258.71 154.720  11
   3 -12  -1 1259.80 150.233  18
  -3 -12   1 1474.56 158.082  18
  -3 -12   1 1333.43 149.006  22
   3 -12   0 1540.53 169.373  18
  -3 -12   0 1791.72 175.140  18
  -3 -12   0 1723.96 164.135  22
  -3  12   0 1780.78 174.232  11
   3  12   0 1679.42 170.011  25
   3 -12   1 187.705 84.8825  18
  -3 -12  -1 183.424 86.3275  18
   3 -12   1 177.665 79.5813  23
  -3 -12  -1 69.7292 57.8457  22
  -3  12  -1 178.719 74.7417  11
   3  12   1 195.556 76.4254  25
   3 -12   2 6312.66 364.459  18
  -3 -12  -2 5668.31 320.611  22
  -3  12  -2 6051.63 347.154  11
   3 -12   2 6479.71 364.775  23
   3 -12   3 9643.62 480.409  18
  -3 -12  -3 10154.5 485.685  18
   3 -12   3 8207.37 419.526  19
   3  12   3 9422.45 472.179  11
  -3  12  -3 8616.09 451.223  11
   3 -12   3 9313.74 468.152  23
   3 -12   4 624.326 85.7155  19
   3 -12   4 689.842 98.6995  23
  -3 -12  -4 717.862 112.615  18
  -3  12  -4 469.785 88.6430  11
   3  12   4 548.378 97.6893  11
   3 -12   5 689.017 90.1178  19
  -3 -12  -5 634.328 101.048  18
   3  12   5 708.912 88.7389  14
  -3 -12  -6 473.692 83.9030  18
   3 -12   6 542.432 93.4083  18
   3 -12   6 434.748 75.8217  19
  -3 -12  -7 2193.78 159.194  18
   3 -12   7 1695.28 148.433  18
   3 -12   8 5231.60 284.015  18
  -3 -12  -8 5694.60 283.625  18
  -3 -12  -9 979.104 85.2466  18
   3  12   9 806.534 76.5441  33
   3 -12   9 840.521 84.3995  27
   3  12  10 3753.24 184.793  33
   3 -12  10 3931.24 196.742  27
   3 -12  11 3620.76 171.357  27
   3 -13  -8 2013.82 111.849  16
  -3 -13   7 5004.34 244.835  22
   3 -13  -7 4882.39 232.614  16
   3 -13  -6 3362.61 182.828  16
   3  13  -6 3314.89 181.205  11
  -3 -13   6 3592.00 195.273  19
   3 -13  -6 3170.54 179.552  23
   3  13  -5 4224.71 230.797  11
   3 -13  -5 4187.02 231.055  23
  -3 -13   5 4481.23 239.672  22
  -3 -13   5 4480.52 236.794  19
   3 -13  -4 556.651 65.2293  18
   3  13  -4 870.900 94.1902  11
   3 -13  -4 719.273 87.4292  23
  -3 -13   4 700.257 86.9009  22
  -3 -13   4 689.156 85.3851  19
   3 -13  -3 2897.37 175.411  18
   3  13  -3 2935.04 190.347  11
   3 -13  -3 3047.96 193.576  23
  -3 -13   3 2779.71 183.362  22
  -3 -13   2 7966.77 367.479  18
   3 -13  -2 7380.70 358.518  18
   3  13  -2 7642.50 375.071  11
  -3 -13   2 7091.41 356.775  22
   3 -13  -2 7223.71 372.724  23
  -3 -13   1 44.8185 49.6921  22
  -3 -13   1 116.590 55.8398  18
   3 -13  -1 30.1900 46.6815  18
   3 -13   0 1438.02 129.522  18
  -3 -13   0 1468.28 130.055  18
   3 -13   0 1415.83 130.576  23
  -3 -13   0 1191.13 104.409  22
   3 -13   1 5218.59 271.921  18
  -3 -13  -1 5498.64 275.242  18
   3  13   1 4832.88 266.105  11
   3 -13   1 5330.50 273.580  23
   3 -13   2 4306.49 238.397  23
   3  13   2 3777.34 230.555  11
   3 -13   2 4348.84 243.430  18
   3 -13   3 68.0521 50.6611  18
  -3 -13  -3 14.6780 50.2070  18
  -3 -13  -4 7640.04 363.613  18
  -3 -13  -5 6109.23 296.207  18
  -3 -13  -6 13890.4 474.704  18
   3 -13   6 13732.8 478.586  18
   3  13   7 619.920 57.8434  34
  -3 -13  -7 591.057 54.5333  18
  -4   0  22 314.570 50.3132  42
  -4   0  22 256.444 42.1308  45
  -4   0  22 383.374 46.1141  32
  -4   0  21 13.0343 45.0207  42
  -4   0  21-10.2670 45.9643  45
  -4   0  21 26.7113 42.4001  32
  -4   0  20 8426.41 394.088  42
  -4   0  20 7123.04 364.650  32
  -4   0  19-8.25274 42.6616  44
  -4   0  19 21.1557 66.9703  42
  -4   0  19 34.3076 54.7312  54
  -4   0  19-43.0184 55.7533  32
  -4   0  18 10048.7 482.173  33
  -4   0  18 9120.31 478.123  31
  -4   0  18 9216.21 469.825  44
  -4   0  18 9091.59 490.081  42
  -4   0  18 10185.9 461.356  41
  -4   0  18 9958.96 508.296  54
  -4   0  17 55.5750 63.3212  33
  -4   0  17-24.2003 55.4518  31
  -4   0  17-39.7940 76.6687  42
  -4   0  17 57.0226 65.9187  44
  -4   0  17 28.2614 48.7056  41
  -4   0  17 97.5476 72.0424  54
  -4   0  16 1777.31 174.145  33
  -4   0  16 2226.91 195.400  31
  -4   0  16 2277.97 213.835   9
  -4   0  16 2230.71 174.538  41
  -4   0  16 1867.26 181.744  44
  -4   0  16 2176.41 207.219  54
  -4   0  15 68.1393 67.9145  10
  -4   0  15 173.792 73.3809  12
  -4   0  15 29.9633 45.8094  41
  -4   0  15-43.1020 80.6541  54
  -4   0  15 60.1483 70.4793   9
  -4   0  15 46.1305 63.7642  33
  -4   0  15 64.8625 68.2761  31
  -4   0  15 74.4532 125.996  50
  -4   0  14 5019.57 313.548  12
  -4   0  14 4376.94 312.874  10
  -4   0  14 5136.37 298.086  41
  -4   0  14 5729.32 353.635   9
  -4   0  14 5544.05 334.563  31
  -4   0  14 5412.72 318.127  33
  -4   0  14 5448.41 677.004  50
  -4   0  14 5292.00 338.891  54
  -4   0  13-12.2545 52.1951  10
  -4   0  13-24.2586 53.0034  31
  -4   0  13-95.5279 55.8510  33
  -4   0  13 27.5830 60.2641   9
  -4   0  13 10.6067 49.7061  46
  -4   0  13-13.2571 62.1210  54
  -4   0  12 39180.1 1606.19  54
  -4   0  11 22.6626 44.2894  54
  -4   0  11 59.2726 141.840  53
  -4   0  10 61214.7 2899.53  53
  -4   0   9 47.7055 93.2257  53
  -4   0   8 56481.9 2594.53  53
  -4   0   7 112.673 127.121  53
   4   0  -7 43.1823 76.0848   4
  -4   0   6 382191. 13909.1  53
   4   0  -6 353581. 13733.7   4
  -4   0   5 32.8263 101.410  35
  -4   0   5-29.5808 76.4573  53
   4   0  -5 22.7432 54.4237   4
   4   0  -4 3017.06 290.150   4
  -4   0   3 83.6415 77.0596  35
   4   0  -3 23.1074 67.7470   4
  -4   0   2 333096. 12609.4  35
   4   0  -2 331917. 12578.2   4
  -4   0   1 71.0194 76.7203  35
   4   0  -1 24.0964 66.6020   4
  -4   0   0 39786.9 1689.59  35
   4   0   0 36575.7 1700.92   4
  -4   0  -1 19.9847 51.6588  35
   4   0   1 17.7977 49.1826  51
  -4   0  -2 10859.1 619.184  35
   4   0   2 11637.7 699.695   4
   4   0   2 12086.6 645.446  51
   4   0   3 27.1590 65.1879   4
   4   0   3 2011.76 218.430  51
   4   0   4 16247.8 880.888   4
   4   0   4 14596.3 836.334  51
   4   0   5-57.2868 79.1742   4
   4   0   6 42572.3 1878.62   4
   4   0   6 39333.9 1921.44   2
   4   0   7 40.0103 38.3253  52
   4   0   7 38.8721 75.9642   2
   4   0   8 666.092 86.9185  52
   4   0   8 519.843 170.910   2
   4   0   9 9.87290 44.2029  52
   4   0   9 48.3273 115.647   2
   4   0  10 46206.2 1835.31  52
   4   0  10 44047.2 2293.60   2
   4   0  11-24.1478 51.4297  52
   4   0  11-59.3549 142.039   2
   4   0  12 80199.8 3123.69   6
   4   0  12 72149.6 3099.68  28
   4   0  12 82643.9 3114.20  27
   4   0  12 77628.9 3122.08  49
   4   0  12 73522.6 3676.06   2
   4   0  12 79496.6 3072.92  43
   4   0  12 77903.6 3127.67   7
   4   0  12 80644.8 3052.25  44
   4   0  12 74717.9 3119.86  37
   4   0  13 14.1851 61.9858   6
   4   0  13 125.642 63.7904  27
   4   0  13 73.4897 45.1418  29
   4   0  13 52.4684 52.8492  28
   4   0  13-14.2163 55.5665  49
   4   0  13 9.81456 54.2521  43
   4   0  13 47.6093 45.8764  44
   4   0  13-9.15464 53.6742  42
   4   0  13-30.2011 83.4591   7
   4   0  13-14.7853 77.7934  37
   4   0  13 70.3082 118.973  36
   4   0  13 27.2073 39.3306  45
   4   0  13 86.3389 54.6604  41
   4   0  13 99.9183 63.4129  40
   4   0  14 52602.9 2113.61   6
   4   0  14 51998.9 2088.04  27
   4   0  14 52286.0 2030.93  29
   4   0  14 49039.9 2083.05  28
   4   0  14 50809.6 2107.01  49
   4   0  14 60729.0 2070.88  42
   4   0  14 55339.2 2060.93  41
   4   0  14 52315.0 2056.45  43
   4   0  14 50937.5 2120.05   7
   4   0  14 48889.6 2113.87  37
   4   0  14 49325.2 2103.16  39
   4   0  14 50237.0 2084.60  40
   4   0  14 45751.6 2663.34  36
   4   0  14 53650.8 2016.69  45
   4   0  14 49320.3 2088.72  47
   4   0  14 51517.3 2029.09  44
   4   0  15 12.9339 48.9515  28
   4   0  15-8.00737 42.1429  29
   4   0  15 86.7477 64.7367  49
   4   0  15 32.3540 47.4262  44
   4   0  15-30.2334 57.4194  43
   4   0  15 78.1807 65.4622  42
   4   0  15 89.5619 71.4494   6
   4   0  15 112.060 60.5487  41
   4   0  15 118.816 72.5558  39
   4   0  15 26.0038 62.2376  40
   4   0  15 227.773 165.858  36
   4   0  15-26.7489 62.6729  47
   4   0  15 90.1355 50.2478  45
   4   0  16 8889.25 497.271  49
   4   0  16 9708.11 464.371  43
   4   0  16 9007.07 480.881  28
   4   0  16 9023.14 508.238   6
   4   0  16 8418.91 442.827  46
   4   0  16 10035.9 433.899  45
   4   0  16 10152.9 447.669  44
   4   0  16 9560.47 496.557  47
   4   0  16 8585.49 500.747  38
   4   0  16 9414.88 510.892  39
   4   0  16 10120.0 499.862  40
   4   0  17 13.4759 68.4071  39
   4   0  17-34.6420 60.7495  40
   4   0  17 13.7784 69.9424  38
   4   0  17 12.0473 51.3014  47
   4   0  17-13.5216 66.0479   6
   4   0  17-25.4187 63.3098  49
   4   0  17 70.9387 50.9264  44
   4   0  17-26.3008 54.1677  43
   4   0  18 2662.75 199.307  47
   4   0  18 2489.29 199.231  49
   4   0  18 2475.45 171.715  43
   4   0  18 2631.57 195.796  40
   4   0  18 2495.68 212.095  38
   4   0  18 2499.89 206.700  39
   4   0  19 10.0432 54.6289  39
   4   0  19-31.4818 60.6512  38
   4   0  20 966.786 110.450  38
  -4  -1  22 6806.25 288.677  42
  -4   1  22 6533.57 288.134  42
  -4  -1  22 5983.36 277.438  45
  -4   1  21 632.876 72.9380  32
  -4  -1  21 611.396 71.2198  32
  -4  -1  21 597.006 76.6326  42
  -4   1  21 586.418 77.1300  42
  -4  -1  21 564.020 75.5513  45
  -4   1  20 710.118 92.6587  32
  -4  -1  20 1027.87 100.979  32
  -4  -1  20 970.681 110.284  42
  -4   1  20 864.092 104.920  42
  -4  -1  20 1016.92 103.682  44
  -4  -1  19 8541.66 438.407  44
  -4  -1  19 8529.33 428.751  32
  -4   1  19 9534.73 447.030  33
  -4   1  19 9188.11 425.458  41
  -4   1  19 8366.67 445.644  42
  -4  -1  19 9446.53 457.969  42
  -4  -1  19 8969.39 461.649  54
  -4   1  19 9626.72 467.807  54
  -4   1  18 161.758 71.1053  54
  -4  -1  18 165.696 81.1338  42
  -4  -1  18 166.505 72.1545  44
  -4   1  18 166.728 70.9946  42
  -4   1  18 177.061 69.9854  33
  -4   1  18 88.6362 64.2843  31
  -4   1  18 161.282 58.3382  41
  -4  -1  17 10834.5 525.417  31
  -4   1  17 10395.3 524.045  31
  -4   1  17 10649.1 539.379  54
  -4   1  17 10101.5 513.371  33
  -4   1  17 9333.74 486.598  44
  -4  -1  17 10067.6 521.808  44
  -4  -1  17 10023.0 525.071  42
  -4   1  17 10430.7 531.785  42
  -4  -1  17 10749.1 488.157  41
  -4   1  17 10222.3 498.190  41
  -4  -1  16 9097.44 453.593  33
  -4  -1  16 8465.64 457.838  31
  -4   1  16 8790.84 459.204  33
  -4   1  16 8465.00 461.147  31
  -4  -1  16 8196.76 860.171  50
  -4   1  16 8729.60 878.910  50
  -4  -1  16 8961.60 486.205  10
  -4  -1  16 8884.72 488.707   9
  -4   1  16 8499.29 479.495   9
  -4   1  16 8316.46 469.213  54
  -4   1  16 8010.92 433.253  44
  -4  -1  16 8216.08 460.588  44
  -4  -1  16 8861.04 427.172  41
  -4   1  16 7925.72 430.693  41
  -4   1  15 895.466 120.302  44
  -4  -1  15 821.849 124.550  44
  -4   1  15 949.611 132.522  31
  -4  -1  15 942.646 122.661  33
  -4   1  15 777.553 119.174  33
  -4  -1  15 869.583 127.497  31
  -4  -1  15 1474.25 346.743  50
  -4   1  15 731.603 259.552  50
  -4   1  15 676.934 97.8126   3
  -4  -1  15 996.810 140.082  10
  -4  -1  15 1023.01 135.943  12
  -4   1  15 832.942 112.636  41
  -4  -1  15 767.662 100.113  41
  -4   1  15 854.701 137.809   9
  -4  -1  15 790.312 134.720   9
  -4  -1  15 971.389 144.311  54
  -4   1  15 576.078 118.158  54
  -4   1  15 944.080 125.765  46
  -4   1  14 5133.79 320.408  33
  -4  -1  14 4811.56 319.548  31
  -4   1  14 5039.50 326.150  31
  -4  -1  14 5551.65 687.668  50
  -4   1  14 5438.74 682.852  50
  -4   1  14 5229.17 304.624   3
  -4  -1  14 5538.80 351.196   9
  -4  -1  14 5012.70 330.223  12
  -4  -1  14 5129.65 339.530  10
  -4   1  14 4789.98 335.022   9
  -4  -1  14 5459.53 318.203  33
  -4  -1  14 5347.48 341.352  54
  -4   1  14 5873.63 350.230  54
  -4   1  14 5950.03 329.053  46
  -4  -1  13 601.518 236.127  50
  -4   1  13 265.327 172.421  50
  -4   1  13 465.523 89.9228  10
  -4  -1  13 573.688 106.662  10
  -4  -1  13 502.793 99.2583  12
  -4  -1  13 469.972 81.9177  33
  -4  -1  13 509.959 95.1743  31
  -4  -1  13 397.411 95.0981  54
  -4   1  13 456.233 97.8683  54
  -4   1  13 512.110 82.3538   3
  -4   1  13 487.134 104.854   9
  -4  -1  13 547.531 106.032   9
  -4   1  13 616.841 96.8916  46
  -4   1  12 206.865 67.4014  54
  -4  -1  12 61.8251 58.1112  54
  -4  -1  11 50062.4 1982.42  54
  -4   1  11 48644.6 1975.46  54
  -4   1  11 52663.6 2549.34  53
  -4  -1  11 50210.1 2526.33  53
  -4  -1  10 107.552 117.664  53
  -4   1  10 369.743 186.173  53
  -4  -1   9 287.839 155.722  53
  -4   1   9 235.527 122.117  53
  -4   1   8 24618.9 1338.17  35
  -4   1   8 23250.2 1309.82  53
  -4  -1   8 21633.8 1288.65  53
   4   1  -8 23057.8 1121.15   4
  -4   1   7 2222.05 313.120  35
  -4   1   7 1967.02 294.490  53
  -4  -1   7 1701.64 280.915  53
   4   1  -7 1986.94 245.225   4
  -4   1   6 44686.5 1977.56  35
  -4   1   6 39539.1 1901.02  53
  -4  -1   6 40069.6 1913.07  53
   4   1  -6 40757.4 1812.33   4
  -4   1   5 163899. 6364.18  35
  -4  -1   5 150891. 6270.57  53
  -4   1   5 161801. 6286.85  53
   4   1  -5 163728. 6235.69   4
   4   1  -4 121797. 4812.64   4
  -4   1   3 125496. 4908.48  35
   4   1  -3 125044. 4846.18   4
   4  -1  -3 117518. 4811.11   4
  -4   1   2 9720.32 633.684  35
   4   1  -2 10053.5 620.628   4
   4  -1  -2 10040.9 615.369   4
  -4   1   1 28534.2 1367.10  35
   4   1  -1 30320.5 1377.80   4
   4  -1  -1 27772.2 1352.55   4
  -4   1   0-23.9020 57.1968  35
   4  -1   0 25.5124 65.9419   4
   4   1   0 25.7210 50.2551   4
  -4   1  -1 1751.16 219.316  35
   4   1   1 1718.88 193.967  51
   4  -1   1 2327.77 221.933  51
  -4   1  -2 12608.9 699.651  35
   4   1   2 12787.9 758.128   4
   4  -1   2 12594.3 757.544   4
   4   1   2 13529.9 705.384  51
   4  -1   2 13221.1 700.014  51
  -4   1  -3 77347.1 3128.30  35
   4   1   3 79783.8 3243.73   4
   4   1   3 77705.5 3179.23  51
   4  -1   3 79176.9 3183.52  51
  -4   1  -4 407.877 88.8756  35
   4   1   4 419.128 125.681   4
   4   1   4 154.788 84.4687  51
   4  -1   4 490.141 133.908  51
   4   1   5 40702.4 1743.73   4
  -4   1  -5 35983.3 1535.71  35
   4  -1   6 52423.7 2355.59   2
   4   1   6 50983.5 2347.24   2
   4   1   6 53528.5 2299.11   4
   4  -1   7 5535.43 351.907   1
   4  -1   7 5912.07 538.069   2
   4   1   7 6697.46 563.143   2
   4   1   7 6957.41 510.375   4
   4   1   7 6258.89 322.429  52
   4  -1   7 6452.44 324.559  52
   4  -1   8 12955.7 885.432   2
   4   1   8 12101.7 865.061   2
   4  -1   8 12191.3 567.448  52
   4   1   8 12744.1 571.053  52
   4  -1   9 85086.5 3782.21   2
   4   1   9 79740.7 3739.10   2
   4  -1   9 88237.1 3322.16  52
   4   1   9 86265.9 3317.91  52
   4  -1  10 14501.6 1037.28   2
   4   1  10 14791.8 1035.17   2
   4  -1  10 13670.9 660.687  52
   4   1  10 15090.6 669.996  52
   4  -1  11 3822.31 526.951   2
   4   1  11 4599.19 566.793   2
   4  -1  11 4939.64 311.614  52
   4   1  11 5196.77 313.729  52
   4  -1  12 26537.7 1706.55  36
   4   1  12 28211.0 1734.63  36
   4  -1  12 27607.7 1228.43   6
   4   1  12 27233.1 1242.97   6
   4  -1  12 28839.5 1186.26  29
   4   1  12 28666.6 1237.09  28
   4  -1  12 29478.3 1237.69  27
   4   1  12 27173.8 1235.34  49
   4  -1  12 28338.2 1247.71  49
   4  -1  12 25124.6 1688.18   2
   4   1  12 22302.7 1629.15   2
   4   1  12 26244.5 1233.14  37
   4  -1  12 26706.0 1238.96  37
   4   1  12 26138.3 1234.27   7
   4  -1  12 27535.5 1243.48   7
   4  -1  12 30439.9 1170.16  45
   4  -1  12 30738.2 1188.07  44
   4  -1  12 33798.3 1211.24  41
   4  -1  12 33291.0 1201.89  42
   4   1  12 33772.3 1203.73  42
   4   1  12 28496.7 1189.55  43
   4   1  13 42861.8 1828.42   6
   4  -1  13 42507.3 1807.06   6
   4  -1  13 44590.4 1757.58  29
   4   1  13 43155.5 1809.42  28
   4  -1  13 40556.3 1793.49  28
   4  -1  13 44293.6 1808.00  27
   4   1  13 45693.2 1828.21  49
   4  -1  13 44000.3 1826.54  49
   4   1  13 42724.7 1761.61  41
   4  -1  13 43642.7 1809.58  39
   4  -1  13 42165.8 1822.44  37
   4   1  13 42162.3 1821.33  37
   4  -1  13 44107.0 1791.83  40
   4   1  13 43163.1 1826.18   7
   4  -1  13 42597.5 1825.54   7
   4  -1  13 41019.9 2360.90  36
   4   1  13 37994.0 2314.91  36
   4  -1  13 42883.2 1733.83  45
   4   1  13 44069.4 1736.26  44
   4  -1  13 42220.3 1805.21  47
   4  -1  13 46301.3 1758.20  44
   4  -1  13 51346.7 1780.06  42
   4   1  13 53856.1 1785.85  42
   4  -1  13 50324.3 1785.76  41
   4   1  13 45754.1 1768.33  43
   4  -1  13 42121.6 1767.97  43
   4  -1  14 4285.10 279.945   6
   4   1  14 3399.15 274.290   6
   4  -1  14 3136.87 217.995  29
   4   1  14 3282.84 253.137  28
   4  -1  14 3025.56 239.486  28
   4  -1  14 3637.27 258.343  27
   4   1  14 2988.35 252.902  49
   4  -1  14 3654.00 271.878  49
   4   1  14 3446.24 274.606  37
   4  -1  14 3719.31 268.609  39
   4   1  14 3199.10 224.646  41
   4  -1  14 3187.52 241.728  40
   4   1  14 3266.79 257.544  40
   4  -1  14 3365.67 275.943  37
   4  -1  14 3249.37 270.577   7
   4   1  14 3140.09 266.970   7
   4   1  14 4834.91 632.728  36
   4  -1  14 2436.31 468.075  36
   4  -1  14 3478.44 211.248  45
   4   1  14 3487.46 255.566  47
   4   1  14 3607.80 213.973  44
   4  -1  14 3224.73 253.126  47
   4  -1  14 3431.04 219.203  44
   4  -1  14 4258.81 244.182  42
   4   1  14 4272.00 244.471  42
   4   1  14 3602.74 233.643  43
   4  -1  14 3311.43 232.565  43
   4  -1  15 29120.1 1247.68   6
   4   1  15 29895.3 1277.14   6
   4   1  15 27659.0 1236.26  28
   4  -1  15 28513.8 1187.50  29
   4  -1  15 25334.0 1211.35  28
   4  -1  15 28783.3 1235.89  27
   4   1  15 28060.8 1250.99  49
   4  -1  15 27656.9 1250.63  49
   4  -1  15 28472.5 1247.90  39
   4  -1  15 28400.6 1222.58  40
   4   1  15 27043.1 1241.89  40
   4   1  15 28313.9 1268.64   7
   4  -1  15 26424.2 1257.06   7
   4  -1  15 25558.5 1770.90  36
   4   1  15 24656.3 1755.09  36
   4   1  15 29470.5 1203.76  41
   4  -1  15 35800.8 1227.84  42
   4   1  15 35287.7 1223.94  42
   4   1  15 30225.0 1202.83  43
   4  -1  15 29829.3 1212.19  43
   4   1  15 28900.5 1241.97  47
   4   1  15 29210.7 1155.00  45
   4   1  15 29193.7 1172.94  44
   4  -1  15 30019.7 1175.92  45
   4  -1  15 27108.0 1238.55  47
   4  -1  15 30227.5 1191.68  44
   4  -1  16 22201.7 941.528  29
   4  -1  16 21837.8 1002.99  49
   4   1  16 21949.4 1004.72  49
   4   1  16 23598.0 965.763  41
   4   1  16 24112.8 960.549  43
   4  -1  16 23486.0 968.747  43
   4   1  16 21639.5 986.744  28
   4  -1  16 20777.9 967.282  28
   4  -1  16 23476.8 1010.21   6
   4   1  16 23191.4 1031.10   6
   4  -1  16 23387.1 1008.43  39
   4  -1  16 21544.1 1009.02  38
   4   1  16 22137.5 1002.08  40
   4  -1  16 23270.8 984.146  40
   4   1  16 21048.5 1004.04  38
   4   1  16 23482.1 932.867  44
   4  -1  16 24061.5 936.866  45
   4   1  16 22047.4 994.546  47
   4  -1  16 23341.0 946.201  44
   4  -1  16 22044.5 1000.31  47
   4  -1  17 14956.2 652.243  29
   4   1  17 16142.0 722.774  49
   4  -1  17 14920.6 708.453  49
   4   1  17 16367.6 673.231  43
   4  -1  17 15661.4 677.344  43
   4   1  17 14993.0 694.393  28
   4   1  17 16011.0 743.365   6
   4   1  17 13699.5 665.909  46
   4  -1  17 15668.1 659.758  44
   4  -1  17 14883.5 708.645  47
   4  -1  17 16060.7 719.106  39
   4   1  17 14843.6 721.484  38
   4  -1  17 13322.7 707.365  38
   4  -1  17 15908.0 696.767  40
   4   1  17 15469.8 714.947  40
   4  -1  18 466.496 91.4003  39
   4   1  18 659.350 109.715  38
   4   1  18 614.671 104.677  40
   4  -1  18 756.049 91.2420  44
   4  -1  18 498.232 90.6431  47
   4   1  18 576.665 112.266   6
   4  -1  18 412.661 79.0930  49
   4  -1  18 407.540 77.8790  43
   4   1  19 13329.1 610.502  40
   4   1  19 13706.0 623.808  38
   4  -1  19 13439.3 579.656  43
   4   1  20 1672.31 136.065  38
   4  -1  20 1300.12 126.533  38
  -4  -2  22 657.643 57.1571  42
  -4   2  22 795.521 61.4533  42
  -4   2  21 3047.86 175.845  32
  -4  -2  21 3080.25 173.561  45
  -4  -2  21 3255.21 179.068  44
  -4  -2  21 3461.04 180.954  42
  -4   2  21 3115.97 177.974  42
  -4   2  20 2006.33 155.563  32
  -4  -2  20 2591.75 159.896  32
  -4  -2  20 2377.73 167.612  44
  -4  -2  20 2262.77 159.496  42
  -4   2  20 2407.97 166.460  42
  -4   2  20 2269.66 149.803  41
  -4   2  19 2810.81 201.591  33
  -4  -2  19 2903.55 203.144  42
  -4   2  19 2740.34 200.863  42
  -4  -2  19 3184.00 216.189  54
  -4   2  19 3186.23 214.322  54
  -4  -2  19 3019.29 211.924  44
  -4   2  19 2850.84 190.799  41
  -4   2  18 2934.86 217.631  33
  -4   2  18 2844.09 215.653  31
  -4   2  18 2829.27 204.851  41
  -4  -2  18 3204.91 227.085  54
  -4   2  18 3012.91 222.211  54
  -4  -2  18 3031.57 226.468  44
  -4  -2  18 3015.67 218.445  42
  -4   2  18 2680.99 211.423  42
  -4   2  17 2848.07 225.838  33
  -4   2  17 2672.33 223.187  31
  -4  -2  17 3434.32 248.384  54
  -4   2  17 3263.68 237.727  54
  -4   2  17 3644.33 232.739  41
  -4  -2  17 3063.31 240.012  44
  -4  -2  17 3074.38 232.403  42
  -4   2  17 2795.60 222.772  42
  -4  -2  16 8662.94 482.009  44
  -4  -2  16 8519.49 471.129  42
  -4   2  16 8838.20 478.094  54
  -4  -2  16 8584.39 478.679  54
  -4  -2  16 8311.85 446.846  32
  -4   2  16 9163.76 485.536  31
  -4   2  16 8510.98 444.369   3
  -4   2  16 10432.3 487.631  46
  -4   2  16 9298.70 496.110   9
  -4  -2  16 10360.3 527.119  10
  -4  -2  16 9272.97 499.252   9
  -4   2  16 8870.24 460.794  41
  -4   2  15 147.902 65.9361  31
  -4  -2  15 201.412 71.2370  32
  -4  -2  15 316.987 87.7831  31
  -4  -2  15 70.5262 119.479  50
  -4   2  15 70.0380 96.9391  50
  -4   2  15 107.881 58.0203   3
  -4  -2  15 125.126 85.2748  10
  -4  -2  15 145.330 80.5263  12
  -4  -2  15 100.079 75.4416   9
  -4   2  15 197.111 78.0259   9
  -4   2  15 93.5015 65.5066  54
  -4  -2  15 136.847 74.6640  54
  -4  -2  15 335.775 100.607  44
  -4   2  15 274.914 84.4060  46
  -4   2  14 3199.35 506.249  50
  -4  -2  14 4318.03 571.700  50
  -4   2  14 3449.77 241.017   3
  -4  -2  14 4132.58 286.690  12
  -4  -2  14 3249.61 270.077  10
  -4   2  14 3433.72 261.947   9
  -4  -2  14 3749.92 271.783   9
  -4   2  14 3821.71 266.045  54
  -4  -2  14 3712.71 266.173  54
  -4  -2  14 3409.28 253.294  31
  -4   2  14 3455.60 245.721  46
  -4   2  13 39193.6 2291.85  50
  -4  -2  13 45110.5 2370.95  50
  -4  -2  13 43599.8 1826.58  10
  -4  -2  13 45179.1 1825.18  12
  -4   2  13 44073.7 1796.44  33
  -4  -2  13 45867.4 1805.94  31
  -4   2  13 42417.4 1798.96  54
  -4  -2  13 44519.6 1809.81  54
  -4   2  13 45000.0 1784.40   3
  -4   2  13 47364.7 1794.04  46
  -4  -2  13 44554.0 1816.12   9
  -4   2  13 43349.6 1810.23   9
  -4   2  12 12983.3 586.365   3
  -4   2  12 12234.9 598.466  54
  -4  -2  12 11807.6 596.564  54
  -4   2  11 19749.4 1267.69  53
  -4  -2  11 19893.1 1288.90  53
  -4   2  11 19291.5 831.343  54
  -4  -2  11 17828.1 824.638  54
  -4   2  10 245.441 143.940  35
  -4  -2  10 106.770 116.709  53
  -4   2  10 208.202 134.614  53
  -4   2  10 67.4889 80.8813   5
  -4   2   9 37517.7 1928.07  53
  -4  -2   9 36871.8 1934.46  53
  -4   2   9 38687.7 1940.97  35
  -4   2   8 11359.8 831.225  35
  -4  -2   8 11993.2 838.248  53
  -4   2   8 11051.5 797.132  53
   4   2  -8 11062.8 695.337   4
  -4   2   7 56172.0 2537.10  35
  -4  -2   7 55852.5 2494.35  53
  -4   2   7 51546.8 2439.99  53
   4   2  -7 55202.1 2361.87   4
  -4   2   6 1108.28 240.520  35
  -4  -2   6 1402.01 238.252  53
  -4   2   6 1687.07 250.602  53
   4   2  -6 1299.02 211.689   4
  -4   2   5 148.907 120.731  35
  -4  -2   5 354.499 132.356  53
  -4   2   5 316.052 122.461  53
   4   2  -5 54.8820 60.1715   4
  -4   2   4 18916.9 994.688  53
  -4  -2   4 18952.5 1003.80  53
   4   2  -4 18793.3 999.831   4
  -4   2   3 3685.52 376.708  35
   4   2  -3 3210.30 328.119   4
  -4   2   2 124.153 109.583  35
   4   2  -2 272.782 103.481   4
  -4   2   1 13138.3 780.816  35
   4   2  -1 12281.7 750.572   4
  -4   2   0 22581.3 1161.41  35
   4   2   0 23117.1 1164.77   4
  -4   2  -1 763.266 173.008  35
   4  -2   1 760.738 127.968  51
   4   2   1 829.187 133.322  51
  -4   2  -2 23021.8 1185.43  35
   4   2   2 24876.5 1246.27   4
   4   2   2 26169.1 1161.40  51
   4  -2   2 24708.7 1150.45  51
  -4   2  -3 19610.2 982.852  35
   4   2   3 18988.9 1031.13   4
   4  -2   3 19463.3 978.987  51
   4   2   3 19319.6 977.050  51
  -4   2  -4 20772.5 1027.15  35
   4   2   4 21645.4 1121.62   4
   4  -2   4 21952.2 1094.55  51
   4   2   4 21258.9 1083.32  51
   4   2   5 51306.1 2234.45   4
  -4   2  -5 48235.3 2079.74  35
   4  -2   5 54527.1 2268.88   2
   4   2   5 49898.5 2241.78   2
   4  -2   6 77168.0 3346.80   2
   4   2   6 80780.1 3357.57   2
   4   2   6 78946.3 3294.86   4
   4  -2   7 53080.6 2263.75   1
   4  -2   7 54539.7 2504.53   2
   4   2   7 53839.2 2484.02   2
   4   2   7 59235.9 2423.66   4
   4  -2   7 55234.0 2131.15  52
   4   2   7 54325.9 2126.96  52
   4  -2   8 1284.47 264.460   2
   4   2   8 1307.09 215.940   4
   4  -2   8 1304.17 126.499  52
   4   2   8 1366.52 127.039  52
   4   2   9 1058.48 246.869   2
   4  -2   9 639.453 212.531   2
   4  -2   9 1023.26 116.575  52
   4   2   9 1002.42 114.026  52
   4  -2  10 2071.80 367.894   2
   4   2  10 3036.28 431.906   2
   4  -2  10 3086.71 218.405  52
   4   2  10 2655.61 202.872  52
   4  -2  11 23508.0 1500.81   2
   4   2  11 24045.0 1489.60   2
   4  -2  11 24410.6 1051.22  52
   4   2  11 24539.5 1051.22  52
   4  -2  12 1632.45 355.335  36
   4   2  12 1925.23 391.844  36
   4  -2  12 1593.25 162.436   6
   4   2  12 1768.80 174.857  28
   4  -2  12 1707.53 171.075  27
   4  -2  12 1850.44 156.991  29
   4  -2  12 1936.55 188.887  49
   4  -2  12 1762.47 388.050   2
   4   2  12 1151.08 312.816   2
   4  -2  12 1876.60 171.094  39
   4  -2  12 1754.04 155.559  40
   4   2  12 1644.11 146.937  41
   4  -2  12 1582.73 173.827  37
   4   2  12 1500.44 168.076  37
   4  -2  12 1765.18 183.791   7
   4   2  12 1579.85 176.431   7
   4  -2  12 1734.77 137.721  45
   4  -2  12 2340.72 161.772  42
   4   2  12 1985.93 152.092  42
   4   2  12 1572.99 142.714  43
   4  -2  12 1796.13 158.733  43
   4  -2  13 2150.50 194.721   6
   4  -2  13 2302.95 202.502  27
   4   2  13 1935.10 192.364  28
   4  -2  13 2201.40 193.167  28
   4  -2  13 1970.04 170.951  29
   4  -2  13 2552.87 221.443  49
   4   2  13 1949.37 193.194  49
   4   2  13 1924.58 167.205  41
   4  -2  13 1989.46 206.877  37
   4   2  13 2058.61 207.483  37
   4  -2  13 2123.43 191.930  39
   4  -2  13 2114.44 182.488  40
   4  -2  13 2051.70 207.698   7
   4   2  13 1900.67 200.526   7
   4  -2  13 1667.63 386.906  36
   4   2  13 1778.99 375.360  36
   4   2  13 2678.01 163.800  44
   4  -2  13 2488.15 169.055  45
   4  -2  13 2284.49 175.559  44
   4  -2  13 3051.64 190.012  42
   4   2  13 2860.25 187.462  42
   4   2  13 2312.17 173.888  43
   4  -2  13 2231.78 184.670  43
   4  -2  14 3778.53 273.010   6
   4  -2  14 3791.79 267.238  28
   4  -2  14 3617.21 247.972  29
   4   2  14 4432.31 296.639  28
   4  -2  14 4528.81 295.658  27
   4  -2  14 3651.29 287.103  49
   4   2  14 3961.00 289.443  49
   4  -2  14 3713.18 270.533  39
   4   2  14 4091.97 256.236  41
   4   2  14 3561.50 287.347  39
   4  -2  14 3571.83 255.061  40
   4   2  14 4036.18 298.488   7
   4  -2  14 3570.01 288.017   7
   4   2  14 3851.64 573.350  36
   4  -2  14 2817.79 497.025  36
   4  -2  14 4798.99 265.464  42
   4   2  14 5507.94 277.226  42
   4   2  14 4393.26 256.679  43
   4   2  14 4357.58 233.427  44
   4   2  14 4270.30 286.569  47
   4  -2  14 4350.65 244.068  45
   4  -2  14 4193.30 251.923  44
   4  -2  15 682.519 102.949  29
   4  -2  15 515.400 90.3435  28
   4  -2  15 659.636 112.294  27
   4   2  15 792.944 122.151  28
   4   2  15 907.099 133.810  49
   4  -2  15 557.769 106.501  49
   4   2  15 745.951 123.319  38
   4  -2  15 640.025 120.625  38
   4  -2  15 705.090 115.582  39
   4   2  15 910.922 110.552  41
   4   2  15 640.667 126.611  39
   4  -2  15 669.311 106.953  40
   4   2  15 831.968 136.218  40
   4   2  15 570.044 118.388   7
   4  -2  15 541.015 121.608   7
   4  -2  15 622.307 107.659   6
   4  -2  15 710.546 97.2202  44
   4   2  15 978.756 114.139  43
   4   2  15 941.484 128.371  47
   4  -2  15 637.555 113.626  47
   4  -2  15 592.507 90.1843  45
   4  -2  16 67.8102 60.7279  47
   4  -2  16 157.677 67.2397  45
   4  -2  16 12.4032 51.4233  27
   4  -2  16 185.415 68.4747  29
   4   2  16-25.3911 63.2534  28
   4   2  16 13.6353 71.7450  38
   4  -2  16-54.9417 77.0934  38
   4   2  16 47.6256 49.2552  41
   4  -2  16 59.6694 58.3060  39
   4   2  16 45.4782 66.2424  39
   4  -2  16 31.1502 57.3957  40
   4   2  16 71.8948 71.6376  40
   4  -2  16-17.0665 61.8368  44
   4  -2  16 54.7201 56.7140  49
   4   2  16 40.8850 63.8634  49
   4  -2  17 1612.92 155.160  49
   4   2  17 1293.14 139.494  46
   4  -2  17 1478.65 129.193  44
   4  -2  17 1502.50 156.414  47
   4   2  17 1590.92 136.856  41
   4  -2  17 1387.68 133.563  43
   4  -2  17 1312.21 123.407  29
   4   2  17 1321.78 140.928  28
   4   2  17 1322.67 157.470  38
   4  -2  17 1404.10 161.402  38
   4   2  17 1383.58 165.764  39
   4   2  17 1322.71 159.879  40
   4  -2  17 1352.09 143.361  39
   4  -2  18 430.804 83.1854  47
   4  -2  18 345.182 74.6061  39
   4   2  18 345.394 96.5190  39
   4   2  18 198.429 78.7267  38
   4  -2  18 287.066 86.5820  38
   4   2  18 297.591 86.8542  40
   4  -2  18 394.706 72.2648  43
   4  -2  18 472.860 76.4160  44
   4  -2  19 3158.24 206.542  47
   4   2  19 3183.33 217.348  40
   4   2  19 3155.87 211.315  38
   4  -2  19 3230.72 214.216  38
   4   2  19 2813.52 214.036  39
   4  -2  19 3030.49 185.915  43
   4   2  20-7.07457 42.6071  38
   4  -2  20 14.1897 42.7292  38
   4   2  20 36.3493 45.4783  40
  -4  -3  22 4759.62 223.140  44
  -4  -3  22 5925.84 228.562  45
  -4   3  21 12403.5 524.326  32
  -4  -3  21 12747.5 514.724  42
  -4  -3  21 12634.5 519.645  45
  -4  -3  21 12819.1 530.973  44
  -4   3  20 1333.72 107.685  41
  -4  -3  20 1280.15 105.550  42
  -4   3  20 1381.64 109.924  42
  -4   3  20 1460.51 119.929  33
  -4  -3  20 1338.53 122.444  44
  -4  -3  20 1218.66 106.195  45
  -4   3  19 3099.23 210.750  33
  -4  -3  19 3516.00 225.041  44
  -4   3  19 3100.68 201.714  41
  -4  -3  19 3663.72 208.055  42
  -4   3  19 3020.17 199.637  42
  -4   3  18 190.759 72.7855  31
  -4  -3  18 172.696 66.1745  54
  -4   3  18 158.891 60.1836  54
  -4  -3  18 148.738 70.8449  29
  -4   3  18 202.465 70.1761  41
  -4  -3  18 257.070 87.6123  44
  -4  -3  18 230.996 69.6624  42
  -4   3  18 149.001 61.4011  42
  -4  -3  17 1065.15 126.888  42
  -4   3  17 1147.64 133.815  42
  -4   3  17 1322.75 141.134  54
  -4  -3  17 1046.29 128.710  54
  -4   3  17 1363.82 145.179  46
  -4   3  17 1138.91 132.935  41
  -4   3  17 1209.79 144.168  31
  -4  -3  17 1179.62 127.533  32
  -4   3  16 3226.20 229.148   3
  -4  -3  16 3208.25 236.075  42
  -4   3  16 3203.30 238.654  42
  -4   3  16 3409.05 240.924  46
  -4   3  16 3379.54 250.981  33
  -4   3  16 3142.89 249.583  31
  -4  -3  16 3761.54 237.730  32
  -4  -3  16 3581.18 248.136  54
  -4   3  16 3334.44 239.505  54
  -4  -3  15 261.107 168.920  50
  -4   3  15 196.862 128.476  50
  -4   3  15 297.862 74.6921   3
  -4  -3  15 289.509 92.1291  12
  -4  -3  15 317.748 89.9854   9
  -4   3  15 236.374 82.5551   9
  -4   3  15 283.123 80.2666  46
  -4  -3  15 154.064 70.7170  32
  -4   3  15 128.736 73.7922  33
  -4  -3  15 202.306 76.5876  54
  -4   3  15 173.424 71.0409  54
  -4  -3  14 60539.6 2358.22   9
  -4   3  14 58872.6 2353.23   9
  -4  -3  14 59834.5 2384.38  12
  -4   3  14 60439.7 2342.06   3
  -4  -3  14 57530.2 2902.04  50
  -4   3  14 57043.6 2904.41  50
  -4   3  14 60329.1 2339.07  46
  -4  -3  14 58117.7 2314.37  32
  -4   3  14 58180.3 2353.13  33
  -4   3  14 58491.7 2342.27  54
  -4  -3  14 58908.1 2345.82  54
  -4  -3  13 2459.26 185.736  32
  -4   3  13 2519.56 209.918  33
  -4  -3  13 1611.39 348.274  50
  -4   3  13 2245.27 399.826  50
  -4   3  13 2479.35 198.031   3
  -4   3  13 2001.38 189.952   9
  -4  -3  13 2683.52 232.659  12
  -4  -3  13 2239.40 200.483   9
  -4   3  13 2667.63 222.873  34
  -4   3  13 2540.97 199.162  46
  -4  -3  13 2144.25 192.295  54
  -4   3  13 2454.52 199.515  54
  -4  -3  12 56999.2 2690.99  50
  -4   3  12 49874.2 2622.85  50
  -4  -3  12 54505.2 2165.69  12
  -4  -3  12 50936.2 2093.97  32
  -4   3  12 55208.6 2140.55  33
  -4   3  12 52465.6 2125.00  54
  -4  -3  12 53594.6 2132.04  54
  -4   3  12 50899.3 2129.32   9
  -4  -3  12 54302.8 2139.69   9
  -4   3  12 57206.1 2126.90  46
  -4   3  12 55195.0 2132.74   3
  -4   3  11 88.6263 59.2788   3
  -4   3  11 54.7390 92.6232  35
  -4  -3  11 10.8811 47.5399  54
  -4   3  11-10.7209 43.1845  54
  -4   3  11-39.0886 76.3738   5
  -4   3  10 31.4388 45.8039   3
  -4  -3  10 52.3955 114.464  53
  -4   3  10 51.4599 87.0843  53
  -4  -3  10 30.0408 40.3563  54
  -4   3  10 19.7422 39.7826  54
  -4   3  10 40.1295 78.4180   5
  -4  -3   9 5263.66 562.962  53
  -4   3   9 5910.21 572.239  53
  -4   3   9 5569.86 517.196   5
  -4   3   9 5545.64 580.208  35
  -4  -3   8 47215.3 2222.92  53
  -4   3   8 46769.3 2210.61  53
   4   3  -8 44676.5 2086.59   4
  -4   3   8 48358.3 2312.05  35
  -4   3   7 1774.86 277.367  53
  -4  -3   7 1512.41 263.345  53
   4   3  -7 1697.65 250.221   4
  -4   3   7 1787.72 307.714  35
  -4   3   6 2186.40 293.416  53
  -4  -3   6 2743.48 324.118  53
   4   3  -6 2452.46 308.171   4
  -4   3   6 2235.18 349.672  35
  -4  -3   5 14634.2 852.296  53
  -4   3   5 14811.1 848.919  53
   4   3  -5 14192.2 860.462   4
  -4   3   5 15667.1 982.503  35
  -4  -3   4 28076.3 1362.87  53
  -4   3   4 29176.9 1361.91  53
   4   3  -4 28562.0 1416.45   4
  -4   3   3 28087.0 1465.79  35
   4   3  -3 28157.6 1394.16   4
  -4   3   2 9900.04 715.069  35
   4   3  -2 10862.5 696.903   4
  -4   3   1 243.616 131.806  35
   4   3  -1 125.264 81.1509   4
  -4   3   0 7452.68 589.142  35
   4   3   0 8777.63 490.059  51
   4  -3   0 9237.49 498.613  51
   4   3   0 6714.69 553.784   4
  -4   3  -1 29220.9 1509.88  35
   4   3   1 31157.7 1376.06  51
   4  -3   1 32596.5 1382.66  51
  -4   3  -2 67757.0 2847.76  35
   4   3   2 67846.5 2715.70  51
   4  -3   2 66855.4 2715.76  51
   4   3   2 62361.4 2833.86   4
  -4   3  -3 3140.37 330.996  35
   4   3   3 2725.59 283.612  51
   4  -3   3 2765.72 283.256  51
   4   3   3 3196.25 349.582   4
  -4   3  -4 8036.93 565.299  35
   4   3   4 8098.75 599.737   4
  -4   3  -5 93053.6 3845.49  35
   4  -3   5 98816.8 3947.47   2
   4   3   5 92864.8 3921.80   2
   4   3   5 98816.4 3962.46   4
  -4   3  -6 9579.09 598.233  35
   4  -3   6 10725.4 721.964   2
   4   3   6 11008.1 729.453   2
   4   3   6 9668.81 690.062   4
   4  -3   7 2446.61 344.050   2
   4  -3   7 2874.48 304.475   1
   4   3   7 3238.05 380.178   2
   4  -3   7 2651.27 184.915  52
   4   3   7 2911.69 188.839  52
   4   3   7 3348.79 358.939   4
   4  -3   8 4239.81 372.056   1
   4  -3   8 4423.75 489.102   2
   4   3   8 4257.89 469.542   2
   4  -3   8 4578.03 266.677  52
   4   3   8 4553.02 265.706  52
   4   3   8 4792.97 447.567   4
   4  -3   9 453.861 79.4062  52
   4   3   9 345.145 68.7931  52
   4  -3   9 197.985 128.292   2
   4   3  10 521.506 86.8163  52
   4  -3  10 565.556 89.8237  52
   4  -3  10 600.089 200.509   2
   4   3  10 904.061 233.284   2
   4   3  11-12.7010 63.2827   7
   4  -3  11-13.2357 50.0976  27
   4  -3  11-12.6430 57.9485  37
   4   3  11 61.9114 54.1146  37
   4  -3  11 59.6357 100.918  36
   4   3  11 233.875 171.364  36
   4  -3  11 10.9407 55.5544  30
   4   3  11 39.9626 58.2141  28
   4  -3  11 58.3609 56.2333  29
   4   3  11 94.4587 54.1206  47
   4  -3  11 35.5888 40.5687  45
   4  -3  11 59.6913 142.845   2
   4   3  11 174.553 170.530   2
   4  -3  11 60.8120 52.4114  43
   4  -3  11 33.7663 40.4240  44
   4  -3  11 105.205 49.2653  42
   4   3  11 13.0219 49.2887  49
   4  -3  12 41989.3 2330.28  36
   4   3  12 40977.7 2321.96  36
   4   3  12 43255.5 1845.57  14
   4  -3  12 44651.2 1797.48  29
   4   3  12 46049.8 1847.71  28
   4  -3  12 43355.2 1837.03  27
   4   3  12 41162.9 1850.40   6
   4   3  12 44692.7 1842.79  49
   4  -3  12 43527.3 1853.09  49
   4  -3  12 45654.3 1784.22  44
   4  -3  12 47005.9 1769.72  45
   4  -3  12 44309.8 1840.27   7
   4   3  12 43927.8 1836.89   7
   4  -3  12 53960.9 1793.51  42
   4   3  12 51633.9 1791.48  42
   4  -3  12 44143.7 1802.42  43
   4   3  12 40284.2 1777.22  41
   4  -3  12 44298.9 1803.66  39
   4  -3  12 43902.0 1837.00  37
   4   3  12 44460.4 1835.70  37
   4  -3  13 9612.28 932.131  36
   4   3  13 10383.6 949.131  36
   4   3  13 10437.1 576.827  14
   4   3  13 10693.6 571.356  28
   4  -3  13 11362.0 538.897  29
   4  -3  13 10431.7 566.219  27
   4  -3  13 11365.5 590.983  49
   4  -3  13 11655.6 514.267  45
   4  -3  13 11882.5 531.856  44
   4  -3  13 11399.0 548.273  43
   4   3  13 10931.8 574.320   7
   4  -3  13 11645.6 583.992   7
   4  -3  13 11189.1 545.377  39
   4   3  13 10613.0 526.695  41
   4  -3  13 11544.4 533.338  40
   4  -3  13 12028.6 551.060   6
   4   3  13 10378.1 588.434   6
   4  -3  14 98274.3 4809.86  36
   4   3  14 101745. 4829.86  36
   4   3  14 100063. 4189.11  33
   4   3  14 109941. 4231.94  28
   4  -3  14 111738. 4181.63  29
   4  -3  14 107380. 4227.68  27
   4  -3  14 111293. 4194.55  43
   4  -3  14 115020. 4242.39   7
   4   3  14 110338. 4237.18   7
   4  -3  14 119284. 4159.01  45
   4  -3  14 117254. 4175.41  44
   4   3  14 103068. 4252.29   6
   4  -3  14 112995. 4194.42  39
   4   3  14 105172. 4170.27  41
   4   3  14 100060. 4231.09  39
   4  -3  14 108294. 4243.28  49
   4  -3  15 541.704 102.644  27
   4  -3  15 595.014 94.4716  29
   4   3  15 421.957 98.7688  28
   4   3  15 458.741 101.906  38
   4  -3  15 610.056 110.913  38
   4   3  15 547.318 91.1869  41
   4  -3  15 553.208 93.8394  39
   4   3  15 398.470 107.666  39
   4  -3  15 694.219 97.7740  45
   4  -3  15 384.903 90.1651  43
   4   3  15 478.813 115.725   6
   4  -3  15 634.655 109.994  49
   4   3  15 479.373 104.011  49
   4   3  15 642.810 101.071  33
   4   3  16 17081.6 775.428  38
   4  -3  16 18092.6 783.844  38
   4   3  16 16576.9 797.766  39
   4   3  16 16732.0 736.642  41
   4  -3  16 17008.4 748.065  39
   4  -3  16 15667.5 778.902  47
   4  -3  16 16772.2 749.352  43
   4   3  16 16027.1 804.517   6
   4   3  16 17838.1 784.157  28
   4  -3  16 17612.1 742.001  29
   4  -3  16 17547.0 780.778  27
   4  -3  16 15657.6 770.686  49
   4  -3  17 49.2622 52.4471  47
   4   3  17 14.3800 64.3795   6
   4   3  17 24.4380 40.5829  41
   4   3  17 119.461 79.9370  39
   4   3  17-33.2476 73.4334  38
   4  -3  17 11.1549 69.7809  38
   4  -3  17-11.1388 48.6687  27
   4   3  17 11.1074 48.5314  28
   4  -3  17 31.9411 47.4557  29
   4  -3  18 1905.76 137.382  29
   4   3  18 1925.85 141.534  41
   4   3  18 1433.95 144.971  46
   4  -3  18 1815.85 161.797  47
   4   3  18 1747.66 168.728  39
   4   3  18 2016.37 163.369  38
   4  -3  18 1979.60 163.037  38
   4   3  18 1868.73 152.589  28
   4   3  18 1988.60 184.075   6
   4  -3  19 299.055 64.8386  47
   4   3  19 299.236 76.6753  39
   4   3  19 264.000 63.0555  38
   4  -3  19 334.356 67.3023  38
   4  -3  20 4770.05 232.418  43
  -4   4  21 7457.72 326.799  41
  -4  -4  21 8384.38 331.775  45
  -4  -4  20 994.652 74.8655  42
  -4  -4  20 994.200 83.4435  45
  -4   4  20 836.471 82.8426  41
  -4   4  19 13338.2 596.720  41
  -4  -4  19 13184.4 575.748  45
  -4  -4  19 14414.0 577.862  42
  -4  -4  19 13800.8 605.326  29
  -4   4  18 630.553 95.1906  41
  -4  -4  18 675.776 107.214  44
  -4  -4  18 577.826 78.2028  42
  -4   4  18 644.471 101.471  33
  -4  -4  18 610.458 100.267  29
  -4   4  17 1578.70 161.287  33
  -4   4  17 1756.67 169.251  31
  -4  -4  17 2027.60 159.750  32
  -4   4  17 1822.86 160.591  46
  -4  -4  17 1507.96 161.441  44
  -4   4  17 1576.33 141.635  42
  -4  -4  17 1552.20 140.556  42
[truncated: 594,277 more chars]
