# Supplementary material for: Crystal structure and Hirshfeld surface analysis of 4-methyl-N-[2-(5-methyl­furan-2-yl)phen­yl]-N-[(5-phenyl­furan-2-yl)meth­yl]benzene­sulfonamide
Source: Acta Crystallogr E Crystallogr Commun. 2025 Jul 17;81(Pt 8):706–10. doi: 10.1107/S2056989025006231 (PMC12326501; doi:10.1107/S2056989025006231)
Supplement: Supplementary file 2 [file e-81-00706-Isup2.hkl]

data_I                                                                          
_shelx_title ' ee2017 in P2(1)/c'                                               
_shelx_refln_list_code          4                                               
_shelx_F_calc_maximum      208.35                                               
_exptl_crystal_F_000      1016.00                                               
_reflns_d_resolution_high  0.7828                                               
                                                                                
loop_                                                                           
 _space_group_symop_operation_xyz                                               
 'x, y, z'                                                                      
 '-x, y+1/2, -z+1/2'                                                            
 '-x, -y, -z'                                                                   
 'x, -y-1/2, z-1/2'                                                             
                                                                                
_cell_length_a    11.7127                                                       
_cell_length_b    11.1032                                                       
_cell_length_c    18.3047                                                       
_cell_angle_alpha  90.000                                                       
_cell_angle_beta   93.699                                                       
_cell_angle_gamma  90.000                                                       
                                                                                
_shelx_F_squared_multiplier     1.000                                           
                                                                                
loop_                                                                           
 _refln_index_h                                                                 
 _refln_index_k                                                                 
 _refln_index_l                                                                 
 _refln_F_squared_calc                                                          
 _refln_F_squared_meas                                                          
 _refln_F_squared_sigma                                                         
 _refln_observed_status                                                         
   1   0   0        595.98        589.72        17.48 o                         
   2   0   0        279.32        289.48        29.95 o                         
   3   0   0       3483.34       3397.00        95.54 o                         
   4   0   0       1512.31       1719.10        72.14 o                         
   5   0   0        111.50        118.20         9.85 o                         
   6   0   0        509.50        418.98        32.91 o                         
   7   0   0        124.96        117.39        11.63 o                         
   8   0   0       4402.25       4566.89       140.68 o                         
   9   0   0         27.91         42.14         5.35 o                         
  10   0   0       6632.07       7018.70       198.30 o                         
  11   0   0          8.79         17.16         3.27 o                         
  12   0   0       2834.56       3006.08        69.01 o                         
  13   0   0         39.13         43.69         3.18 o                         
  14   0   0          1.94          1.50         1.27 o                         
   1   1   0       3216.99       3032.31       116.07 o                         
   2   1   0        856.59        916.07        28.91 o                         
   3   1   0        183.61        235.47        12.64 o                         
   4   1   0          4.56          0.41         1.47 o                         
   5   1   0        244.93        260.09        12.66 o                         
   6   1   0        136.22        172.42        14.21 o                         
   7   1   0        670.34        911.25        26.64 o                         
   8   1   0         49.99         53.00         7.94 o                         
   9   1   0        427.03        470.14        12.22 o                         
  10   1   0          7.14          9.29         2.42 o                         
  11   1   0         61.31         65.93         2.93 o                         
  12   1   0         84.17         86.13         3.02 o                         
  13   1   0          2.37          3.01         1.03 o                         
  14   1   0         55.52         57.61         2.23 o                         
   0   2   0        812.94        790.24        24.90 o                         
   1   2   0        238.29        231.01        13.85 o                         
   2   2   0       1894.53       1793.49        74.64 o                         
   3   2   0       3432.97       3407.40        97.70 o                         
   4   2   0        993.16       1025.69        36.91 o                         
   5   2   0         61.08         82.91         8.68 o                         
   6   2   0       1400.70       1817.44        75.16 o                         
   7   2   0         27.21         14.99         4.15 o                         
   8   2   0        804.68        832.46        34.37 o                         
   9   2   0       1237.19       1276.52        22.31 o                         
  10   2   0          6.29          5.78         1.41 o                         
  11   2   0         31.23         28.77         1.76 o                         
  12   2   0         14.08         14.94         1.50 o                         
  13   2   0         22.59         25.62         1.79 o                         
  14   2   0         80.07         71.92         2.79 o                         
   1   3   0       1145.09        982.72        20.45 o                         
   2   3   0         13.28         19.84         1.89 o                         
   3   3   0        836.98        811.42        41.25 o                         
   4   3   0        389.41        371.94        24.90 o                         
   5   3   0        833.63        925.44        35.20 o                         
   6   3   0         48.32         49.90         4.91 o                         
   7   3   0       1719.60       1764.09        44.05 o                         
   8   3   0        294.89        306.01        16.01 o                         
   9   3   0          5.34          8.25         1.26 o                         
  10   3   0       1096.74       1100.97        16.67 o                         
  11   3   0        243.71        263.25         6.35 o                         
  12   3   0          9.90          9.58         1.45 o                         
  13   3   0        197.26        217.24         6.33 o                         
  14   3   0         25.58         22.39         1.29 o                         
   0   4   0        872.58        905.31        45.10 o                         
   1   4   0        156.07        163.78        10.62 o                         
   2   4   0        175.86        212.29         6.82 o                         
   3   4   0        724.73        868.70        23.66 o                         
   4   4   0         34.12         83.65         5.63 o                         
   5   4   0         66.75         80.55         6.20 o                         
   6   4   0        184.17        212.17        10.42 o                         
   7   4   0        374.00        402.66        27.48 o                         
   8   4   0         56.43         43.92         2.88 o                         
   9   4   0        843.12        817.88        13.45 o                         
  10   4   0       1116.96       1154.08        20.45 o                         
  11   4   0          3.30          3.20         1.27 o                         
  12   4   0         28.67         35.65         3.00 o                         
  13   4   0         22.31         19.52         1.62 o                         
  14   4   0          0.61          0.63         0.69 o                         
   1   5   0       5028.44       5158.69       124.00 o                         
   2   5   0         75.29         82.02         8.53 o                         
   3   5   0        226.67        229.69        10.33 o                         
   4   5   0         12.36         16.14         2.31 o                         
   5   5   0          0.83          2.21         6.69 o                         
   6   5   0        336.43        292.22        14.46 o                         
   7   5   0        379.85        395.60        10.82 o                         
   8   5   0        149.33        141.05         4.81 o                         
   9   5   0       1204.46       1230.23        25.51 o                         
  10   5   0         11.85          6.83         2.29 o                         
  11   5   0          5.06          3.76         1.63 o                         
  12   5   0         38.56         44.05         3.05 o                         
  13   5   0         32.43         29.43         3.07 o                         
   0   6   0       7099.96       6588.33       265.60 o                         
   1   6   0          2.20          5.18         2.83 o                         
   2   6   0       1180.20       1275.62        39.40 o                         
   3   6   0        328.40        331.28        20.93 o                         
   4   6   0        210.86        315.12        17.91 o                         
   5   6   0        759.47        758.50       107.15 o                         
   6   6   0        754.48        818.76        42.52 o                         
   7   6   0        290.50        308.19         7.77 o                         
   8   6   0       6117.33       6433.52        95.39 o                         
   9   6   0        263.33        244.39         7.13 o                         
  10   6   0        130.15        134.52         4.93 o                         
  11   6   0         36.06         45.95         6.28 o                         
  12   6   0        290.64        275.78        10.79 o                         
  13   6   0        115.34        109.04         3.53 o                         
   1   7   0        839.87        877.58        38.50 o                         
   2   7   0        282.26        362.92        22.74 o                         
   3   7   0       1330.42       1379.69        70.11 o                         
   4   7   0         97.53         87.49         8.37 o                         
   5   7   0        105.28         93.83         3.45 o                         
   6   7   0        521.67        522.06        10.49 o                         
   7   7   0        369.33        380.80         7.80 o                         
   8   7   0        496.88        514.52         9.41 o                         
   9   7   0        781.22        847.46        14.79 o                         
  10   7   0        259.06        271.82         7.26 o                         
  11   7   0        143.53        138.76         7.08 o                         
  12   7   0         10.43          9.73         4.81 o                         
   0   8   0         68.11         70.34        14.63 o                         
   1   8   0          6.90          2.65         3.86 o                         
   2   8   0        237.91        215.21        18.55 o                         
   3   8   0          1.62          1.94         1.25 o                         
   4   8   0        122.03        124.85         4.11 o                         
   5   8   0        258.85        271.71         9.57 o                         
   6   8   0          0.95          1.68         0.97 o                         
   7   8   0          7.43         13.82         1.56 o                         
   8   8   0        123.51        135.28         4.13 o                         
   9   8   0        211.94        202.88         5.96 o                         
  10   8   0          4.71          3.22         1.30 o                         
  11   8   0         11.45          7.68         1.59 o                         
  12   8   0         48.34         36.48         2.03 o                         
   1   9   0       1168.15       1125.75        20.47 o                         
   2   9   0        342.22        318.60         8.88 o                         
   3   9   0       1404.75       1473.51        34.00 o                         
   4   9   0         25.11         34.37         3.93 o                         
   5   9   0        371.59        369.88         8.36 o                         
   6   9   0        243.71        254.45         6.07 o                         
   7   9   0         80.53         69.52         2.69 o                         
   8   9   0        179.98        190.04         4.49 o                         
   9   9   0       1248.65       1363.08        25.29 o                         
  10   9   0          0.24         -0.19         1.20 o                         
  11   9   0        572.12        479.57        20.05 o                         
   0  10   0          6.53          5.52         2.22 o                         
   1  10   0        513.93        555.81        13.41 o                         
   2  10   0       1119.93       1120.50        20.68 o                         
   3  10   0        581.92        591.35        11.43 o                         
   4  10   0        149.47        145.36         4.79 o                         
   5  10   0        705.20        751.06        15.94 o                         
   6  10   0         50.40         49.17         3.21 o                         
   7  10   0        759.59        769.68        15.62 o                         
   8  10   0         39.78         39.58         1.82 o                         
   9  10   0         20.53         18.91         1.62 o                         
  10  10   0         23.73         24.86         3.16 o                         
   1  11   0        198.61        251.92         7.50 o                         
   2  11   0         24.85         33.99         2.55 o                         
   3  11   0        146.51        149.50         5.25 o                         
   4  11   0         57.45         56.07         2.57 o                         
   5  11   0        451.99        496.25        11.06 o                         
   6  11   0          1.82          1.49         1.20 o                         
   7  11   0         55.50         71.74         3.69 o                         
   8  11   0          9.06          5.84         1.66 o                         
   9  11   0         27.83         26.56         3.14 o                         
   0  12   0       1775.07       1985.42        60.84 o                         
   1  12   0         13.77         10.61         1.62 o                         
   2  12   0        121.65        143.42         5.52 o                         
   3  12   0         60.70         76.48         3.42 o                         
   4  12   0        478.00        495.70        15.85 o                         
   5  12   0         16.14         21.19         1.89 o                         
   6  12   0         18.17         17.21         2.43 o                         
   7  12   0         13.65          6.96         1.87 o                         
   1  13   0         12.80         15.29         1.45 o                         
   2  13   0         66.41         75.70         2.89 o                         
   3  13   0         64.67         61.24         2.73 o                         
   4  13   0         17.29         14.84         1.35 o                         
   5  13   0        299.21        265.96         8.97 o                         
   0  14   0        778.03        753.71        39.64 o                         
   1  14   0          0.02          0.70         0.59 o                         
   2  14   0        175.22        117.11         3.52 o                         
 -14   1   1          6.93          8.15         1.06 o                         
 -13   1   1          3.02          2.10         1.01 o                         
 -12   1   1        405.83        422.04         8.54 o                         
 -11   1   1        431.30        445.60        10.74 o                         
 -10   1   1       3702.95       3777.87        62.53 o                         
  -9   1   1         18.47         14.23         2.15 o                         
  -8   1   1       2356.33       2564.99        69.40 o                         
  -7   1   1        565.93        606.86        31.35 o                         
  -6   1   1        443.23        368.27        17.38 o                         
  -5   1   1        729.55        831.85        32.16 o                         
  -4   1   1       1340.87       1298.06        35.42 o                         
  -3   1   1       7714.79       7540.19       166.62 o                         
  -2   1   1      21291.91      23166.43       862.65 o                         
  -1   1   1        639.49        598.00        26.62 o                         
   0   1   1          4.89          6.63         0.76 o                         
   1   1   1        531.85        510.60        13.08 o                         
   2   1   1      13536.24      13795.59       297.58 o                         
   3   1   1       4428.23       5134.86       133.87 o                         
   4   1   1         76.34         87.42         8.54 o                         
   5   1   1       1406.83       1512.70        54.96 o                         
   6   1   1        161.01        178.59        11.14 o                         
   7   1   1          2.68          5.42         2.53 o                         
   8   1   1       3204.28       3549.39       110.12 o                         
   9   1   1         38.04         39.20         3.17 o                         
  10   1   1       1634.71       1742.75        25.40 o                         
  11   1   1        156.73        145.17         4.07 o                         
  12   1   1        385.24        402.43         7.71 o                         
  13   1   1        177.30        188.36         4.52 o                         
  14   1   1          2.29          0.93         0.65 o                         
 -14   2   1          5.04          7.01         1.07 o                         
 -13   2   1        180.60        193.83         4.57 o                         
 -12   2   1          7.75          6.16         1.26 o                         
 -11   2   1          1.72          2.81         1.05 o                         
 -10   2   1        669.66        670.09        12.97 o                         
  -9   2   1        287.29        284.17         6.04 o                         
  -8   2   1          0.22          2.08         3.14 o                         
  -7   2   1        184.14        183.54        10.07 o                         
  -6   2   1        902.47        912.77        38.60 o                         
  -5   2   1       2188.63       2368.96        75.48 o                         
  -4   2   1        590.69        570.02        24.27 o                         
  -3   2   1        979.53        886.21        31.17 o                         
  -2   2   1       1679.65       1504.08        64.63 o                         
  -1   2   1       7466.26       7203.41       273.29 o                         
   0   2   1       2616.59       2528.86        57.14 o                         
   1   2   1       1819.30       1850.61        41.76 o                         
   2   2   1       5462.07       5498.68       188.35 o                         
   3   2   1       1304.13       1196.45        44.23 o                         
   4   2   1         44.17         35.33         3.65 o                         
   5   2   1       1714.37       1997.99        51.03 o                         
   6   2   1        413.10        394.36        20.35 o                         
   7   2   1       1512.16       1747.66        57.62 o                         
   8   2   1        361.39        389.33        18.96 o                         
   9   2   1         91.16         89.69         3.59 o                         
  10   2   1        659.52        642.05        10.42 o                         
  11   2   1          6.61          9.35         1.37 o                         
  12   2   1        662.36        682.59        12.05 o                         
  13   2   1         48.68         54.21         2.18 o                         
  14   2   1        149.03        136.55         3.04 o                         
 -14   3   1        645.33        669.50        24.05 o                         
 -13   3   1        301.04        333.19         7.74 o                         
 -12   3   1          4.05          2.73         1.34 o                         
 -11   3   1        187.13        178.46         5.95 o                         
 -10   3   1       1875.30       1864.29        29.66 o                         
  -9   3   1         74.77         64.56         2.57 o                         
  -8   3   1       1070.56       1101.79        32.55 o                         
  -7   3   1        882.06        963.38        31.20 o                         
  -6   3   1          1.52          0.37         2.45 o                         
  -5   3   1         17.05         13.46         4.45 o                         
  -4   3   1          2.15          7.64         3.10 o                         
  -3   3   1        576.37        633.22        25.66 o                         
  -2   3   1       9637.05       9605.57       367.24 o                         
  -1   3   1       9293.08       8536.04       190.06 o                         
   0   3   1       2408.52       2715.97        84.88 o                         
   1   3   1         89.54         76.23         3.82 o                         
   2   3   1       1796.15       1738.92        41.00 o                         
   3   3   1        188.13        213.50         9.62 o                         
   4   3   1       1260.45       1398.49        36.78 o                         
   5   3   1        632.97        753.28        23.90 o                         
   6   3   1         71.58         68.02         6.38 o                         
   7   3   1        906.51       1006.01        33.10 o                         
   8   3   1        603.63        689.92        36.71 o                         
   9   3   1          0.82          2.93         0.95 o                         
  10   3   1        718.22        773.79        13.44 o                         
  11   3   1        606.24        603.65        11.82 o                         
  12   3   1        163.26        158.43         4.91 o                         
  13   3   1         36.34         32.80         2.32 o                         
  14   3   1          0.62          0.60         0.57 o                         
 -14   4   1          0.04          0.46         0.70 o                         
 -13   4   1         64.42         80.59         4.48 o                         
 -12   4   1          0.04         -0.29         1.40 o                         
 -11   4   1        183.93        187.89         5.17 o                         
 -10   4   1         87.29         81.34         3.84 o                         
  -9   4   1       1847.53       1807.58        29.73 o                         
  -8   4   1        347.40        325.69         8.77 o                         
  -7   4   1        252.33        280.36        13.25 o                         
  -6   4   1          4.09          6.46         2.34 o                         
  -5   4   1       1610.22       1688.27        57.82 o                         
  -4   4   1        331.97        402.09        15.77 o                         
  -3   4   1        103.46         96.63        13.02 o                         
  -2   4   1         18.66         49.86        12.64 o                         
  -1   4   1       6176.47       5824.07       228.18 o                         
   0   4   1        365.21        373.30        17.06 o                         
   1   4   1        520.64        563.70        22.10 o                         
   2   4   1        251.78        232.43        11.01 o                         
   3   4   1       2728.44       2619.51        61.73 o                         
   4   4   1        298.03        316.88        12.59 o                         
   5   4   1         25.77         50.96         5.09 o                         
   6   4   1        464.34        460.18        18.58 o                         
   7   4   1        764.82        856.35        29.99 o                         
   8   4   1        467.05        423.72         8.08 o                         
   9   4   1         86.09         66.22         2.47 o                         
  10   4   1        264.35        252.57         6.03 o                         
  11   4   1          1.80          3.00         1.40 o                         
  12   4   1         13.82          9.63         2.26 o                         
  13   4   1         25.81         26.83         4.32 o                         
  14   4   1          4.29          3.03         1.40 o                         
 -14   5   1         33.17         28.15         1.69 o                         
 -13   5   1        226.49        256.40         6.72 o                         
 -12   5   1         56.36         59.50         3.07 o                         
 -11   5   1         18.33         20.78         1.95 o                         
 -10   5   1        508.80        534.63        22.58 o                         
  -9   5   1          0.58          0.84         1.40 o                         
  -8   5   1         27.61         46.70         2.87 o                         
  -7   5   1         12.00         11.59         2.94 o                         
  -6   5   1         10.71          3.05         1.64 o                         
  -5   5   1        126.15        122.67         5.45 o                         
  -4   5   1          4.35          8.21         1.52 o                         
  -3   5   1        233.79        208.12         8.33 o                         
  -2   5   1       1856.73       1590.21        54.80 o                         
  -1   5   1        326.89        337.97        14.63 o                         
   0   5   1        186.10        117.91        23.39 o                         
   1   5   1          1.28          0.59         2.21 o                         
   2   5   1        962.96        943.25        36.17 o                         
   3   5   1        342.62        368.82        14.76 o                         
   4   5   1          8.72          3.93         1.57 o                         
   5   5   1       1630.32       1657.69        45.39 o                         
   6   5   1        218.85        196.98        11.64 o                         
   7   5   1        193.16        213.52         6.22 o                         
   8   5   1         36.46         41.59         3.65 o                         
   9   5   1       1691.17       1648.33        30.92 o                         
  10   5   1        168.13        160.84         5.31 o                         
  11   5   1          6.88          4.88         1.88 o                         
  12   5   1         39.31         40.46         2.99 o                         
  13   5   1          8.97          9.74         1.28 o                         
 -13   6   1         28.85         25.77         1.57 o                         
 -12   6   1        181.77        191.40        11.87 o                         
 -11   6   1         10.65         12.40         4.96 o                         
 -10   6   1         10.40         11.27         1.44 o                         
  -9   6   1        132.13        133.94         4.98 o                         
  -8   6   1          8.64         12.90         1.92 o                         
  -7   6   1        466.84        474.19        12.85 o                         
  -6   6   1        299.75        273.49         8.39 o                         
  -5   6   1        321.88        359.19        14.38 o                         
  -4   6   1          2.39          1.90         2.77 o                         
  -3   6   1         30.52         71.89         5.77 o                         
  -2   6   1       6799.28       7460.19       173.15 o                         
  -1   6   1        843.20        916.24        37.20 o                         
   0   6   1        573.47        607.32        27.83 o                         
   1   6   1        315.38        351.42        27.36 o                         
   2   6   1        725.41        765.36        27.27 o                         
   3   6   1        479.50        440.71        24.48 o                         
   4   6   1        182.25        179.75        12.86 o                         
   5   6   1        172.07        141.44        12.25 o                         
   6   6   1        204.43        209.18        10.07 o                         
   7   6   1        727.43        755.48        27.60 o                         
   8   6   1        139.87        133.18         6.44 o                         
   9   6   1        319.60        318.75         7.67 o                         
  10   6   1        249.69        275.16         8.16 o                         
  11   6   1          8.16         13.07         3.84 o                         
  12   6   1          0.59         -1.32         2.23 o                         
  13   6   1         82.86         77.66         4.14 o                         
 -12   7   1         88.06         91.43         5.41 o                         
 -11   7   1        270.99        304.48         8.30 o                         
 -10   7   1        503.43        564.76        12.35 o                         
  -9   7   1         32.33         35.25         2.34 o                         
  -8   7   1         44.51         41.91         2.32 o                         
  -7   7   1        178.60        169.61         4.31 o                         
  -6   7   1        226.05        242.75         6.07 o                         
  -5   7   1        130.17        152.86         5.32 o                         
  -4   7   1         43.45         46.10         7.37 o                         
  -3   7   1       1132.90       1174.68        40.45 o                         
  -2   7   1        362.51        308.96        40.23 o                         
  -1   7   1        929.94        955.69        40.99 o                         
   0   7   1       2138.45       2084.59        71.81 o                         
   1   7   1          5.72         12.95         4.50 o                         
   2   7   1        761.37        718.46        34.41 o                         
   3   7   1          9.17          7.67         5.00 o                         
   4   7   1        170.81        190.91        14.51 o                         
   5   7   1        108.12        101.07         3.53 o                         
   6   7   1       1414.18       1428.26        24.02 o                         
   7   7   1         73.74         79.76         3.05 o                         
   8   7   1        665.47        663.49        12.25 o                         
   9   7   1        386.71        394.18         9.22 o                         
  10   7   1        279.78        305.23         7.94 o                         
  11   7   1        223.06        225.71         7.81 o                         
  12   7   1         31.89         33.03         3.80 o                         
 -12   8   1         80.63         66.91         2.33 o                         
 -11   8   1          1.17         -0.15         1.74 o                         
 -10   8   1        224.84        249.63         7.50 o                         
  -9   8   1       1933.41       2089.41        31.94 o                         
  -8   8   1        162.05        184.14         4.60 o                         
  -7   8   1        550.70        566.16        10.14 o                         
  -6   8   1         10.01         10.63         1.40 o                         
  -5   8   1       1074.31       1116.05        26.99 o                         
  -4   8   1        166.26        138.89         4.67 o                         
  -3   8   1        880.62        880.74        18.34 o                         
  -2   8   1        430.54        382.42        25.56 o                         
  -1   8   1       3458.95       3407.53       161.26 o                         
   0   8   1         16.84         28.54         6.62 o                         
   1   8   1       1214.52       1227.98        51.53 o                         
   2   8   1        222.98        270.06        21.00 o                         
   3   8   1        338.16        327.43         8.00 o                         
   4   8   1        215.50        220.21         5.99 o                         
   5   8   1        837.16        846.48        13.15 o                         
   6   8   1        635.00        666.48        11.84 o                         
   7   8   1       4262.32       4335.99        63.45 o                         
   8   8   1       1132.86       1187.47        19.38 o                         
   9   8   1         52.63         48.66         2.61 o                         
  10   8   1        110.64        111.96         5.07 o                         
  11   8   1         21.89         15.05         1.59 o                         
  12   8   1          3.41          2.35         0.97 o                         
 -11   9   1         19.65         20.07         5.78 o                         
 -10   9   1          0.92          2.10         1.07 o                         
  -9   9   1         87.01         98.87         3.17 o                         
  -8   9   1        375.52        390.68         7.31 o                         
  -7   9   1         32.62         36.37         1.99 o                         
  -6   9   1       1481.29       1552.72        23.15 o                         
  -5   9   1        497.03        489.81        10.82 o                         
  -4   9   1        840.50        836.84        17.49 o                         
  -3   9   1         50.69         70.72         5.33 o                         
  -2   9   1        103.02        109.66         4.31 o                         
  -1   9   1         34.02         36.76         2.48 o                         
   0   9   1        292.04        303.29         8.60 o                         
   1   9   1         31.35         44.55         3.09 o                         
   2   9   1        110.88        114.51         5.74 o                         
   3   9   1         86.52         94.36         3.70 o                         
   4   9   1        107.21         95.62         5.68 o                         
   5   9   1        241.92        229.81         6.10 o                         
   6   9   1       2775.32       2887.51        46.66 o                         
   7   9   1         53.02         50.54         2.58 o                         
   8   9   1          1.68          0.57         1.47 o                         
   9   9   1          0.12          1.91         1.52 o                         
  10   9   1          0.20          2.22         1.33 o                         
  11   9   1          0.12          0.61         1.01 o                         
 -10  10   1         77.84         86.76         5.93 o                         
  -9  10   1        246.86        248.32         7.63 o                         
  -8  10   1        287.53        277.16         8.07 o                         
  -7  10   1        616.37        655.69        21.87 o                         
  -6  10   1        230.65        239.89         6.78 o                         
  -5  10   1         21.69         21.21         2.50 o                         
  -4  10   1         19.12         25.51         2.41 o                         
  -3  10   1         12.18          8.16         1.78 o                         
  -2  10   1        109.20         89.70         3.70 o                         
  -1  10   1       1599.53       1583.19        34.22 o                         
   0  10   1        207.97        201.98         6.24 o                         
   1  10   1        172.14        221.36         6.56 o                         
   2  10   1         76.07         92.21         4.09 o                         
   3  10   1          2.25          5.64         1.42 o                         
   4  10   1        198.55        207.36         6.86 o                         
   5  10   1         50.04         54.80         2.85 o                         
   6  10   1         12.88         14.08         1.77 o                         
   7  10   1        143.23        153.84         5.47 o                         
   8  10   1         36.30         42.93         3.08 o                         
   9  10   1         72.00         60.93         5.03 o                         
  10  10   1         97.09         99.11         6.38 o                         
  -9  11   1         25.04         19.67         1.70 o                         
  -8  11   1        261.55        259.12         9.42 o                         
  -7  11   1          2.05          2.52         1.12 o                         
  -6  11   1        209.16        220.84         5.72 o                         
  -5  11   1        403.57        426.39         8.31 o                         
  -4  11   1         11.75         17.39         1.95 o                         
  -3  11   1         19.86         23.11         3.37 o                         
  -2  11   1        150.33        156.58         5.53 o                         
  -1  11   1         75.97         66.37         3.29 o                         
   0  11   1         84.70         88.87         4.31 o                         
   1  11   1        716.38        797.92        22.31 o                         
   2  11   1        443.67        495.29        15.21 o                         
   3  11   1         88.29        106.89         4.44 o                         
   4  11   1        109.63        116.92         3.77 o                         
   5  11   1        101.62        113.00         3.85 o                         
   6  11   1        107.46        101.53         3.70 o                         
   7  11   1          0.84          0.79         1.36 o                         
   8  11   1         74.00         71.79         5.78 o                         
   9  11   1        381.97        313.58        13.90 o                         
  -7  12   1         23.51         22.96         2.99 o                         
  -6  12   1        132.89        121.26         4.56 o                         
  -5  12   1          0.49          0.59         1.12 o                         
  -4  12   1          0.30          1.30         1.27 o                         
  -3  12   1         53.91         59.82         3.43 o                         
  -2  12   1        170.17        198.26         6.10 o                         
  -1  12   1          6.78          8.70         1.64 o                         
   0  12   1        115.82        116.54         6.23 o                         
   1  12   1         33.30         41.89         2.38 o                         
   2  12   1        362.90        333.96         9.62 o                         
   3  12   1          2.10          7.16         1.36 o                         
   4  12   1         22.12         21.69         1.85 o                         
   5  12   1        235.54        250.86         5.51 o                         
   6  12   1        133.53        119.60         4.48 o                         
   7  12   1        105.27        102.03         6.78 o                         
  -5  13   1         53.37         55.96         4.07 o                         
  -4  13   1        125.15        129.44         7.79 o                         
  -3  13   1          2.84          2.74         1.30 o                         
  -2  13   1        657.37        717.27        17.26 o                         
  -1  13   1          1.50          7.38         1.26 o                         
   0  13   1        527.60        560.06        19.41 o                         
   1  13   1          0.91          1.48         1.17 o                         
   2  13   1        135.87        144.75         4.67 o                         
   3  13   1        189.38        234.25         6.09 o                         
   4  13   1         75.67         94.23         3.59 o                         
   5  13   1         16.51         14.40         1.58 o                         
  -2  14   1        151.94        121.19         6.39 o                         
  -1  14   1        149.92        135.77         3.58 o                         
   0  14   1        265.41        257.47        13.57 o                         
   1  14   1         11.78          7.63         0.96 o                         
   2  14   1          1.97          0.53         0.64 o                         
 -14   0   2        133.27        126.43         5.71 o                         
 -13   0   2         87.24         89.65         4.54 o                         
 -12   0   2         69.17         53.21         7.13 o                         
 -11   0   2       1130.40       1177.95        37.25 o                         
 -10   0   2       6423.68       6755.45       189.82 o                         
  -9   0   2        723.73        780.50        30.05 o                         
  -8   0   2       3100.38       3347.52       158.14 o                         
  -7   0   2       4413.57       4767.07       206.05 o                         
  -6   0   2         77.55         63.40        11.76 o                         
  -5   0   2        535.24        528.88        24.06 o                         
  -4   0   2      14659.37      15260.27       408.70 o                         
  -3   0   2      36160.49      37596.62      1397.68 o                         
  -2   0   2      26764.73      25549.41       949.32 o                         
  -1   0   2       3004.80       2783.98        75.04 o                         
   0   0   2      40216.31      40327.75      1053.80 o                         
   1   0   2        790.41        776.98        26.50 o                         
   2   0   2      16342.25      15570.67       331.91 o                         
   3   0   2       2526.94       2414.97        69.65 o                         
   4   0   2        513.45        517.00        16.89 o                         
   5   0   2       2040.53       2346.26       135.46 o                         
   6   0   2       1024.25       1246.29        46.13 o                         
   7   0   2          8.68          6.73         4.53 o                         
   8   0   2         82.95         49.63         8.80 o                         
   9   0   2         61.33         66.48         6.94 o                         
  10   0   2        186.34        181.73        10.85 o                         
  11   0   2         12.04         14.76         2.45 o                         
  12   0   2        948.96       1049.27        26.79 o                         
  13   0   2         51.77         56.24         3.92 o                         
  14   0   2        236.43        258.23         9.28 o                         
 -14   1   2          7.71          6.89         1.03 o                         
 -13   1   2         22.64         23.82         1.59 o                         
 -12   1   2        118.41        117.56         3.77 o                         
 -11   1   2         12.60         13.26         1.54 o                         
 -10   1   2       1472.27       1504.42        27.77 o                         
  -9   1   2       3213.75       3333.76        52.25 o                         
  -8   1   2       1320.86       1519.30        87.57 o                         
  -7   1   2        855.59        878.47        63.30 o                         
  -6   1   2         47.76         58.19         6.73 o                         
  -5   1   2          1.65          3.08         2.71 o                         
  -4   1   2        430.77        445.98        16.13 o                         
  -3   1   2       8260.57       7986.22       176.26 o                         
  -2   1   2      18748.13      19754.71       736.66 o                         
  -1   1   2        296.75        273.19         9.83 o                         
   0   1   2        876.27        891.12        18.49 o                         
   1   1   2      18231.75      16561.02       613.82 o                         
   2   1   2      12685.33      12607.81       235.29 o                         
   3   1   2       3960.58       3987.51        78.13 o                         
   4   1   2        607.17        581.97        14.50 o                         
   5   1   2        529.16        588.22        17.50 o                         
   6   1   2        244.33        289.62        15.35 o                         
   7   1   2       2313.41       2742.88        72.44 o                         
   8   1   2        198.49        191.20        19.18 o                         
   9   1   2        132.89        147.12         4.59 o                         
  10   1   2        958.17        947.95        16.29 o                         
  11   1   2        306.65        292.84         6.28 o                         
  12   1   2         42.85         48.40         2.82 o                         
  13   1   2        352.09        376.56         7.21 o                         
  14   1   2        277.38        282.09         6.18 o                         
 -14   2   2         85.60        106.25         3.48 o                         
 -13   2   2        122.12        128.11         5.02 o                         
 -12   2   2         38.58         39.92         2.20 o                         
 -11   2   2        227.79        245.77         6.97 o                         
 -10   2   2        221.84        213.86         7.45 o                         
  -9   2   2         13.02         27.16         2.95 o                         
  -8   2   2        276.83        245.81        12.91 o                         
  -7   2   2        309.48        326.01        36.81 o                         
  -6   2   2        117.15         87.12        15.78 o                         
  -5   2   2          2.55          3.83         2.67 o                         
  -4   2   2          4.36          8.99         3.37 o                         
  -3   2   2          1.90          1.44         3.26 o                         
  -2   2   2       2333.12       2223.11        92.18 o                         
  -1   2   2      10795.18      10477.95       276.63 o                         
   0   2   2       1222.91       1165.89        23.35 o                         
   1   2   2      20731.77      20652.18       384.08 o                         
   2   2   2       8638.55       8474.55       184.49 o                         
   3   2   2        310.27        275.37         8.99 o                         
   4   2   2       1036.45       1111.19        26.58 o                         
   5   2   2       2733.23       3022.85        87.24 o                         
   6   2   2        168.13        149.18        10.92 o                         
   7   2   2       2886.81       3005.19        84.05 o                         
   8   2   2          1.63          4.45         3.80 o                         
   9   2   2        576.94        568.33         9.27 o                         
  10   2   2         26.08         25.94         1.93 o                         
  11   2   2          0.31          1.80         1.16 o                         
  12   2   2         87.56        103.82         3.64 o                         
  13   2   2          0.80          0.53         1.19 o                         
  14   2   2        158.33        158.87         8.10 o                         
 -14   3   2         14.66         13.85         1.32 o                         
 -13   3   2         31.91         34.08         2.37 o                         
 -12   3   2        120.06        106.44         3.62 o                         
 -11   3   2        507.48        541.05        12.00 o                         
 -10   3   2          1.11          2.92         1.26 o                         
  -9   3   2        143.48        125.63         3.89 o                         
  -8   3   2        897.97        843.73        27.20 o                         
  -7   3   2       1667.02       1725.50        80.58 o                         
  -6   3   2        127.97        174.37        14.73 o                         
  -5   3   2          2.55          4.18         3.39 o                         
  -4   3   2        420.05        467.07        22.38 o                         
  -3   3   2       6451.31       6384.21       178.49 o                         
  -2   3   2       3262.22       3261.09        73.91 o                         
  -1   3   2      16017.96      14739.36      1144.83 o                         
   0   3   2      43411.11      46969.70      1599.40 o                         
   1   3   2        669.23        569.91        21.55 o                         
   2   3   2       4029.35       3801.22       105.25 o                         
   3   3   2        224.49        236.04         9.27 o                         
   4   3   2       2505.75       2982.31        62.42 o                         
   5   3   2       4488.07       4662.31        95.48 o                         
   6   3   2        521.89        644.32        26.53 o                         
   7   3   2        403.92        456.02        17.66 o                         
   8   3   2       1673.19       1618.15        29.04 o                         
   9   3   2          4.21          9.16         1.08 o                         
  10   3   2       1900.51       1919.88        34.73 o                         
  11   3   2         16.01         15.13         1.67 o                         
  12   3   2       1392.81       1439.44        35.06 o                         
  13   3   2         18.86         25.15         2.11 o                         
  14   3   2         68.93         63.36         7.69 o                         
 -14   4   2         11.32         10.13         1.76 o                         
 -13   4   2          6.76          4.53         1.39 o                         
 -12   4   2         81.75         92.35         3.52 o                         
 -11   4   2          3.08          1.29         1.26 o                         
 -10   4   2       1139.45       1210.82        23.81 o                         
  -9   4   2         88.81         95.04         3.79 o                         
  -8   4   2        841.67        887.23        15.19 o                         
  -7   4   2        458.24        459.61        17.67 o                         
  -6   4   2        453.27        390.31        32.16 o                         
  -5   4   2        170.42        204.82        16.01 o                         
  -4   4   2        986.10       1011.37        89.44 o                         
  -3   4   2        852.55       1060.39        28.98 o                         
  -2   4   2        934.36        983.69        22.97 o                         
  -1   4   2       6245.82       5289.47       142.52 o                         
   0   4   2         84.02        103.46        11.06 o                         
   1   4   2          4.72          6.12         0.99 o                         
   2   4   2        103.91        161.61         6.26 o                         
   3   4   2        430.86        446.48        18.69 o                         
   4   4   2         23.44         32.16         3.51 o                         
   5   4   2         22.79         10.13         2.33 o                         
   6   4   2          1.96          5.35         2.14 o                         
   7   4   2        169.63        157.24        10.69 o                         
   8   4   2          7.32          5.94         0.92 o                         
   9   4   2        160.88        153.05         4.09 o                         
  10   4   2          8.04          3.99         1.10 o                         
  11   4   2        252.47        256.80         7.74 o                         
  12   4   2          1.68          2.87         2.05 o                         
  13   4   2         14.03         14.28         1.32 o                         
  14   4   2         20.84         13.69         1.89 o                         
 -13   5   2         53.35         45.86         2.72 o                         
 -12   5   2         35.26         42.79         2.09 o                         
 -11   5   2        443.50        456.57         9.45 o                         
 -10   5   2        622.44        628.95        20.21 o                         
  -9   5   2         58.05         50.11         3.92 o                         
  -8   5   2         28.56         18.04         1.65 o                         
  -7   5   2        521.38        508.73        10.70 o                         
  -6   5   2          7.11         19.63         3.19 o                         
  -5   5   2        273.66        306.44        10.25 o                         
  -4   5   2        136.46        168.11         7.33 o                         
  -3   5   2        208.86        210.16         7.95 o                         
  -2   5   2        569.96        613.09        27.86 o                         
  -1   5   2       5845.02       5893.49       136.41 o                         
   0   5   2       1232.32       1213.04        42.58 o                         
   1   5   2        355.98        388.22        26.91 o                         
   2   5   2        317.93        340.36        18.30 o                         
   3   5   2         33.11         31.61         3.69 o                         
   4   5   2        111.31        125.84         6.58 o                         
   5   5   2         50.10         43.97         8.31 o                         
   6   5   2        165.98        157.46        11.50 o                         
   7   5   2        356.99        379.43         9.51 o                         
   8   5   2        180.99        196.29         7.92 o                         
   9   5   2         67.62         66.86         4.11 o                         
  10   5   2          1.37          0.34         1.37 o                         
  11   5   2        162.33        149.62         6.25 o                         
  12   5   2         24.49         19.24         2.02 o                         
  13   5   2          0.19          0.18         0.89 o                         
 -13   6   2          5.63          4.49         1.39 o                         
 -12   6   2        249.95        267.88        10.57 o                         
 -11   6   2         54.37         60.29         3.34 o                         
 -10   6   2        518.40        547.98        13.84 o                         
  -9   6   2        316.14        337.35         8.87 o                         
  -8   6   2       2083.70       2209.12        49.32 o                         
  -7   6   2       1229.50       1260.97        23.30 o                         
  -6   6   2         79.07         66.23         3.19 o                         
  -5   6   2         15.47         17.63         3.07 o                         
  -4   6   2        754.80        900.04        25.33 o                         
  -3   6   2       1898.36       2115.10        57.35 o                         
  -2   6   2       3043.71       3252.82        83.15 o                         
  -1   6   2        275.85        272.60        17.66 o                         
   0   6   2       2587.62       2618.99        83.14 o                         
   1   6   2       4939.57       5032.78       207.24 o                         
   2   6   2         84.37         62.54        11.60 o                         
   3   6   2        892.47        975.11        32.91 o                         
   4   6   2          3.63          2.21         3.74 o                         
   5   6   2        282.21        322.26        18.82 o                         
   6   6   2        114.22         97.35         5.58 o                         
   7   6   2       2322.75       2257.20        32.84 o                         
   8   6   2        220.15        219.49         5.60 o                         
   9   6   2         17.05         17.11         2.46 o                         
  10   6   2        222.10        228.21        10.54 o                         
  11   6   2        491.47        544.84        18.94 o                         
  12   6   2        434.34        463.43        15.57 o                         
  13   6   2         21.43         18.71         1.55 o                         
 -13   7   2          6.38          3.71         1.11 o                         
 -12   7   2         91.91        105.47         4.22 o                         
 -11   7   2        818.46        890.21        25.11 o                         
 -10   7   2        635.48        672.81        14.26 o                         
  -9   7   2        338.24        328.19         7.80 o                         
  -8   7   2          0.25          2.69         1.27 o                         
  -7   7   2         54.14         56.80         2.73 o                         
  -6   7   2         62.28         56.87         3.30 o                         
  -5   7   2       1111.52       1233.22        25.37 o                         
  -4   7   2         36.67         57.87         6.93 o                         
  -3   7   2         91.31         85.80         9.26 o                         
  -2   7   2        914.14        922.00        41.13 o                         
  -1   7   2       1045.70        941.81        41.07 o                         
   0   7   2         19.56         19.75         5.41 o                         
   1   7   2       1338.06       1214.98        48.34 o                         
   2   7   2        142.21        135.98        19.19 o                         
   3   7   2        592.60        676.90        47.83 o                         
   4   7   2        146.95        186.36        19.22 o                         
   5   7   2          1.64          2.46         1.05 o                         
   6   7   2        363.84        343.78         6.91 o                         
   7   7   2        902.87        834.94        13.23 o                         
   8   7   2         96.03        102.44         3.84 o                         
   9   7   2        181.24        166.00         6.08 o                         
  10   7   2        219.95        255.99         7.72 o                         
  11   7   2        141.63        146.51         7.48 o                         
  12   7   2        342.04        302.71        56.77 o                         
 -12   8   2         15.58         15.49         1.13 o                         
 -11   8   2         18.76         22.57         1.64 o                         
 -10   8   2         45.51         41.15         2.77 o                         
  -9   8   2         98.83        107.11         5.56 o                         
  -8   8   2          1.66          2.65         1.29 o                         
  -7   8   2        655.70        666.91        11.52 o                         
  -6   8   2         88.11         88.71         3.19 o                         
  -5   8   2          0.43          2.53         1.25 o                         
  -4   8   2         25.85         28.19         2.19 o                         
  -3   8   2         48.39         33.00         2.57 o                         
  -2   8   2          4.33          5.17         1.61 o                         
  -1   8   2       1003.81        954.13        43.79 o                         
   0   8   2         16.27         15.83         7.45 o                         
   1   8   2        658.07        680.70        39.06 o                         
   2   8   2         73.75         71.57         5.22 o                         
   3   8   2         17.54         14.59         1.63 o                         
   4   8   2        130.70        133.72         4.26 o                         
   5   8   2        607.74        594.34        11.14 o                         
   6   8   2         79.44         75.37         3.03 o                         
   7   8   2         26.32         27.27         2.34 o                         
   8   8   2          1.51          3.75         1.16 o                         
   9   8   2       1079.79       1134.11        24.39 o                         
  10   8   2          2.81          4.02         1.38 o                         
  11   8   2         16.43         15.88         2.30 o                         
  12   8   2        148.01        117.92         4.47 o                         
 -11   9   2       1113.97       1171.78        33.08 o                         
 -10   9   2         70.56         85.53         6.52 o                         
  -9   9   2         14.44         14.17         1.35 o                         
  -8   9   2        215.15        234.08         5.54 o                         
  -7   9   2        172.60        176.57         4.48 o                         
  -6   9   2        139.71        150.71         4.84 o                         
  -5   9   2         65.37         63.41         4.25 o                         
  -4   9   2         19.74         17.52         2.49 o                         
  -3   9   2       1563.20       1628.68        34.40 o                         
  -2   9   2         75.17         74.61         5.48 o                         
  -1   9   2        395.25        383.70        17.39 o                         
   0   9   2        229.74        233.33         7.54 o                         
   1   9   2        498.33        476.02        10.37 o                         
   2   9   2         87.57         89.36         4.24 o                         
   3   9   2         32.57         30.68         1.94 o                         
   4   9   2       1895.05       1938.71        38.90 o                         
   5   9   2        793.57        867.72        15.26 o                         
   6   9   2        359.09        378.94         7.95 o                         
   7   9   2        332.37        363.51         8.17 o                         
   8   9   2         86.89         94.70         3.46 o                         
   9   9   2        806.29        853.86        28.11 o                         
  10   9   2        198.70        217.00         9.44 o                         
  11   9   2        256.81        197.81        26.60 o                         
 -10  10   2         65.78         58.26         5.04 o                         
  -9  10   2        303.90        296.12        15.94 o                         
  -8  10   2        166.97        175.92         4.47 o                         
  -7  10   2        536.41        546.46        12.54 o                         
  -6  10   2          2.29          2.24         1.14 o                         
  -5  10   2          2.84          4.53         1.42 o                         
  -4  10   2        534.39        519.13        13.68 o                         
  -3  10   2         26.10         18.53         2.19 o                         
  -2  10   2        208.97        211.97         7.67 o                         
  -1  10   2        101.57         98.41         4.74 o                         
   0  10   2        288.84        241.02         8.75 o                         
   1  10   2        138.45        160.40         5.43 o                         
   2  10   2       1318.93       1338.37        23.77 o                         
   3  10   2       1993.90       2031.25        33.58 o                         
   4  10   2        204.51        217.99         6.25 o                         
   5  10   2         93.18         98.04         3.85 o                         
   6  10   2         60.63         66.86         3.05 o                         
   7  10   2        385.58        418.10        11.26 o                         
   8  10   2         14.05         13.78         2.03 o                         
   9  10   2         12.55         14.41         1.85 o                         
  10  10   2         18.23         18.02         2.60 o                         
  -9  11   2        222.68        165.82        10.92 o                         
  -8  11   2        333.16        349.05        11.71 o                         
  -7  11   2          8.61          8.61         1.43 o                         
  -6  11   2          0.62          1.47         1.09 o                         
  -5  11   2         36.81         36.83         2.14 o                         
  -4  11   2        120.23        138.71         5.47 o                         
  -3  11   2          2.01          3.71         1.71 o                         
  -2  11   2         45.04         38.36         3.28 o                         
  -1  11   2          8.78          0.93         2.03 o                         
   0  11   2         37.43         51.74         3.55 o                         
   1  11   2        862.06        895.98        18.48 o                         
   2  11   2        239.21        251.44         7.31 o                         
   3  11   2        171.77        161.56         4.83 o                         
   4  11   2         45.24         50.89         2.47 o                         
   5  11   2          0.23          2.40         1.22 o                         
   6  11   2         30.30         28.70         2.10 o                         
   7  11   2         24.58         26.41         1.81 o                         
   8  11   2         30.22         30.61         6.71 o                         
   9  11   2         36.82         25.14         2.61 o                         
  -7  12   2         59.44         63.45         3.56 o                         
  -6  12   2        178.67        169.77         7.39 o                         
  -5  12   2         25.55         24.48         2.01 o                         
  -4  12   2        115.33        136.59         4.98 o                         
  -3  12   2          0.72          2.78         1.41 o                         
  -2  12   2        323.26        355.38         8.81 o                         
  -1  12   2        281.13        291.59         8.65 o                         
   0  12   2        470.88        561.33        23.35 o                         
   1  12   2          4.29          2.49         1.17 o                         
   2  12   2        250.01        293.41         7.45 o                         
   3  12   2        248.91        273.98         7.80 o                         
   4  12   2        339.12        364.13         8.32 o                         
   5  12   2          0.66          0.87         0.97 o                         
   6  12   2          3.05          4.11         0.88 o                         
   7  12   2        426.85        341.17        49.44 o                         
  -5  13   2         58.09         53.71         6.94 o                         
  -4  13   2         35.13         38.43         1.98 o                         
  -3  13   2        325.37        334.86         7.34 o                         
  -2  13   2        417.13        452.41         9.53 o                         
  -1  13   2        243.07        260.51         6.27 o                         
   0  13   2         30.80         25.53         2.52 o                         
   1  13   2        112.81        106.35         5.13 o                         
   2  13   2         16.96         18.48         1.81 o                         
   3  13   2        189.53        186.03         7.69 o                         
   4  13   2          2.19          2.15         1.49 o                         
   5  13   2          6.78          8.22         1.00 o                         
  -2  14   2        171.92        139.08         6.94 o                         
  -1  14   2          3.66          1.73         0.65 o                         
   0  14   2         28.43         23.22         2.21 o                         
   1  14   2          4.13          1.52         1.07 o                         
 -14   1   3         15.05         13.57         1.22 o                         
 -13   1   3        154.76        166.53         4.16 o                         
 -12   1   3        954.97        983.64        19.66 o                         
 -11   1   3        377.05        385.05        10.67 o                         
 -10   1   3        114.98        103.56         5.35 o                         
  -9   1   3       1039.07       1065.91        35.66 o                         
  -8   1   3       1997.75       1986.85       105.78 o                         
  -7   1   3       1304.78       1391.92        73.36 o                         
  -6   1   3       1516.96       1695.54        60.16 o                         
  -5   1   3        214.18        168.36        12.35 o                         
  -4   1   3       5755.37       5549.93       126.73 o                         
  -3   1   3      27462.02      28352.18      1057.23 o                         
  -2   1   3        721.54        745.39        17.46 o                         
  -1   1   3       3742.91       3524.29        68.29 o                         
   0   1   3        440.60        419.48         9.09 o                         
   1   1   3       3939.02       3750.80        79.00 o                         
   2   1   3          3.30          4.94         1.38 o                         
   3   1   3       2779.63       2310.20        47.39 o                         
   4   1   3       3526.46       3536.19        71.70 o                         
   5   1   3         16.46         19.47         3.31 o                         
   6   1   3         25.96         19.25         3.35 o                         
   7   1   3       1078.42       1288.00        41.07 o                         
   8   1   3        346.69        428.32        21.44 o                         
   9   1   3       1095.91       1077.01        16.32 o                         
  10   1   3        272.19        283.06         6.75 o                         
  11   1   3         66.51         69.61         2.70 o                         
  12   1   3          4.71          1.88         0.93 o                         
  13   1   3         83.75         81.67         2.61 o                         
  14   1   3         24.47         29.68         2.56 o                         
 -14   2   3         21.34         23.58         1.43 o                         
 -13   2   3        265.47        281.93         6.39 o                         
 -12   2   3        518.94        557.74        11.12 o                         
 -11   2   3        422.61        427.78        11.34 o                         
 -10   2   3       1186.56       1220.50        19.36 o                         
  -9   2   3        492.45        537.34        10.92 o                         
  -8   2   3       2506.46       2550.23       112.46 o                         
  -7   2   3        635.68        733.38        36.02 o                         
  -6   2   3        526.60        721.51        33.35 o                         
  -5   2   3       1572.85       1535.27        53.75 o                         
  -4   2   3        107.08        153.81        11.09 o                         
  -3   2   3         21.38         15.97         4.54 o                         
  -2   2   3       7072.88       6776.53       149.95 o                         
  -1   2   3       9510.56       9222.36       174.14 o                         
   0   2   3      13298.66      13068.44       199.38 o                         
   1   2   3       2997.30       2892.53        50.47 o                         
   2   2   3       3534.05       3372.38       130.72 o                         
   3   2   3       2245.63       2104.38        44.20 o                         
   4   2   3        792.83        868.46        22.25 o                         
   5   2   3        629.00        785.34        21.93 o                         
   6   2   3         88.49         59.68         7.05 o                         
   7   2   3         60.87         63.75         6.21 o                         
   8   2   3        976.25       1090.18        38.51 o                         
   9   2   3        146.45        151.98         4.51 o                         
  10   2   3       2596.80       2716.18        43.22 o                         
  11   2   3          2.03          4.89         1.21 o                         
  12   2   3         47.02         55.47         2.89 o                         
  13   2   3        508.25        528.49        10.76 o                         
  14   2   3        128.87        130.61         4.94 o                         
 -14   3   3         54.10         50.98         2.49 o                         
 -13   3   3        332.14        356.71         9.23 o                         
 -12   3   3          0.02          0.14         1.14 o                         
 -11   3   3        128.34        133.19         6.14 o                         
 -10   3   3        445.06        450.73         9.54 o                         
  -9   3   3         56.06         66.07         2.78 o                         
  -8   3   3        355.05        337.81        15.36 o                         
  -7   3   3          1.47         -2.68         3.61 o                         
  -6   3   3        303.27        281.68        19.54 o                         
  -5   3   3          0.88         -0.10         2.67 o                         
  -4   3   3       1072.65       1262.21        45.34 o                         
  -3   3   3       3462.94       3777.06        87.61 o                         
  -2   3   3       6433.40       6308.35       170.16 o                         
  -1   3   3       1931.22       1922.40        62.05 o                         
   0   3   3       6627.35       6395.67       108.41 o                         
   1   3   3         53.12         44.99         2.91 o                         
   2   3   3       1605.29       1653.40        34.98 o                         
   3   3   3          0.78         -1.00         1.71 o                         
   4   3   3        108.07        131.48         6.90 o                         
   5   3   3        227.25        284.91        11.67 o                         
   6   3   3        751.92        788.52        23.84 o                         
   7   3   3       2050.19       2112.70        51.50 o                         
   8   3   3         53.20         50.72         2.28 o                         
   9   3   3        171.72        193.57         4.78 o                         
  10   3   3        623.89        619.26        13.68 o                         
  11   3   3          1.33          0.48         1.29 o                         
  12   3   3         43.28         57.60         3.06 o                         
  13   3   3          9.34          6.88         1.03 o                         
  14   3   3        108.80         67.55         3.18 o                         
 -14   4   3         64.60         70.87         3.85 o                         
 -13   4   3         63.33         61.73         3.42 o                         
 -12   4   3         11.16          9.35         1.50 o                         
 -11   4   3          0.81          0.94         1.04 o                         
 -10   4   3        638.09        680.90        14.87 o                         
  -9   4   3          2.61          5.71         1.24 o                         
  -8   4   3       2174.62       2158.94        29.24 o                         
  -7   4   3        136.66        123.80         9.34 o                         
  -6   4   3        384.12        436.65        26.23 o                         
  -5   4   3          4.72         17.00         3.76 o                         
  -4   4   3       1912.43       2041.03        46.15 o                         
  -3   4   3         97.36        104.58         6.40 o                         
  -2   4   3       3544.52       3154.43        87.96 o                         
  -1   4   3        298.49        308.78        11.25 o                         
   0   4   3       6464.00       6353.68       247.16 o                         
   1   4   3         76.72         86.81         3.83 o                         
   2   4   3       4823.96       4830.41        94.11 o                         
   3   4   3         21.69         15.13         2.27 o                         
   4   4   3         97.83        136.68        11.97 o                         
   5   4   3         28.04         16.54         3.15 o                         
   6   4   3         66.72         50.33         5.24 o                         
   7   4   3         42.25         46.55         5.67 o                         
   8   4   3        780.46        788.42        13.86 o                         
   9   4   3         22.82         21.07         1.60 o                         
  10   4   3        956.71        958.15        21.85 o                         
  11   4   3         25.98         17.73         2.01 o                         
  12   4   3        207.85        193.82         4.53 o                         
  13   4   3        218.34        197.87         7.48 o                         
  14   4   3        129.55         84.38         4.82 o                         
 -13   5   3        179.78        191.00         5.40 o                         
 -12   5   3        184.74        210.31         5.78 o                         
 -11   5   3        311.41        320.79         8.90 o                         
 -10   5   3         22.99         27.51         1.76 o                         
  -9   5   3         45.08         51.71         2.88 o                         
  -8   5   3          1.22          5.26         1.45 o                         
  -7   5   3        107.65         84.18         3.18 o                         
  -6   5   3         48.71         75.37         5.30 o                         
  -5   5   3         63.32         71.77         6.16 o                         
  -4   5   3       3181.75       3199.54        67.52 o                         
  -3   5   3        378.32        385.60        18.32 o                         
  -2   5   3       3774.00       4367.43       183.55 o                         
  -1   5   3       3188.28       3085.59       130.07 o                         
   0   5   3        842.40        781.96        43.05 o                         
   1   5   3        118.44         88.72         9.87 o                         
   2   5   3         30.52         17.35         2.40 o                         
   3   5   3        675.77        742.80        23.64 o                         
   4   5   3          7.20          3.33         1.59 o                         
   5   5   3        714.57        850.74        22.71 o                         
   6   5   3        109.64        113.75         8.28 o                         
   7   5   3       2231.51       2141.14        30.76 o                         
   8   5   3          6.48          7.04         1.17 o                         
   9   5   3       1067.67       1062.89        25.63 o                         
  10   5   3        270.79        266.00        11.31 o                         
  11   5   3         24.04         18.15         1.88 o                         
  12   5   3        303.70        301.07        18.69 o                         
  13   5   3         48.56         48.62         3.21 o                         
 -13   6   3         62.61         61.87         3.54 o                         
 -12   6   3         10.91         10.02         1.72 o                         
 -11   6   3         15.54         16.57         1.99 o                         
 -10   6   3        479.79        521.11        11.92 o                         
  -9   6   3        254.36        285.90         7.09 o                         
  -8   6   3        111.60        102.14         3.60 o                         
  -7   6   3         49.66         57.99         3.92 o                         
  -6   6   3        629.73        661.33        13.84 o                         
  -5   6   3       1081.56       1199.66        32.45 o                         
  -4   6   3        157.90        164.50        14.79 o                         
  -3   6   3        138.54        119.58         8.50 o                         
  -2   6   3         41.18         40.44         4.12 o                         
  -1   6   3       2370.81       2421.94        78.41 o                         
   0   6   3          3.49          1.60         3.12 o                         
   1   6   3        391.46        435.56        31.30 o                         
   2   6   3          0.08          3.57         3.12 o                         
   3   6   3        419.22        497.79        21.02 o                         
   4   6   3        136.32        145.49        11.28 o                         
   5   6   3        165.67        193.92        14.23 o                         
   6   6   3        386.65        383.74         9.46 o                         
   7   6   3        547.75        603.79        13.13 o                         
   8   6   3         55.02         51.23         2.62 o                         
   9   6   3        100.03         90.14         4.39 o                         
  10   6   3          9.25         15.00         3.01 o                         
  11   6   3        549.19        579.82        19.63 o                         
  12   6   3         79.91         81.26         3.65 o                         
  13   6   3         12.81         16.81         2.37 o                         
 -12   7   3         29.46         27.22         1.85 o                         
 -11   7   3       2518.86       2862.02        55.84 o                         
 -10   7   3         26.47         32.05         2.43 o                         
  -9   7   3        533.49        552.77        11.37 o                         
  -8   7   3        438.52        445.85         8.92 o                         
  -7   7   3          1.25          3.02         1.23 o                         
  -6   7   3         34.38         35.40         2.46 o                         
  -5   7   3        505.78        557.32        11.19 o                         
  -4   7   3        952.32        975.58        30.97 o                         
  -3   7   3         18.67         26.86         5.61 o                         
  -2   7   3         96.06         70.27         9.96 o                         
  -1   7   3       8763.58       9111.70       369.24 o                         
   0   7   3         86.43         55.79        11.53 o                         
   1   7   3        593.98        564.95        40.07 o                         
   2   7   3         70.94         81.00        10.78 o                         
   3   7   3         51.28         44.94        12.64 o                         
   4   7   3       3643.94       3636.13        96.68 o                         
   5   7   3       2222.01       2206.70        29.11 o                         
   6   7   3         15.03         14.96         1.37 o                         
   7   7   3         53.53         45.04         2.30 o                         
   8   7   3        180.99        176.02         5.28 o                         
   9   7   3       2026.24       2106.39        43.05 o                         
  10   7   3          2.31          2.11         1.52 o                         
  11   7   3        434.38        448.51        15.31 o                         
  12   7   3        154.47        120.32        26.34 o                         
 -12   8   3         36.85         30.29         2.62 o                         
 -11   8   3        112.07        117.82         4.03 o                         
 -10   8   3        163.83        187.62         5.41 o                         
  -9   8   3        370.92        405.93         8.10 o                         
  -8   8   3        102.44        108.77         3.98 o                         
  -7   8   3        509.90        514.11        11.90 o                         
  -6   8   3        539.95        538.99        12.36 o                         
  -5   8   3        261.47        228.84         6.97 o                         
  -4   8   3         23.94         21.01         1.82 o                         
  -3   8   3        821.43        803.76        19.14 o                         
  -2   8   3         76.08         60.13         2.88 o                         
  -1   8   3       1335.34       1430.41        57.71 o                         
   0   8   3       1224.30       1062.88        46.56 o                         
   1   8   3         55.91         40.12         5.21 o                         
   2   8   3       1377.20       1388.26        27.53 o                         
   3   8   3         87.23         73.09         3.12 o                         
   4   8   3        219.56        214.35         5.19 o                         
   5   8   3        494.15        464.73         8.72 o                         
   6   8   3        782.02        779.70        13.74 o                         
   7   8   3       1158.43       1169.39        19.19 o                         
   8   8   3         97.02        102.49         3.76 o                         
   9   8   3        254.88        290.67         7.53 o                         
  10   8   3        225.41        261.39         7.43 o                         
  11   8   3         22.57         26.85         2.62 o                         
 -11   9   3        109.43         97.58         3.41 o                         
 -10   9   3          1.82          4.04         1.10 o                         
  -9   9   3        951.46       1030.98        17.91 o                         
  -8   9   3        336.31        362.61         7.38 o                         
  -7   9   3        386.18        411.15         9.81 o                         
  -6   9   3        571.14        586.38        11.99 o                         
  -5   9   3        506.21        502.77        10.60 o                         
  -4   9   3        136.91        143.13         5.53 o                         
  -3   9   3        371.38        377.09        10.91 o                         
  -2   9   3        909.97        870.39        20.64 o                         
  -1   9   3        340.14        322.56         9.01 o                         
   0   9   3         10.64          3.84         1.45 o                         
   1   9   3        138.21        129.88         4.34 o                         
   2   9   3        590.55        617.31        12.22 o                         
   3   9   3        286.30        272.76         6.00 o                         
   4   9   3       1777.27       1826.14        36.84 o                         
   5   9   3        860.91        895.35        15.85 o                         
   6   9   3        356.01        354.85         7.75 o                         
   7   9   3        100.89        104.01         4.20 o                         
   8   9   3         21.02         20.94         1.98 o                         
   9   9   3        406.86        419.98        12.10 o                         
  10   9   3         51.35         54.40         3.59 o                         
  11   9   3         39.82         32.80         2.98 o                         
 -10  10   3         66.49         63.76         3.33 o                         
  -9  10   3        330.03        305.29         9.64 o                         
  -8  10   3        594.92        615.58        12.23 o                         
  -7  10   3         83.38         86.55         3.97 o                         
  -6  10   3        127.66        134.43         5.07 o                         
  -5  10   3         60.25         62.47         4.49 o                         
  -4  10   3        153.17        156.99         7.14 o                         
  -3  10   3          0.68          1.41         1.86 o                         
  -2  10   3          0.84          4.55         2.07 o                         
  -1  10   3        131.09        150.21         5.90 o                         
   0  10   3       1718.59       1725.91        55.55 o                         
   1  10   3         10.25         13.20         2.04 o                         
   2  10   3        825.73        861.43        23.67 o                         
   3  10   3        166.74        174.23         4.94 o                         
   4  10   3        456.92        446.70         9.82 o                         
   5  10   3         70.76         75.28         3.65 o                         
   6  10   3       1150.44       1284.79        31.34 o                         
   7  10   3        452.79        474.29        10.57 o                         
   8  10   3          5.39          9.01         1.88 o                         
   9  10   3         55.51         59.02         3.13 o                         
  10  10   3         20.12         19.05         2.25 o                         
  -9  11   3         32.79         24.87         2.56 o                         
  -8  11   3        625.51        644.23        13.68 o                         
  -7  11   3         63.16         63.52         4.52 o                         
  -6  11   3        427.28        443.92        10.71 o                         
  -5  11   3          1.32          2.90         1.63 o                         
  -4  11   3        340.08        323.31         8.29 o                         
  -3  11   3        307.79        315.43        10.78 o                         
  -2  11   3          1.66          2.56         1.90 o                         
  -1  11   3        238.42        268.35         7.82 o                         
   0  11   3        194.74        191.98         6.34 o                         
   1  11   3        563.71        590.27        13.31 o                         
   2  11   3         60.01         66.94         3.25 o                         
   3  11   3          4.95          4.41         1.30 o                         
   4  11   3        111.52        113.18         3.83 o                         
   5  11   3         17.32         23.63         1.85 o                         
   6  11   3         44.25         33.52         2.21 o                         
   7  11   3        482.21        485.03        10.10 o                         
   8  11   3         81.15         71.36         3.23 o                         
   9  11   3        136.22        100.25         5.51 o                         
  -7  12   3        332.27        315.92         8.44 o                         
  -6  12   3          3.31          4.77         1.42 o                         
  -5  12   3        338.85        369.79        18.50 o                         
  -4  12   3         18.85         12.65         1.56 o                         
  -3  12   3        101.30        106.62         3.89 o                         
  -2  12   3         35.64         48.64         3.16 o                         
  -1  12   3         14.24         13.47         1.86 o                         
   0  12   3          1.65          0.72         1.48 o                         
   1  12   3         77.42         85.37         3.64 o                         
   2  12   3         80.34         86.20         3.94 o                         
   3  12   3        380.79        412.97        10.99 o                         
   4  12   3         48.56         43.32         2.40 o                         
   5  12   3        410.67        395.69        22.46 o                         
   6  12   3        531.87        555.54        12.46 o                         
  -5  13   3         42.18         37.54         3.01 o                         
  -4  13   3        171.85        203.53         5.87 o                         
  -3  13   3        101.75        130.60         4.15 o                         
  -2  13   3         99.43         95.85         3.19 o                         
  -1  13   3        333.91        383.96         7.64 o                         
   0  13   3          5.06          5.63         1.22 o                         
   1  13   3        219.60        222.44        12.74 o                         
   2  13   3         31.03         33.59         2.43 o                         
   3  13   3          3.77          1.85         1.60 o                         
   4  13   3          0.17         -0.84         1.97 o                         
   5  13   3         17.10         15.12         1.52 o                         
  -1  14   3        375.91        287.10        12.55 o                         
   0  14   3        168.35        121.22         4.46 o                         
   1  14   3         46.26         36.89         2.04 o                         
 -14   0   4        276.09        296.03        10.66 o                         
 -13   0   4         11.03          8.70         1.66 o                         
 -12   0   4        474.53        465.62        13.97 o                         
 -11   0   4       2399.89       2451.25        56.38 o                         
 -10   0   4       3612.74       3864.19        81.75 o                         
  -9   0   4        508.86        528.55        27.06 o                         
  -8   0   4         25.46         16.85         8.25 o                         
  -7   0   4       9417.36       9689.64       388.16 o                         
  -6   0   4        182.88        224.58        22.32 o                         
  -5   0   4       2253.70       2623.31       125.04 o                         
  -4   0   4        159.87        135.25        13.01 o                         
  -3   0   4        624.31        673.80        20.12 o                         
  -2   0   4      14563.26      14604.85       439.92 o                         
  -1   0   4       1958.34       1894.96        42.83 o                         
   0   0   4       1363.48       1153.71        50.23 o                         
   1   0   4       8280.37       7590.49       288.96 o                         
   2   0   4        514.96        548.53        19.77 o                         
   3   0   4       1183.41       1095.62        36.26 o                         
   4   0   4        687.05        691.91        37.04 o                         
   5   0   4      20165.64      22016.97       588.49 o                         
   6   0   4       7924.00       9089.97       254.92 o                         
   7   0   4       1494.71       1538.21        58.86 o                         
   8   0   4        521.19        431.27        37.61 o                         
   9   0   4         16.17         12.50         2.07 o                         
  10   0   4          0.03          0.67         1.52 o                         
  11   0   4          3.99          5.51         2.35 o                         
  12   0   4         43.91         50.69        10.19 o                         
  13   0   4        904.81        957.08        29.65 o                         
  14   0   4        227.83        224.09        11.21 o                         
 -14   1   4          5.70          6.76         0.86 o                         
 -13   1   4         34.55         33.10         2.00 o                         
 -12   1   4         23.08         24.12         2.13 o                         
 -11   1   4        333.69        369.78         8.39 o                         
 -10   1   4       2432.90       2461.34        64.16 o                         
  -9   1   4        989.78        991.07        21.17 o                         
  -8   1   4         79.06         82.52        16.26 o                         
  -7   1   4          2.48          6.21         4.40 o                         
  -6   1   4        181.02        235.60        30.29 o                         
  -5   1   4       1535.52       1739.25        58.73 o                         
  -4   1   4       5295.19       5500.78       217.36 o                         
  -3   1   4       4831.23       4834.41        95.37 o                         
  -2   1   4       3700.55       3539.05        78.61 o                         
  -1   1   4      15369.62      15664.38       239.24 o                         
   0   1   4       1149.92       1095.84        15.68 o                         
   1   1   4          2.66          1.09         0.69 o                         
   2   1   4       1953.67       1840.77        37.83 o                         
   3   1   4       1124.29       1117.93        25.41 o                         
   4   1   4         19.40         16.23         2.83 o                         
   5   1   4       1202.50       1349.45        37.48 o                         
   6   1   4        260.36        283.90        15.02 o                         
   7   1   4          6.34         10.06         3.69 o                         
   8   1   4         24.55         15.17         4.59 o                         
   9   1   4          0.07          2.15         1.16 o                         
  10   1   4         27.14         24.94         2.02 o                         
  11   1   4        423.32        415.74        10.67 o                         
  12   1   4        310.67        336.77        11.46 o                         
  13   1   4         49.33         42.73         2.25 o                         
  14   1   4         22.25         17.02         1.72 o                         
 -14   2   4         47.56         51.94         1.69 o                         
 -13   2   4        259.81        265.98         6.08 o                         
 -12   2   4        162.12        194.58         6.62 o                         
 -11   2   4        581.17        622.22        15.08 o                         
 -10   2   4         59.65         58.72         3.20 o                         
  -9   2   4         27.48         26.60         2.29 o                         
  -8   2   4          9.88          4.59        10.29 o                         
  -7   2   4        317.68        291.90        31.33 o                         
  -6   2   4        302.35        372.49        22.42 o                         
  -5   2   4       1258.60       1384.98        50.22 o                         
  -4   2   4        858.95        847.49        25.89 o                         
  -3   2   4       1345.63       1441.66        32.67 o                         
  -2   2   4         42.84         47.84         3.50 o                         
  -1   2   4        706.31        624.41        14.01 o                         
   0   2   4          0.30          1.42         1.09 o                         
   1   2   4       2131.39       2248.17        40.06 o                         
   2   2   4        976.95        941.09        28.15 o                         
   3   2   4        457.59        522.36        20.50 o                         
   4   2   4        853.88        959.82        24.23 o                         
   5   2   4        138.58        201.90         9.39 o                         
   6   2   4        435.02        479.04        17.10 o                         
   7   2   4       1131.73       1201.92        45.79 o                         
   8   2   4        222.23        225.18         5.59 o                         
   9   2   4         44.52         54.91         2.74 o                         
  10   2   4       1320.23       1300.14        21.47 o                         
  11   2   4         17.06         27.04         1.73 o                         
  12   2   4        313.50        310.00         7.70 o                         
  13   2   4         37.39         35.38         1.64 o                         
  14   2   4        111.75         98.31         3.32 o                         
 -14   3   4         30.97         27.42         2.54 o                         
 -13   3   4        170.88        187.41         4.66 o                         
 -12   3   4         20.93         16.35         1.58 o                         
 -11   3   4        124.97        121.54         5.86 o                         
 -10   3   4       1400.82       1388.47        21.98 o                         
  -9   3   4        535.17        519.67         9.83 o                         
  -8   3   4       1219.83       1185.60        23.01 o                         
  -7   3   4         68.60         85.16         7.76 o                         
  -6   3   4        642.52        588.57        20.62 o                         
  -5   3   4       2017.15       2219.32        58.33 o                         
  -4   3   4       1037.33       1284.07        35.75 o                         
  -3   3   4         31.63         18.08         2.92 o                         
  -2   3   4       3092.48       2971.99        61.13 o                         
  -1   3   4        104.95        116.71         6.22 o                         
   0   3   4      14798.53      14014.31       234.86 o                         
   1   3   4       2215.54       2266.62        41.33 o                         
   2   3   4       2120.84       2037.57        53.78 o                         
   3   3   4       2046.59       2164.58        53.81 o                         
   4   3   4        384.54        361.67        18.44 o                         
   5   3   4         82.81        110.87         7.00 o                         
   6   3   4         39.41         20.86         3.95 o                         
   7   3   4        118.74        124.88        10.54 o                         
   8   3   4       1081.55       1049.01        15.04 o                         
   9   3   4         71.13         53.66         2.45 o                         
  10   3   4        308.10        348.51         8.10 o                         
  11   3   4        357.85        334.18         8.51 o                         
  12   3   4       1605.54       1568.22        22.47 o                         
  13   3   4         26.19         21.97         1.50 o                         
  14   3   4          1.30          3.21         1.28 o                         
 -14   4   4         59.91         46.79         2.03 o                         
 -13   4   4        195.98        192.42         8.81 o                         
 -12   4   4         42.94         49.27         2.42 o                         
 -11   4   4         75.11         78.67         3.51 o                         
 -10   4   4        567.18        573.07        13.00 o                         
  -9   4   4        165.10        167.82         5.10 o                         
  -8   4   4        306.91        306.23         7.73 o                         
  -7   4   4         97.86        115.96        10.18 o                         
  -6   4   4        109.23        103.18         7.89 o                         
  -5   4   4        931.15        942.16        30.02 o                         
  -4   4   4       1793.52       1820.80        47.89 o                         
  -3   4   4        968.17       1092.59        35.58 o                         
  -2   4   4        344.20        378.66        13.67 o                         
  -1   4   4       1300.55       1307.45        29.50 o                         
   0   4   4       6403.26       6900.18       189.99 o                         
   1   4   4       2344.31       2305.67        47.56 o                         
   2   4   4       3230.44       3345.52        60.67 o                         
   3   4   4       1712.89       1719.04        34.62 o                         
   4   4   4       1881.96       2112.28        59.48 o                         
   5   4   4         55.40         45.86         6.41 o                         
   6   4   4         18.23         18.21         3.45 o                         
   7   4   4        246.76        205.61        13.85 o                         
   8   4   4         58.72         46.62         2.56 o                         
   9   4   4         44.61         33.76         2.63 o                         
  10   4   4        681.66        680.24        16.14 o                         
  11   4   4         36.25         36.06         2.06 o                         
  12   4   4        223.99        182.38         4.98 o                         
  13   4   4        404.75        378.55        19.92 o                         
 -13   5   4          0.27          0.05         0.88 o                         
 -12   5   4        119.68        117.57         4.39 o                         
 -11   5   4          5.74          5.38         1.81 o                         
 -10   5   4        811.85        837.89        14.64 o                         
  -9   5   4        308.94        313.14         8.02 o                         
  -8   5   4        193.34        191.40         4.82 o                         
  -7   5   4         95.19         74.69         2.84 o                         
  -6   5   4        787.78        765.61        22.55 o                         
  -5   5   4        154.24        151.96        10.42 o                         
  -4   5   4       2258.07       2232.19        69.73 o                         
  -3   5   4        201.93        214.19         8.90 o                         
  -2   5   4       2802.24       2750.99       107.47 o                         
  -1   5   4        466.79        501.36        66.40 o                         
   0   5   4       1077.67        985.91        36.63 o                         
   1   5   4        281.69        360.48        18.45 o                         
   2   5   4       1753.33       1850.18        46.90 o                         
   3   5   4         30.76         40.84         3.41 o                         
   4   5   4        491.90        519.79        15.61 o                         
   5   5   4        288.50        295.70        13.18 o                         
   6   5   4         11.04         12.95         2.78 o                         
   7   5   4         31.08         21.78         1.84 o                         
   8   5   4         21.01         22.20         2.42 o                         
   9   5   4        321.94        278.38         7.31 o                         
  10   5   4        134.59        128.76         5.45 o                         
  11   5   4          2.85          1.46         1.16 o                         
  12   5   4        243.53        237.28         6.56 o                         
  13   5   4         93.52         85.52         6.05 o                         
 -13   6   4        701.65        739.20        20.50 o                         
 -12   6   4          0.31          1.15         1.07 o                         
 -11   6   4         68.44         61.65         3.38 o                         
 -10   6   4       1109.68       1166.86        26.16 o                         
  -9   6   4       1908.90       1938.05        29.95 o                         
  -8   6   4        193.85        189.83         5.31 o                         
  -7   6   4        570.29        564.25        10.64 o                         
  -6   6   4         64.48         74.74         4.56 o                         
  -5   6   4         42.52         63.08         5.86 o                         
  -4   6   4        753.63        836.61        36.43 o                         
  -3   6   4       8387.37       8371.68       192.74 o                         
  -2   6   4       9494.28       9749.48       364.88 o                         
  -1   6   4       1709.78       1582.38        77.54 o                         
   0   6   4        216.87        192.29        14.16 o                         
   1   6   4       4539.90       4628.54       136.36 o                         
   2   6   4          4.18          2.74         2.82 o                         
   3   6   4          4.22          5.41         2.51 o                         
   4   6   4         32.82         49.04         5.73 o                         
   5   6   4       1717.29       1776.46        46.85 o                         
   6   6   4        150.41        155.90         5.38 o                         
   7   6   4        397.53        367.29        11.38 o                         
   8   6   4         65.51         57.23         3.28 o                         
   9   6   4        514.30        507.70        15.74 o                         
  10   6   4          4.69          7.22         2.00 o                         
  11   6   4          1.56          0.96         1.66 o                         
  12   6   4         25.50         18.01         1.66 o                         
  13   6   4        351.53        347.70        14.91 o                         
 -12   7   4         89.29        111.38         3.67 o                         
 -11   7   4        106.82        112.73         4.77 o                         
 -10   7   4        385.37        375.16         8.20 o                         
  -9   7   4        226.65        229.47         6.22 o                         
  -8   7   4         29.79         32.44         2.04 o                         
  -7   7   4         55.63         57.75         2.93 o                         
  -6   7   4         22.43         20.97         1.97 o                         
  -5   7   4         48.87         57.23         2.83 o                         
  -4   7   4       2322.34       2435.71        96.32 o                         
  -3   7   4        416.68        383.38        20.78 o                         
  -2   7   4         43.52         31.16         7.07 o                         
  -1   7   4         18.74         34.03         8.84 o                         
   0   7   4          2.70         -1.93         3.27 o                         
   1   7   4        672.68        708.08        59.44 o                         
   2   7   4        370.76        298.88        20.27 o                         
   3   7   4        279.98        273.48        46.56 o                         
   4   7   4        875.78        842.19        27.35 o                         
   5   7   4        743.62        806.76        12.55 o                         
   6   7   4        379.57        400.90         8.33 o                         
   7   7   4        147.30        153.49         8.59 o                         
   8   7   4        275.62        276.07         6.92 o                         
   9   7   4        333.18        344.63         9.79 o                         
  10   7   4         18.94         24.37         2.34 o                         
  11   7   4         93.39        106.93         5.51 o                         
  12   7   4        312.64        298.80        70.07 o                         
 -12   8   4         11.78         10.97         1.05 o                         
 -11   8   4          0.86          0.63         0.95 o                         
 -10   8   4         25.93         29.94         1.79 o                         
  -9   8   4          2.62          4.37         1.42 o                         
  -8   8   4          0.07          0.02         1.37 o                         
  -7   8   4          7.00          5.41         1.55 o                         
  -6   8   4          7.86          7.68         1.44 o                         
  -5   8   4          1.35          3.49         1.42 o                         
  -4   8   4         19.76         19.47         1.97 o                         
  -3   8   4         41.54         54.06         2.73 o                         
  -2   8   4          1.97          1.54         1.07 o                         
  -1   8   4        998.16       1036.61        24.15 o                         
   0   8   4         37.39         26.26         3.37 o                         
   1   8   4        978.75        960.79        21.80 o                         
   2   8   4        831.98        824.08        13.70 o                         
   3   8   4        258.15        257.89         6.44 o                         
   4   8   4          0.19          0.28         1.14 o                         
   5   8   4        198.83        185.96         4.84 o                         
   6   8   4         52.46         47.50         2.71 o                         
   7   8   4        336.52        355.87         9.05 o                         
   8   8   4        174.21        173.76         6.32 o                         
   9   8   4          8.85         10.37         1.73 o                         
  10   8   4         87.61        106.00         4.67 o                         
  11   8   4         68.78         64.31         3.67 o                         
 -11   9   4         44.35         31.34         2.00 o                         
 -10   9   4        406.24        462.04        10.55 o                         
  -9   9   4         27.26         35.78         2.19 o                         
  -8   9   4        566.19        628.56        14.26 o                         
  -7   9   4          0.33          0.34         1.15 o                         
  -6   9   4        382.83        369.70         7.76 o                         
  -5   9   4         98.69         95.51         3.97 o                         
  -4   9   4         53.75         49.21         3.17 o                         
  -3   9   4         78.51         89.39         4.77 o                         
  -2   9   4        487.15        471.00        11.16 o                         
  -1   9   4          6.38         13.80         1.86 o                         
   0   9   4        312.08        338.44         8.71 o                         
   1   9   4         69.42         61.69         2.62 o                         
   2   9   4        568.74        546.19        10.37 o                         
   3   9   4        115.64        105.43         5.14 o                         
   4   9   4       4263.58       4354.29        78.99 o                         
   5   9   4         98.56         91.96         3.22 o                         
   6   9   4        247.29        265.22         8.36 o                         
   7   9   4        513.86        550.37        14.63 o                         
   8   9   4        153.18        165.50         5.85 o                         
   9   9   4          3.83          2.80         1.89 o                         
  10   9   4        600.96        621.43        15.39 o                         
 -10  10   4        327.90        289.88         9.37 o                         
  -9  10   4        753.51        790.96        22.15 o                         
  -8  10   4          4.85          5.84         1.10 o                         
  -7  10   4         39.17         40.17         3.76 o                         
  -6  10   4         58.45         59.23         5.22 o                         
  -5  10   4        198.23        178.69         8.34 o                         
  -4  10   4         51.51         57.20         4.94 o                         
  -3  10   4         81.78         83.34         4.47 o                         
  -2  10   4         26.93         21.74         2.67 o                         
  -1  10   4          1.07          2.91         1.62 o                         
   0  10   4        404.97        377.78         9.51 o                         
   1  10   4        140.29        131.73         3.84 o                         
   2  10   4        446.77        430.37         8.70 o                         
   3  10   4         65.08         56.05         2.93 o                         
   4  10   4        214.34        215.99         5.48 o                         
   5  10   4        128.34        113.78         5.74 o                         
   6  10   4         35.82         33.11         2.74 o                         
   7  10   4         70.11         75.26         4.39 o                         
   8  10   4          9.66         14.39         1.99 o                         
   9  10   4        133.43        128.84         6.92 o                         
  10  10   4          2.44          0.89         0.96 o                         
  -9  11   4         89.29         70.24         4.39 o                         
  -8  11   4          0.63          1.22         0.78 o                         
  -7  11   4         71.79         66.57         4.35 o                         
  -6  11   4        106.44        100.37         5.85 o                         
  -5  11   4         83.65         78.34         5.44 o                         
  -4  11   4         29.12         24.21         2.70 o                         
  -3  11   4        105.24         95.42         4.56 o                         
  -2  11   4         21.40         16.26         3.54 o                         
  -1  11   4         38.35         43.20         3.01 o                         
   0  11   4          8.88         20.69         2.32 o                         
   1  11   4        186.11        229.70         6.30 o                         
   2  11   4          6.11          6.91         1.46 o                         
   3  11   4        303.95        322.77         9.51 o                         
   4  11   4          3.93          4.24         1.12 o                         
   5  11   4         39.38         36.19         2.64 o                         
   6  11   4         13.02         12.55         1.74 o                         
   7  11   4          0.02          0.27         1.04 o                         
   8  11   4          0.97         -0.35         1.00 o                         
  -7  12   4         36.80         37.97         2.04 o                         
  -6  12   4         64.71         64.06         3.12 o                         
  -5  12   4          2.09          2.53         1.23 o                         
  -4  12   4         71.63         71.48         2.98 o                         
  -3  12   4        728.64        777.63        17.28 o                         
  -2  12   4        108.51        117.00         4.27 o                         
  -1  12   4        516.75        580.07        12.54 o                         
   0  12   4         11.70         17.57         1.76 o                         
   1  12   4         39.22         54.62         2.64 o                         
   2  12   4         82.13         87.19         3.48 o                         
   3  12   4         27.94         27.48         1.91 o                         
   4  12   4        246.16        303.91         9.06 o                         
   5  12   4        541.95        524.31        39.66 o                         
   6  12   4        525.01        577.02        16.86 o                         
   7  12   4        225.90        193.44         9.23 o                         
  -5  13   4         23.75         14.92         1.65 o                         
  -4  13   4         40.53         37.11         2.93 o                         
  -3  13   4         39.72         31.27         1.64 o                         
  -2  13   4        575.43        626.20        13.81 o                         
  -1  13   4        200.66        197.19         4.62 o                         
   0  13   4        384.38        404.26         8.20 o                         
   1  13   4          1.30          2.64         0.98 o                         
   2  13   4         38.37         34.54         3.31 o                         
   3  13   4        374.41        342.58        16.30 o                         
   4  13   4        951.39       1085.87        30.62 o                         
   5  13   4         96.01         93.02         5.38 o                         
 -14   1   5         40.35         57.35         2.05 o                         
 -13   1   5        356.96        364.87         7.63 o                         
 -12   1   5         33.25         43.36         3.41 o                         
 -11   1   5        989.28        996.37        19.73 o                         
 -10   1   5        544.42        567.80        23.83 o                         
  -9   1   5        115.18        110.23         5.77 o                         
  -8   1   5        519.97        450.38        22.90 o                         
  -7   1   5         16.36         15.95         3.86 o                         
  -6   1   5       7530.82       8680.83       314.24 o                         
  -5   1   5       1501.09       1414.04        43.82 o                         
  -4   1   5       6977.11       7250.21       142.27 o                         
  -3   1   5       9884.76       9617.98       184.12 o                         
  -2   1   5       1108.82       1119.66        25.47 o                         
  -1   1   5       1105.15       1019.01        21.01 o                         
   0   1   5       9478.68       9762.75       150.58 o                         
   1   1   5       1996.29       1966.78        47.01 o                         
   2   1   5         13.44         12.34         1.22 o                         
   3   1   5       2949.54       2713.81        58.29 o                         
   4   1   5       1490.57       1714.84       105.95 o                         
   5   1   5        160.73        103.38         8.20 o                         
   6   1   5        945.42       1097.00        36.17 o                         
   7   1   5        387.29        443.98        21.63 o                         
   8   1   5          5.81          2.82         1.24 o                         
   9   1   5         77.31        106.52         4.54 o                         
  10   1   5        471.27        434.40         8.07 o                         
  11   1   5       1315.94       1324.70        23.20 o                         
  12   1   5        122.05        129.63         3.73 o                         
  13   1   5        102.97         81.23         2.23 o                         
  14   1   5        225.87        242.50         6.29 o                         
 -14   2   5          2.34          2.36         0.64 o                         
 -13   2   5         76.53         75.59         2.50 o                         
 -12   2   5       1031.93       1144.75        35.43 o                         
 -11   2   5        390.71        412.07        12.75 o                         
 -10   2   5        476.15        482.18        13.15 o                         
  -9   2   5         55.35         56.42         4.13 o                         
  -8   2   5        551.41        563.20        22.99 o                         
  -7   2   5        307.82        330.26        15.93 o                         
  -6   2   5        531.82        485.54        21.68 o                         
  -5   2   5        499.07        502.82        19.86 o                         
  -4   2   5          3.20          8.17         3.02 o                         
  -3   2   5       1369.95       1442.21        33.25 o                         
  -2   2   5       1042.74       1000.95        27.95 o                         
  -1   2   5       4799.85       4775.40        83.70 o                         
   0   2   5       5430.72       5026.27        87.06 o                         
   1   2   5          2.70          6.36         1.44 o                         
   2   2   5        866.19        784.77        19.23 o                         
   3   2   5        584.16        641.74        17.26 o                         
   4   2   5       2496.84       2291.43        49.96 o                         
   5   2   5        147.35        151.40        10.87 o                         
   6   2   5         10.05          4.31         4.71 o                         
   7   2   5        198.68        179.20        23.25 o                         
   8   2   5        617.70        652.68        11.54 o                         
   9   2   5       1473.84       1458.18        24.39 o                         
  10   2   5        291.43        313.31         7.64 o                         
  11   2   5          0.59          1.88         1.08 o                         
  12   2   5         45.97         59.76         1.93 o                         
  13   2   5          1.24          2.41         0.75 o                         
  14   2   5        123.57        105.18         4.88 o                         
 -14   3   5         95.11         79.80         2.40 o                         
 -13   3   5        735.74        808.89        16.70 o                         
 -12   3   5        198.13        221.79         6.81 o                         
 -11   3   5          1.26          0.99         1.36 o                         
 -10   3   5        318.71        351.14        10.01 o                         
  -9   3   5        935.87        943.67        18.10 o                         
  -8   3   5         41.04         36.79         3.58 o                         
  -7   3   5        929.35       1069.01        32.73 o                         
  -6   3   5         57.51         26.65         4.81 o                         
  -5   3   5        754.94        817.15        27.34 o                         
  -4   3   5        566.90        663.34        19.76 o                         
  -3   3   5       1860.60       1996.64        51.31 o                         
  -2   3   5        139.40        170.74         6.89 o                         
  -1   3   5       1841.82       1759.92        77.60 o                         
   0   3   5        284.92        336.21         8.24 o                         
   1   3   5       1804.85       1816.55        38.42 o                         
   2   3   5       3158.26       3269.35        53.61 o                         
   3   3   5          8.13          5.10         2.03 o                         
   4   3   5       4164.27       4319.96        88.24 o                         
   5   3   5        132.85        122.47         7.56 o                         
   6   3   5         86.10         90.40         9.84 o                         
   7   3   5        314.91        374.15        19.82 o                         
   8   3   5        141.48        133.86         4.31 o                         
   9   3   5        163.46        167.69         4.40 o                         
  10   3   5          5.76          5.76         1.28 o                         
  11   3   5       1091.96       1080.64        17.63 o                         
  12   3   5        101.45        107.16         2.72 o                         
  13   3   5         64.35         56.16         4.83 o                         
  14   3   5         12.43         11.17         1.63 o                         
 -14   4   5          1.51          0.30         1.10 o                         
 -13   4   5         37.50         25.04         1.66 o                         
 -12   4   5         30.98         26.59         1.75 o                         
 -11   4   5        189.74        219.61         6.32 o                         
 -10   4   5        801.27        854.82        17.69 o                         
  -9   4   5        521.94        476.42         9.53 o                         
  -8   4   5       1813.40       1822.11        34.29 o                         
  -7   4   5        138.83        127.87         9.64 o                         
  -6   4   5         60.32         49.66         6.25 o                         
  -5   4   5        104.72         88.45         7.53 o                         
  -4   4   5        445.41        358.28        15.36 o                         
  -3   4   5        119.40        121.55        10.09 o                         
  -2   4   5         65.93         37.60         3.36 o                         
  -1   4   5       4698.73       4572.47        90.78 o                         
   0   4   5       1831.42       1795.48        47.68 o                         
   1   4   5         42.72         43.00         4.58 o                         
   2   4   5       1242.06       1214.20        25.37 o                         
   3   4   5        296.86        369.42        12.83 o                         
   4   4   5       1025.91       1009.54        24.07 o                         
   5   4   5        220.94        221.04        10.98 o                         
   6   4   5        288.61        266.57        15.22 o                         
   7   4   5         64.76         60.84         3.80 o                         
   8   4   5          5.41          8.01         1.08 o                         
   9   4   5       1016.46        952.53        15.88 o                         
  10   4   5        860.75        836.53        14.26 o                         
  11   4   5         95.55         83.55         2.80 o                         
  12   4   5         11.55         17.21         1.27 o                         
  13   4   5          1.38          1.73         0.64 o                         
 -13   5   5         55.34         51.31         2.02 o                         
 -12   5   5         35.67         44.20         2.00 o                         
 -11   5   5       1109.73       1152.73        25.10 o                         
 -10   5   5        260.13        271.17         6.77 o                         
  -9   5   5        433.74        424.98         9.16 o                         
  -8   5   5        873.10        925.90        14.63 o                         
  -7   5   5         95.03         87.35         3.42 o                         
  -6   5   5         31.37         47.73         6.45 o                         
  -5   5   5       1324.51       1353.70        33.66 o                         
  -4   5   5         51.41         57.97         4.04 o                         
  -3   5   5        157.08        133.99         6.43 o                         
  -2   5   5        626.39        653.30        17.58 o                         
  -1   5   5       4515.14       4396.46        86.03 o                         
   0   5   5       2383.84       2525.62        77.96 o                         
   1   5   5        107.19         85.54         7.53 o                         
   2   5   5       2963.42       2896.91       103.45 o                         
   3   5   5        822.42        822.99        18.51 o                         
   4   5   5         34.32         32.00         3.27 o                         
   5   5   5        269.07        244.20        10.64 o                         
   6   5   5         27.49         25.99         2.83 o                         
   7   5   5       1885.52       1807.90        27.49 o                         
   8   5   5        227.16        211.21         4.85 o                         
   9   5   5        540.76        463.33        16.17 o                         
  10   5   5       1025.51       1036.39        22.13 o                         
  11   5   5        842.73        826.31        24.24 o                         
  12   5   5        731.73        768.92        63.26 o                         
  13   5   5         73.99         85.11         5.59 o                         
 -13   6   5          0.13          0.93         0.58 o                         
 -12   6   5         76.78         77.93         3.13 o                         
 -11   6   5        195.72        202.62         7.69 o                         
 -10   6   5        133.35        134.55         4.75 o                         
  -9   6   5        565.61        608.85        12.23 o                         
  -8   6   5          3.99          2.06         1.07 o                         
  -7   6   5         11.20         15.38         1.64 o                         
  -6   6   5         89.33         95.95         3.68 o                         
  -5   6   5        586.75        639.75        20.79 o                         
  -4   6   5       2450.58       2693.00        69.16 o                         
  -3   6   5        735.55        702.05        32.49 o                         
  -2   6   5       1345.57       1281.64        36.56 o                         
  -1   6   5       1842.90       1748.86        76.15 o                         
   0   6   5        164.03        180.86        13.73 o                         
   1   6   5        721.49        753.18        32.24 o                         
   2   6   5       3669.92       3516.71       107.52 o                         
   3   6   5        144.91        143.97        19.06 o                         
   4   6   5        864.52        769.64        25.24 o                         
   5   6   5        229.18        207.80        10.19 o                         
   6   6   5         12.04         11.55         1.59 o                         
   7   6   5        331.00        347.73         8.42 o                         
   8   6   5        129.20        110.37         4.40 o                         
   9   6   5         21.78         27.10         3.00 o                         
  10   6   5        214.14        219.10         6.96 o                         
  11   6   5         89.38         92.30         7.86 o                         
  12   6   5        196.00        195.54        17.07 o                         
 -12   7   5          5.65          4.55         1.30 o                         
 -11   7   5        824.86        936.01        29.20 o                         
 -10   7   5         20.08         23.02         1.65 o                         
  -9   7   5        107.83        112.91         3.88 o                         
  -8   7   5        782.07        846.37        14.71 o                         
  -7   7   5        143.78        128.96         3.93 o                         
  -6   7   5          1.30          3.71         1.03 o                         
  -5   7   5        771.55        799.21        14.22 o                         
  -4   7   5       2606.48       2730.96        40.41 o                         
  -3   7   5       2171.47       2263.82        80.59 o                         
  -2   7   5         31.75         31.33         8.49 o                         
  -1   7   5        104.54         92.97        11.04 o                         
   0   7   5       1226.12       1132.14        73.78 o                         
   1   7   5        550.83        514.08        27.13 o                         
   2   7   5        149.93        158.38        14.03 o                         
   3   7   5       2443.07       2293.97       114.14 o                         
   4   7   5         47.49         62.88         2.83 o                         
   5   7   5         59.46         63.58         2.53 o                         
   6   7   5        436.10        434.55        11.19 o                         
   7   7   5        592.85        581.23        11.84 o                         
   8   7   5         17.91         16.88         1.93 o                         
   9   7   5       1045.16       1087.44        25.85 o                         
  10   7   5        129.66        138.18        11.38 o                         
  11   7   5          2.30          4.34         1.67 o                         
  12   7   5        196.21        136.31        21.59 o                         
 -12   8   5         93.93         82.76         4.62 o                         
 -11   8   5          1.30          3.85         1.12 o                         
 -10   8   5        259.86        302.30         7.32 o                         
  -9   8   5         10.50         12.75         1.83 o                         
  -8   8   5        742.86        800.74        13.06 o                         
  -7   8   5         27.85         28.91         2.17 o                         
  -6   8   5        586.02        596.28        11.52 o                         
  -5   8   5          0.32          4.80         1.20 o                         
  -4   8   5       2298.13       2313.36        33.62 o                         
  -3   8   5        541.65        523.80        10.19 o                         
  -2   8   5        650.61        584.50        13.67 o                         
  -1   8   5        452.31        444.94        13.81 o                         
   0   8   5       1157.85       1176.16        27.52 o                         
   1   8   5        244.65        271.87         9.88 o                         
   2   8   5       2281.01       2387.81        36.20 o                         
   3   8   5         78.46         75.75         2.69 o                         
   4   8   5         67.83         56.26         2.62 o                         
   5   8   5       2502.12       2450.55        34.37 o                         
   6   8   5       2183.09       2128.00        43.37 o                         
   7   8   5        743.83        768.83        17.42 o                         
   8   8   5        914.21        962.77        24.89 o                         
   9   8   5        512.72        542.55        15.16 o                         
  10   8   5         15.61         16.81         2.17 o                         
  11   8   5        154.63        154.10         5.87 o                         
 -11   9   5          0.10         -0.21         0.61 o                         
 -10   9   5        372.29        384.84        10.37 o                         
  -9   9   5         59.04         50.89         2.47 o                         
  -8   9   5        105.03        108.40         3.63 o                         
  -7   9   5        104.38        117.29         3.94 o                         
  -6   9   5         29.13         29.68         2.57 o                         
  -5   9   5         23.35         26.83         2.43 o                         
  -4   9   5       1759.98       1740.18        28.59 o                         
  -3   9   5         50.90         44.75         3.47 o                         
  -2   9   5         38.97         37.00         2.72 o                         
  -1   9   5       1394.66       1410.48        26.60 o                         
   0   9   5         19.31         18.62         1.59 o                         
   1   9   5         68.18         70.44         2.65 o                         
   2   9   5        192.14        202.87         5.62 o                         
   3   9   5         38.19         38.66         3.08 o                         
   4   9   5          5.65          9.97         1.43 o                         
   5   9   5        496.81        507.21        12.15 o                         
   6   9   5        619.15        647.22        14.07 o                         
   7   9   5         14.52         13.65         1.71 o                         
   8   9   5         53.38         53.73         3.08 o                         
   9   9   5        210.09        230.21         9.01 o                         
  10   9   5         16.76         15.34         1.97 o                         
 -10  10   5          0.77         -0.15         0.99 o                         
  -9  10   5          7.47          9.32         1.17 o                         
  -8  10   5        374.02        382.26         9.03 o                         
  -7  10   5        563.57        561.34        16.15 o                         
  -6  10   5          4.12          1.78         2.77 o                         
  -5  10   5         53.22         48.86         4.95 o                         
  -4  10   5         54.69         59.07         4.09 o                         
  -3  10   5        444.42        420.71        11.62 o                         
  -2  10   5         15.17         12.72         2.72 o                         
  -1  10   5        307.81        339.00        10.25 o                         
   0  10   5        169.35        171.74         5.25 o                         
   1  10   5        844.11        882.06        15.17 o                         
   2  10   5          2.71          2.77         1.13 o                         
   3  10   5        559.89        602.01        11.83 o                         
   4  10   5         68.00         69.78         3.07 o                         
   5  10   5          9.10          8.26         1.87 o                         
   6  10   5        226.32        240.06         6.49 o                         
   7  10   5         54.08         64.18         3.32 o                         
   8  10   5         34.22         36.07         4.16 o                         
   9  10   5         96.49         92.25         6.33 o                         
  -9  11   5          1.29          1.51         0.89 o                         
  -8  11   5          9.75          9.60         1.29 o                         
  -7  11   5         10.94         11.28         1.99 o                         
  -6  11   5         12.60         14.24         1.88 o                         
  -5  11   5        183.93        199.79         7.45 o                         
  -4  11   5          0.12         -0.50         1.82 o                         
  -3  11   5        202.04        213.29         6.35 o                         
  -2  11   5         83.02         66.88         3.46 o                         
  -1  11   5       1339.35       1426.31        27.28 o                         
   0  11   5         31.87         32.10         2.57 o                         
   1  11   5         55.02         60.03         3.01 o                         
   2  11   5        730.56        793.15        12.91 o                         
   3  11   5         44.39         58.86         2.72 o                         
   4  11   5         62.35         72.62         3.80 o                         
   5  11   5         74.31         80.61         3.69 o                         
   6  11   5        147.10        170.23         6.21 o                         
   7  11   5       1085.16       1200.60        28.00 o                         
   8  11   5          2.12          3.96         1.03 o                         
  -7  12   5        109.33        111.88         6.25 o                         
  -6  12   5         40.50         45.07         3.76 o                         
  -5  12   5        310.18        328.76         8.24 o                         
  -4  12   5         80.42         78.17         3.23 o                         
  -3  12   5          3.89          4.68         1.64 o                         
  -2  12   5          0.29          0.23         1.06 o                         
  -1  12   5         20.07         24.21         1.85 o                         
   0  12   5          9.65          8.56         1.45 o                         
   1  12   5         23.90         23.61         1.81 o                         
   2  12   5        224.75        238.87         6.22 o                         
   3  12   5         28.69         30.58         2.40 o                         
   4  12   5          0.42          1.22         1.54 o                         
   5  12   5        752.78        812.24        20.81 o                         
   6  12   5        603.23        587.15        57.28 o                         
  -5  13   5        252.27        183.71         6.53 o                         
  -4  13   5        725.01        706.89        16.80 o                         
  -3  13   5        184.77        194.71         5.26 o                         
  -2  13   5         68.52         67.27         3.63 o                         
  -1  13   5        132.32        168.16         4.90 o                         
   0  13   5         66.73         72.66         2.32 o                         
   1  13   5        323.75        346.42         8.13 o                         
   2  13   5         48.00         56.12         3.56 o                         
   3  13   5        297.67        273.92        13.28 o                         
   4  13   5        425.66        422.43        18.20 o                         
 -14   0   6        299.98        342.42        23.01 o                         
 -13   0   6         38.15         34.97         4.73 o                         
 -12   0   6          0.10         -0.04         1.52 o                         
 -11   0   6         26.44         32.84         5.13 o                         
 -10   0   6        170.45        174.12         8.75 o                         
  -9   0   6       4210.77       4163.65       147.26 o                         
  -8   0   6        454.46        653.85        50.89 o                         
  -7   0   6       3456.76       3297.21       107.16 o                         
  -6   0   6      12061.95      12768.11       351.10 o                         
  -5   0   6        901.79        976.51        38.00 o                         
  -4   0   6      15382.29      16834.23       653.92 o                         
  -3   0   6        438.10        376.02        17.81 o                         
  -2   0   6        475.94        447.96        16.48 o                         
  -1   0   6        225.22        273.13        13.78 o                         
   0   0   6       2569.19       2591.95        76.15 o                         
   1   0   6        164.87        146.03         9.41 o                         
   2   0   6        760.95        779.39        41.10 o                         
   3   0   6       1586.43       1509.33        70.84 o                         
   4   0   6       1661.11       1843.69        72.72 o                         
   5   0   6       4207.54       4554.85       192.38 o                         
   6   0   6         74.31         42.98        11.54 o                         
   7   0   6        508.20        619.29        48.06 o                         
   8   0   6        514.36        465.08        11.81 o                         
   9   0   6        659.04        612.02        14.77 o                         
  10   0   6         61.28         39.10         3.03 o                         
  11   0   6       1724.78       1487.43        31.17 o                         
  12   0   6         26.56         42.61         2.72 o                         
  13   0   6       2014.81       1914.01        69.71 o                         
  14   0   6         31.79         24.00         2.44 o                         
 -14   1   6         24.33         25.58         1.47 o                         
 -13   1   6          7.65          8.93         1.13 o                         
 -12   1   6        504.29        551.37        26.58 o                         
 -11   1   6         11.87         15.07         2.43 o                         
 -10   1   6         39.80         52.03         3.88 o                         
  -9   1   6         12.20         11.51         1.92 o                         
  -8   1   6        177.84        145.46        20.45 o                         
  -7   1   6        183.64        164.56        12.66 o                         
  -6   1   6       2499.83       2650.26        94.63 o                         
  -5   1   6       2751.10       3110.69        92.34 o                         
  -4   1   6       1727.39       1854.31        44.65 o                         
  -3   1   6       1100.87       1138.17        33.97 o                         
  -2   1   6       2416.80       2356.73        49.06 o                         
  -1   1   6        141.02        122.56         3.96 o                         
   0   1   6        790.20        727.18        14.58 o                         
   1   1   6         60.03         64.63         3.45 o                         
   2   1   6        117.05         80.11         4.06 o                         
   3   1   6         91.83         88.17         6.32 o                         
   4   1   6       2238.96       2352.58        60.55 o                         
   5   1   6        189.83        187.78        11.72 o                         
   6   1   6        874.45        877.54        32.11 o                         
   7   1   6        475.21        491.43        23.97 o                         
   8   1   6        329.97        333.80         6.53 o                         
   9   1   6         95.38         86.30         3.73 o                         
  10   1   6          1.15          4.63         1.15 o                         
  11   1   6         50.00         42.27         2.00 o                         
  12   1   6         23.10         34.34         1.56 o                         
  13   1   6         34.65         26.33         1.15 o                         
  14   1   6         64.39         47.89         2.33 o                         
 -14   2   6         19.58         25.05         1.64 o                         
 -13   2   6         18.84         20.85         1.64 o                         
 -12   2   6        293.11        334.05         9.15 o                         
 -11   2   6        402.99        404.39        10.73 o                         
 -10   2   6       1171.77       1202.17        28.09 o                         
  -9   2   6        664.29        677.43        16.14 o                         
  -8   2   6         16.23         19.22         3.65 o                         
  -7   2   6        117.48        128.39        11.07 o                         
  -6   2   6          1.19          8.16         3.30 o                         
  -5   2   6         62.64         47.49         5.17 o                         
  -4   2   6         46.94         62.41         5.24 o                         
  -3   2   6        243.30        380.79        13.59 o                         
  -2   2   6         19.08         33.88         4.00 o                         
  -1   2   6         82.95         56.40         4.40 o                         
   0   2   6       2982.22       2905.78        48.26 o                         
   1   2   6         53.90         46.60         2.42 o                         
   2   2   6       3884.14       3691.55        93.64 o                         
   3   2   6       1975.28       1972.65        37.61 o                         
   4   2   6       3258.60       3553.58        86.57 o                         
   5   2   6       1453.77       1434.78        42.68 o                         
   6   2   6         58.93         54.50         9.16 o                         
   7   2   6        660.92        716.66        32.94 o                         
   8   2   6        812.53        841.00        12.70 o                         
   9   2   6        214.02        173.16         4.71 o                         
  10   2   6          7.37          5.59         1.39 o                         
  11   2   6         76.95         83.93         2.70 o                         
  12   2   6        125.47        124.20         2.83 o                         
  13   2   6         65.13         67.94         1.92 o                         
  14   2   6         19.20         18.83         2.05 o                         
 -14   3   6        240.10        193.53        17.70 o                         
 -13   3   6         40.49         41.29         1.98 o                         
 -12   3   6        125.92        123.70         3.36 o                         
 -11   3   6        503.94        493.65        17.34 o                         
 -10   3   6        266.63        300.90         8.76 o                         
  -9   3   6        283.96        214.80         8.90 o                         
  -8   3   6        443.21        415.17        11.22 o                         
  -7   3   6        191.13        168.94        12.80 o                         
  -6   3   6         61.05         41.75         5.34 o                         
  -5   3   6        657.65        679.08        21.86 o                         
  -4   3   6        121.45        108.46         7.10 o                         
  -3   3   6       1089.90       1169.08        34.37 o                         
  -2   3   6        989.97        858.35        20.35 o                         
  -1   3   6       4186.86       4398.38        98.13 o                         
   0   3   6        682.67        797.78        21.70 o                         
   1   3   6       7206.44       6811.77       107.56 o                         
   2   3   6       2434.10       2051.35        49.83 o                         
   3   3   6        422.11        452.00        12.52 o                         
   4   3   6        383.06        457.39        16.09 o                         
   5   3   6       1688.86       1751.58        49.94 o                         
   6   3   6       1564.07       1580.59        48.31 o                         
   7   3   6       1592.02       1563.43        34.22 o                         
   8   3   6          9.90         16.25         1.38 o                         
   9   3   6        452.26        381.10         7.54 o                         
  10   3   6        248.92        257.40         5.69 o                         
  11   3   6        537.31        486.35         7.63 o                         
  12   3   6         25.62         31.87         1.41 o                         
  13   3   6        131.95        109.05         3.92 o                         
 -14   4   6        248.55        221.72        10.18 o                         
 -13   4   6          5.45          4.02         0.85 o                         
 -12   4   6          0.95          2.23         0.84 o                         
 -11   4   6        142.72        158.60         4.66 o                         
 -10   4   6        254.16        260.04         7.99 o                         
  -9   4   6        642.68        658.22        11.66 o                         
  -8   4   6        258.75        237.51         6.77 o                         
  -7   4   6        941.07        887.57        21.76 o                         
  -6   4   6        282.96        320.95        15.11 o                         
  -5   4   6         11.40         12.04         2.90 o                         
  -4   4   6        435.30        495.47        17.24 o                         
  -3   4   6        262.92        239.04         8.23 o                         
  -2   4   6        342.02        313.09        19.41 o                         
  -1   4   6       3103.48       3140.75        65.54 o                         
   0   4   6        271.53        301.06        10.13 o                         
   1   4   6       4453.89       4356.23       132.77 o                         
   2   4   6       1685.85       1757.10        45.74 o                         
   3   4   6        575.85        573.94        15.41 o                         
   4   4   6        454.75        399.66        11.69 o                         
   5   4   6        410.05        394.12        10.85 o                         
   6   4   6        732.80        765.69        18.51 o                         
   7   4   6         47.25         52.93         2.02 o                         
   8   4   6        470.24        465.50         9.01 o                         
   9   4   6        486.53        458.59         7.46 o                         
  10   4   6          6.60          4.42         0.96 o                         
  11   4   6        112.90        108.94         3.41 o                         
  12   4   6          0.49          0.61         0.73 o                         
  13   4   6         88.01         86.06         5.82 o                         
 -13   5   6        127.01        123.48         4.21 o                         
 -12   5   6        605.53        615.80        16.51 o                         
 -11   5   6         24.88         24.00         2.17 o                         
 -10   5   6        335.41        324.78         9.82 o                         
  -9   5   6         84.40         92.09         3.61 o                         
  -8   5   6       2374.46       2292.85        36.58 o                         
  -7   5   6          9.89          9.68         2.29 o                         
  -6   5   6        579.06        546.69        16.84 o                         
  -5   5   6         38.14         39.61         4.36 o                         
  -4   5   6         64.37         58.79         4.17 o                         
  -3   5   6         14.36         24.65         4.65 o                         
  -2   5   6          5.53          4.06         1.69 o                         
  -1   5   6        503.73        564.70        19.33 o                         
   0   5   6       4533.48       4709.90       135.49 o                         
   1   5   6         42.14         62.04         6.07 o                         
   2   5   6       1982.08       1814.69        58.68 o                         
   3   5   6        237.15        220.54        10.05 o                         
   4   5   6       1268.27       1382.92        31.77 o                         
   5   5   6        784.30        754.04        23.86 o                         
   6   5   6        238.55        224.59         6.49 o                         
   7   5   6        495.40        441.73         7.79 o                         
   8   5   6         38.11         29.35         1.65 o                         
   9   5   6         13.13         16.11         1.37 o                         
  10   5   6         29.68         27.44         2.00 o                         
  11   5   6         62.25         61.50         5.43 o                         
  12   5   6        506.37        528.78        35.91 o                         
  13   5   6         44.48         45.39         4.42 o                         
 -13   6   6        130.24        128.07         2.99 o                         
 -12   6   6        632.79        694.71        13.67 o                         
 -11   6   6         57.49         61.85         6.25 o                         
 -10   6   6        344.75        380.42         7.25 o                         
  -9   6   6       1124.09       1153.33        19.02 o                         
  -8   6   6        516.87        551.58        10.79 o                         
  -7   6   6        850.34        858.95        15.07 o                         
  -6   6   6        229.47        254.21         6.47 o                         
  -5   6   6        203.34        200.06         7.92 o                         
  -4   6   6         10.11         17.29         3.89 o                         
  -3   6   6        304.18        346.53        25.46 o                         
  -2   6   6         53.03         71.38         4.98 o                         
  -1   6   6       1105.59       1102.09        42.98 o                         
   0   6   6        301.52        281.21        17.35 o                         
   1   6   6       1708.48       1588.70        64.42 o                         
   2   6   6       2675.71       2562.08       119.56 o                         
   3   6   6        776.35        728.28        34.16 o                         
   4   6   6       1015.06       1020.20        35.75 o                         
   5   6   6       1890.87       1824.24        29.76 o                         
   6   6   6        293.24        290.78         8.02 o                         
   7   6   6        258.04        245.42         6.09 o                         
   8   6   6        497.52        493.00        11.26 o                         
   9   6   6         56.61         49.43         2.77 o                         
  10   6   6         13.48         23.33         3.90 o                         
  11   6   6          4.25          4.02         2.64 o                         
  12   6   6        181.81        189.04         9.93 o                         
 -12   7   6        648.84        718.15        14.88 o                         
 -11   7   6          5.26          2.79         1.10 o                         
 -10   7   6         32.94         29.60         1.55 o                         
  -9   7   6          0.80          1.34         0.98 o                         
  -8   7   6          2.66          1.63         1.00 o                         
  -7   7   6        118.74        112.36         3.38 o                         
  -6   7   6        259.37        254.59         5.74 o                         
  -5   7   6          4.18          2.79         0.94 o                         
  -4   7   6       3931.39       4049.55        46.92 o                         
  -3   7   6        644.28        596.77        21.50 o                         
  -2   7   6        341.78        273.87        16.76 o                         
  -1   7   6         24.04         32.03         8.43 o                         
   0   7   6         46.43         81.57        10.03 o                         
   1   7   6          7.09          2.57         3.55 o                         
   2   7   6        460.83        477.90        39.56 o                         
   3   7   6         49.35         53.47         2.80 o                         
   4   7   6         28.14         24.64         1.41 o                         
   5   7   6        115.03        113.76         3.29 o                         
   6   7   6       1203.06       1147.12        26.54 o                         
   7   7   6        110.29        105.70         3.59 o                         
   8   7   6        251.55        274.63         9.60 o                         
   9   7   6        138.14        146.38         7.55 o                         
  10   7   6          1.15          1.69         1.83 o                         
  11   7   6        164.09        167.92         6.76 o                         
  12   7   6          7.38         12.45         1.84 o                         
 -11   8   6         73.57         86.53         4.68 o                         
 -10   8   6        228.76        238.82         6.04 o                         
  -9   8   6         21.86         29.16         1.77 o                         
  -8   8   6        115.38        112.20         3.59 o                         
  -7   8   6        174.05        175.23         4.45 o                         
  -6   8   6         67.84         67.30         2.90 o                         
  -5   8   6        215.74        220.76         6.75 o                         
  -4   8   6        960.34        954.28        18.92 o                         
  -3   8   6        391.21        401.09        11.53 o                         
  -2   8   6         98.69         93.56         3.58 o                         
  -1   8   6        733.64        691.84        14.81 o                         
   0   8   6       1280.28       1251.97        25.17 o                         
   1   8   6        214.86        197.84         5.44 o                         
   2   8   6        781.56        754.52        16.56 o                         
   3   8   6          5.51          5.49         1.17 o                         
   4   8   6          2.10          4.10         1.31 o                         
   5   8   6        631.28        631.29        12.78 o                         
   6   8   6          7.28         11.31         2.06 o                         
   7   8   6          0.23         -0.08         1.47 o                         
   8   8   6        264.11        275.29         7.91 o                         
   9   8   6         13.21         11.26         1.89 o                         
  10   8   6         29.28         34.01         2.55 o                         
  11   8   6          1.91          0.64         0.60 o                         
 -11   9   6        156.99        133.55         6.89 o                         
 -10   9   6        126.64        139.01         4.18 o                         
  -9   9   6          3.26          3.99         1.01 o                         
  -8   9   6        303.33        346.34         7.49 o                         
  -7   9   6         17.08         16.24         1.75 o                         
  -6   9   6       1887.44       1929.07        35.17 o                         
  -5   9   6       2337.13       2216.22        44.47 o                         
  -4   9   6        198.90        198.55         7.06 o                         
  -3   9   6       2878.93       2933.35        63.93 o                         
  -2   9   6        712.15        728.82        16.69 o                         
  -1   9   6       1028.76       1073.86        20.36 o                         
   0   9   6          2.26          1.32         1.17 o                         
   1   9   6        138.71         97.75         3.62 o                         
   2   9   6       1560.42       1544.99        22.18 o                         
   3   9   6        232.71        214.98         4.88 o                         
   4   9   6        599.01        596.19        15.07 o                         
   5   9   6         49.77         48.54         3.66 o                         
   6   9   6         90.61         82.60         3.69 o                         
   7   9   6         40.10         45.12         2.79 o                         
   8   9   6         88.97        100.34         6.57 o                         
   9   9   6       1281.35       1364.39        39.67 o                         
  10   9   6        868.50        834.02        35.24 o                         
 -10  10   6         29.88         21.15         2.21 o                         
  -9  10   6         49.78         39.39         1.71 o                         
  -8  10   6         24.05         26.41         1.55 o                         
  -7  10   6         56.78         52.58         4.09 o                         
  -6  10   6         78.66         73.02         7.30 o                         
  -5  10   6         62.93         55.98         6.80 o                         
  -4  10   6        326.09        332.50        17.72 o                         
  -3  10   6          0.97          2.04         1.42 o                         
  -2  10   6         37.84         39.89         3.15 o                         
  -1  10   6         63.37         71.60         2.93 o                         
   0  10   6         60.93         87.46         3.02 o                         
   1  10   6        444.74        444.86         8.30 o                         
   2  10   6          0.28          1.49         1.00 o                         
   3  10   6         37.48         26.81         2.31 o                         
   4  10   6         23.52         25.62         2.38 o                         
   5  10   6          9.51         14.59         2.26 o                         
   6  10   6        475.43        497.06        10.84 o                         
   7  10   6         99.85        106.87         4.74 o                         
   8  10   6         27.89         22.09         1.82 o                         
   9  10   6          2.07          5.46         1.84 o                         
  -8  11   6         16.35          8.92         2.43 o                         
  -7  11   6        134.25        122.06         4.52 o                         
  -6  11   6          0.76          0.25         1.21 o                         
  -5  11   6          2.72          2.52         1.98 o                         
  -4  11   6         39.93         37.99         3.32 o                         
  -3  11   6        210.87        194.08         7.02 o                         
  -2  11   6          1.17          1.65         1.16 o                         
  -1  11   6        133.77        135.62         7.06 o                         
   0  11   6         20.27         18.83         1.89 o                         
   1  11   6         14.32         16.65         1.62 o                         
   2  11   6         51.48         43.73         2.21 o                         
   3  11   6         20.27         18.14         1.66 o                         
   4  11   6         37.93         40.21         5.00 o                         
   5  11   6         22.39         25.20         2.92 o                         
   6  11   6         27.37         24.25         2.85 o                         
   7  11   6         10.34          9.38         3.55 o                         
   8  11   6         10.53          9.92         1.08 o                         
  -7  12   6         95.14         69.14         2.53 o                         
  -6  12   6         40.78         37.62         2.49 o                         
  -5  12   6         48.00         49.54         2.87 o                         
  -4  12   6         51.23         43.31         2.81 o                         
  -3  12   6        312.21        331.57         9.73 o                         
  -2  12   6        315.24        320.97        10.49 o                         
  -1  12   6        226.97        258.12         5.18 o                         
   0  12   6         14.51         12.06         1.41 o                         
   1  12   6        109.82        137.04         4.84 o                         
   2  12   6        179.24        208.65         6.15 o                         
   3  12   6         19.98         21.52         2.16 o                         
   4  12   6         78.79         75.01         5.21 o                         
   5  12   6        706.33        727.78        30.44 o                         
   6  12   6         45.24         34.09         3.37 o                         
  -4  13   6         53.34         50.93         6.12 o                         
  -3  13   6        167.23        150.50         4.13 o                         
  -2  13   6        232.60        219.98         6.86 o                         
  -1  13   6        142.64        134.44         6.85 o                         
   0  13   6        198.49        170.13         7.73 o                         
   1  13   6         79.07         94.04         3.10 o                         
   2  13   6         33.63         43.73         3.64 o                         
   3  13   6        600.33        619.65        15.12 o                         
   4  13   6        298.65        238.87        10.80 o                         
 -14   1   7        116.41        136.65         3.80 o                         
 -13   1   7        550.91        574.00        15.28 o                         
 -12   1   7        143.15        120.60         4.37 o                         
 -11   1   7        174.45        190.15         7.97 o                         
 -10   1   7       1792.00       1794.45        33.45 o                         
  -9   1   7         88.35         82.14         5.27 o                         
  -8   1   7       1264.78       1303.15        35.60 o                         
  -7   1   7         90.82         74.87         9.03 o                         
  -6   1   7       6963.13       7836.76       227.30 o                         
  -5   1   7       1203.10       1191.28        36.28 o                         
  -4   1   7        125.76         88.49         6.27 o                         
  -3   1   7       2757.81       2676.35        57.06 o                         
  -2   1   7         70.64         38.88         3.66 o                         
  -1   1   7        235.27        216.72        12.04 o                         
   0   1   7       1360.21       1339.57        27.12 o                         
   1   1   7          7.16          4.66         1.34 o                         
   2   1   7       1591.29       1489.01        32.52 o                         
   3   1   7       1155.33       1007.79        25.15 o                         
   4   1   7        360.36        280.69         8.02 o                         
   5   1   7        363.78        362.74        17.34 o                         
   6   1   7         14.24          4.49         2.83 o                         
   7   1   7         54.03         28.69        12.17 o                         
   8   1   7        418.45        402.56         8.68 o                         
   9   1   7          3.92         11.86         1.48 o                         
  10   1   7       1656.46       1647.88        24.43 o                         
  11   1   7         51.69         45.50         1.89 o                         
  12   1   7         66.31         72.97         2.36 o                         
  13   1   7         41.63         35.67         1.31 o                         
 -14   2   7        211.12        231.94         4.92 o                         
 -13   2   7         68.49         66.86         2.01 o                         
 -12   2   7        155.57        179.22         5.21 o                         
 -11   2   7        610.34        623.00        13.65 o                         
 -10   2   7        482.37        495.94        13.37 o                         
  -9   2   7        239.77        202.03         7.46 o                         
  -8   2   7        210.99        230.48         7.53 o                         
  -7   2   7       1206.89       1262.86        37.74 o                         
  -6   2   7        967.76       1004.96        30.69 o                         
  -5   2   7        258.37        287.30        13.26 o                         
  -4   2   7       2395.89       2459.40        55.18 o                         
  -3   2   7       1321.02       1276.29        31.34 o                         
  -2   2   7        732.55        702.08        16.92 o                         
  -1   2   7       5417.59       5559.75       153.24 o                         
   0   2   7        169.06        170.46         7.57 o                         
   1   2   7       1090.52       1075.35        26.94 o                         
   2   2   7        125.36        109.17         7.52 o                         
   3   2   7       2026.95       1976.20        43.45 o                         
   4   2   7       2608.71       2474.60        42.32 o                         
   5   2   7          9.76          9.88         1.56 o                         
   6   2   7       1142.41       1278.78        42.12 o                         
   7   2   7        504.49        458.15         9.00 o                         
   8   2   7        799.98        843.39        15.85 o                         
   9   2   7        667.65        667.06        11.02 o                         
  10   2   7        720.62        651.78         9.53 o                         
  11   2   7        393.87        367.51         6.26 o                         
  12   2   7        103.07        100.46         2.55 o                         
  13   2   7        186.85        198.07         4.61 o                         
 -14   3   7        268.60        275.90         7.17 o                         
 -13   3   7         77.69         79.71         2.67 o                         
 -12   3   7         60.05         54.24         2.20 o                         
 -11   3   7         71.65         69.40         3.22 o                         
 -10   3   7        129.95        126.61         8.13 o                         
  -9   3   7        614.87        610.08        15.07 o                         
  -8   3   7        272.03        305.98        10.83 o                         
  -7   3   7        201.01        198.32        12.70 o                         
  -6   3   7        391.93        396.16        18.39 o                         
  -5   3   7         25.78         33.78         4.65 o                         
  -4   3   7         51.94         75.81         6.10 o                         
  -3   3   7        161.99        160.67         7.46 o                         
  -2   3   7        149.36        147.22         7.77 o                         
  -1   3   7       1705.25       1792.78        35.99 o                         
   0   3   7       1683.76       1678.05        27.94 o                         
   1   3   7       2696.73       2743.37        55.67 o                         
   2   3   7        455.26        519.36        25.56 o                         
   3   3   7        877.91        930.64        24.41 o                         
   4   3   7         99.72        128.38         5.17 o                         
   5   3   7         18.58         18.31         1.91 o                         
   6   3   7         24.68         15.09         3.82 o                         
   7   3   7         25.84         20.11         1.24 o                         
   8   3   7        235.09        181.17         3.76 o                         
   9   3   7        172.63        182.22         3.89 o                         
  10   3   7        164.75        140.70         3.61 o                         
  11   3   7        281.98        255.93         4.77 o                         
  12   3   7         32.66         23.60         1.22 o                         
  13   3   7         59.08         47.53         2.20 o                         
 -13   4   7          1.54          5.28         0.86 o                         
 -12   4   7         16.68          9.50         1.17 o                         
 -11   4   7        636.58        668.33        12.62 o                         
 -10   4   7        439.81        450.98         8.88 o                         
  -9   4   7          3.57          4.64         1.28 o                         
  -8   4   7         18.77         26.42         2.26 o                         
  -7   4   7         52.81         33.51         2.95 o                         
  -6   4   7         84.65         78.25         7.32 o                         
  -5   4   7         33.44         28.77         4.36 o                         
  -4   4   7        674.50        607.57        15.21 o                         
  -3   4   7       4326.20       4382.29        91.40 o                         
  -2   4   7        635.58        598.46        17.22 o                         
  -1   4   7        435.69        426.50        14.16 o                         
   0   4   7        267.03        351.58        16.62 o                         
   1   4   7         87.32         84.20         6.92 o                         
   2   4   7       1398.34       1501.25        28.95 o                         
   3   4   7        849.13        843.77        25.65 o                         
   4   4   7       2979.23       2911.06        49.46 o                         
   5   4   7        386.17        337.98         9.35 o                         
   6   4   7        185.88        185.86         5.66 o                         
   7   4   7        390.37        358.48         5.64 o                         
   8   4   7         63.98         42.79         1.69 o                         
   9   4   7        834.48        783.98        10.82 o                         
  10   4   7          5.71          8.27         0.99 o                         
  11   4   7        216.16        195.33         5.19 o                         
  12   4   7         47.08         43.37         2.39 o                         
  13   4   7          0.73          0.97         1.26 o                         
 -13   5   7         13.27         13.43         1.40 o                         
 -12   5   7        479.30        497.81        10.18 o                         
 -11   5   7        698.51        716.46        16.26 o                         
 -10   5   7         45.26         49.88         3.23 o                         
  -9   5   7        352.03        373.41         8.36 o                         
  -8   5   7        196.56        190.33         5.12 o                         
  -7   5   7        679.04        677.28        15.86 o                         
  -6   5   7        181.78        144.56         7.28 o                         
  -5   5   7        653.91        609.76        26.07 o                         
  -4   5   7        685.37        662.33        24.47 o                         
  -3   5   7        921.58        844.35        26.53 o                         
  -2   5   7        389.75        410.37        19.42 o                         
  -1   5   7          4.78          4.55         1.71 o                         
   0   5   7       2274.35       2149.09        67.91 o                         
   1   5   7        148.05        128.48        15.64 o                         
   2   5   7        576.66        502.13        16.34 o                         
   3   5   7          5.15          4.49         1.50 o                         
   4   5   7       1630.35       1506.35        44.07 o                         
   5   5   7       1319.70       1290.07        40.70 o                         
   6   5   7         64.66         53.24         2.17 o                         
   7   5   7         26.06         27.02         1.77 o                         
   8   5   7         52.72         48.08         2.21 o                         
   9   5   7          1.06          1.07         0.85 o                         
  10   5   7        335.91        344.82        16.39 o                         
  11   5   7        274.76        261.89        32.37 o                         
  12   5   7        840.98        863.61        24.92 o                         
 -12   6   7         30.06         31.84         1.70 o                         
 -11   6   7         37.66         35.19         2.38 o                         
 -10   6   7        107.19        118.73         3.89 o                         
  -9   6   7         35.36         34.72         1.95 o                         
  -8   6   7         47.17         60.03         3.17 o                         
  -7   6   7       1159.89       1225.45        24.74 o                         
  -6   6   7         59.03         56.10         2.77 o                         
  -5   6   7         33.77         40.15         1.88 o                         
  -4   6   7         12.29          8.75         2.43 o                         
  -3   6   7         97.13        115.52         7.01 o                         
  -2   6   7         63.37         55.66         4.91 o                         
  -1   6   7       1114.70       1042.06        49.79 o                         
   0   6   7        151.39        135.93        18.77 o                         
   1   6   7        222.05        175.07        21.26 o                         
   2   6   7        403.03        467.41        36.52 o                         
   3   6   7       1658.03       1688.27        70.59 o                         
   4   6   7        494.71        514.36        12.77 o                         
   5   6   7         40.31         36.35         2.10 o                         
   6   6   7        704.03        704.23        13.73 o                         
   7   6   7          3.23          3.96         1.25 o                         
   8   6   7        445.77        471.14        12.19 o                         
   9   6   7       1077.31       1108.24        27.04 o                         
  10   6   7        329.47        309.73        16.70 o                         
  11   6   7         36.76         33.83         4.25 o                         
  12   6   7         26.64         20.61         1.39 o                         
 -12   7   7          8.03          9.06         1.34 o                         
 -11   7   7        493.71        554.14        13.82 o                         
 -10   7   7        362.74        386.74         7.44 o                         
  -9   7   7          2.01          0.88         0.90 o                         
  -8   7   7       1874.74       1956.21        26.65 o                         
  -7   7   7        606.20        579.07        10.21 o                         
  -6   7   7        142.14        156.46         3.76 o                         
  -5   7   7       2104.89       2148.84        28.03 o                         
  -4   7   7        170.25        164.32         4.24 o                         
  -3   7   7       1422.01       1381.65        24.78 o                         
  -2   7   7        768.96        737.87        33.08 o                         
  -1   7   7          9.06          9.69         5.06 o                         
   0   7   7       1202.07       1175.41        71.68 o                         
   1   7   7        140.33         89.98        16.28 o                         
   2   7   7       1001.32        969.21        15.62 o                         
   3   7   7        848.11        756.65        11.59 o                         
   4   7   7       1542.38       1577.84        22.95 o                         
   5   7   7        604.01        563.27        12.52 o                         
   6   7   7         11.57         15.86         2.09 o                         
   7   7   7        477.60        468.29         9.95 o                         
   8   7   7          5.66          7.85         1.42 o                         
   9   7   7        555.70        573.25        15.29 o                         
  10   7   7        265.80        245.74        13.15 o                         
  11   7   7         33.22         39.96         2.19 o                         
 -11   8   7        183.71        191.99         5.09 o                         
 -10   8   7        113.91        128.19         3.75 o                         
  -9   8   7         31.04         34.56         2.16 o                         
  -8   8   7         32.16         32.74         2.58 o                         
  -7   8   7        124.70        115.14         3.93 o                         
  -6   8   7        188.84        191.61         5.38 o                         
  -5   8   7          5.64          1.90         1.12 o                         
  -4   8   7        817.30        765.05        15.97 o                         
  -3   8   7        162.84        152.04         7.38 o                         
  -2   8   7        661.23        621.61        15.63 o                         
  -1   8   7        516.32        502.36        11.81 o                         
   0   8   7       3361.55       3328.23        50.40 o                         
   1   8   7       1548.70       1506.73        29.60 o                         
   2   8   7       2505.15       2540.08        37.57 o                         
   3   8   7       2811.16       2591.30        35.98 o                         
   4   8   7        586.80        562.75         9.48 o                         
   5   8   7          2.73          2.99         1.00 o                         
   6   8   7        416.42        413.45        12.34 o                         
   7   8   7        791.37        802.72        14.85 o                         
   8   8   7        203.08        197.25         6.21 o                         
   9   8   7         18.21         17.31         2.49 o                         
  10   8   7          1.38          0.64         1.36 o                         
  11   8   7         35.87         26.32         1.89 o                         
 -10   9   7         21.94         23.39         1.70 o                         
  -9   9   7          2.59          1.97         0.92 o                         
  -8   9   7         46.34         38.67         2.21 o                         
  -7   9   7         73.96         92.43         3.62 o                         
  -6   9   7         14.20         19.88         1.85 o                         
  -5   9   7          5.13          8.94         1.76 o                         
  -4   9   7        418.73        398.76        15.31 o                         
  -3   9   7          3.93          3.81         2.04 o                         
  -2   9   7        117.07        116.17         6.11 o                         
  -1   9   7       1223.31       1202.10        19.97 o                         
   0   9   7        556.79        530.88        12.50 o                         
   1   9   7        324.70        301.66         7.07 o                         
   2   9   7          4.14          7.34         1.34 o                         
   3   9   7         96.99         98.85         3.20 o                         
   4   9   7          3.98          3.36         1.15 o                         
   5   9   7         41.52         38.76         3.12 o                         
   6   9   7          7.27          7.30         1.62 o                         
   7   9   7          0.07          0.03         1.57 o                         
   8   9   7        233.69        209.24         7.97 o                         
   9   9   7        466.46        478.43        16.95 o                         
  -9  10   7          3.39          4.17         1.35 o                         
  -8  10   7          0.76          1.03         0.86 o                         
  -7  10   7          2.26          1.51         1.07 o                         
  -6  10   7        827.15        794.45        25.13 o                         
  -5  10   7        161.97        163.26        12.08 o                         
  -4  10   7        585.80        546.68        26.04 o                         
  -3  10   7        305.82        321.95        10.86 o                         
  -2  10   7        616.84        661.96        16.93 o                         
  -1  10   7        735.84        761.01        16.59 o                         
   0  10   7        139.53        159.05         4.39 o                         
   1  10   7        171.46        177.82         3.99 o                         
   2  10   7         43.70         42.26         2.05 o                         
   3  10   7        110.06        111.27         4.11 o                         
   4  10   7         32.65         33.72         2.53 o                         
   5  10   7         24.69         29.62         3.52 o                         
   6  10   7        219.56        217.46         7.41 o                         
   7  10   7        710.38        729.61        32.33 o                         
   8  10   7        367.73        426.75        19.31 o                         
   9  10   7        296.87        281.30         7.30 o                         
  -8  11   7        138.62        123.47         3.97 o                         
  -7  11   7          7.72          8.72         0.90 o                         
  -6  11   7         34.32         39.64         2.62 o                         
  -5  11   7        155.98        165.47         9.13 o                         
  -4  11   7        547.18        536.64        14.85 o                         
  -3  11   7        866.54        849.77        34.50 o                         
  -2  11   7         36.61         30.10         2.09 o                         
  -1  11   7         71.09         68.19         3.09 o                         
   0  11   7         91.57         94.18         2.97 o                         
   1  11   7          7.91         11.63         1.48 o                         
   2  11   7        236.09        254.13        11.10 o                         
   3  11   7          1.01          1.47         1.19 o                         
   4  11   7        566.61        598.11        15.92 o                         
   5  11   7        292.17        317.52        14.58 o                         
   6  11   7        214.81        199.61         9.98 o                         
   7  11   7          2.87          1.08         1.20 o                         
   8  11   7        319.05        247.18        11.00 o                         
  -6  12   7        213.72        182.32         6.69 o                         
  -5  12   7        580.53        560.22        13.55 o                         
  -4  12   7        114.37         94.15         3.48 o                         
  -3  12   7        347.73        388.98        10.88 o                         
  -2  12   7          1.49          1.17         1.03 o                         
  -1  12   7        248.47        265.25         6.50 o                         
   0  12   7         71.65         68.39         3.25 o                         
   1  12   7        228.58        259.47         6.43 o                         
   2  12   7        114.55        119.27         4.90 o                         
   3  12   7         77.80         87.81        11.17 o                         
   4  12   7          0.92          2.08         1.11 o                         
   5  12   7        430.21        376.22        73.87 o                         
   6  12   7         39.73         41.68         3.28 o                         
  -4  13   7         14.54          8.21         1.01 o                         
  -3  13   7        191.91        221.51         7.56 o                         
  -2  13   7        109.16         90.88         4.03 o                         
  -1  13   7         32.72         24.57         1.71 o                         
   0  13   7        232.61        188.69         6.61 o                         
   1  13   7        268.69        236.55         8.16 o                         
   2  13   7          9.83          8.85         1.25 o                         
   3  13   7         33.62         27.12         1.78 o                         
 -14   0   8        642.72        574.37        23.94 o                         
 -13   0   8        129.47        101.59         5.62 o                         
 -12   0   8         68.39         55.72         4.80 o                         
 -11   0   8        114.76        124.22         7.55 o                         
 -10   0   8        754.11        726.73        35.81 o                         
  -9   0   8       1727.15       1837.34        40.17 o                         
  -8   0   8       2088.29       2102.74        53.50 o                         
  -7   0   8          1.02          3.14         4.35 o                         
  -6   0   8        963.66       1092.06        67.89 o                         
  -5   0   8       5809.71       5789.18       243.02 o                         
  -4   0   8       2587.08       2538.87       116.62 o                         
  -3   0   8          0.71          1.63         3.56 o                         
  -2   0   8       2528.82       2205.36        99.64 o                         
  -1   0   8        710.76        729.24        41.53 o                         
   0   0   8       2388.91       2845.78        85.97 o                         
   1   0   8       4703.20       4977.40       307.04 o                         
   2   0   8        831.96        624.50        38.35 o                         
   3   0   8       3315.97       2824.95       125.09 o                         
   4   0   8         19.10         28.75         3.47 o                         
   5   0   8       1845.13       1890.79        77.25 o                         
   6   0   8        794.43        797.31        30.50 o                         
   7   0   8        211.85        252.23         7.31 o                         
   8   0   8       2489.09       2414.06        38.08 o                         
   9   0   8       1907.91       1917.08        31.34 o                         
  10   0   8        881.11        823.22        17.07 o                         
  11   0   8         37.38         53.48         2.57 o                         
  12   0   8          1.49          2.15         1.23 o                         
  13   0   8        285.21        307.20        10.78 o                         
 -14   1   8        149.27        160.83         3.63 o                         
 -13   1   8        143.57        149.38         6.12 o                         
 -12   1   8        521.82        555.64        13.59 o                         
 -11   1   8          1.82          4.89         1.70 o                         
 -10   1   8         21.98         25.94         3.24 o                         
  -9   1   8        145.22        122.35         4.90 o                         
  -8   1   8         49.82         52.41         4.00 o                         
  -7   1   8         10.19          4.61         4.28 o                         
  -6   1   8       1167.59       1362.03        43.81 o                         
  -5   1   8        830.64        893.90        26.90 o                         
  -4   1   8        983.17       1038.76        28.16 o                         
  -3   1   8        267.80        227.56        12.21 o                         
  -2   1   8         90.61         85.46         5.35 o                         
  -1   1   8        373.59        395.32        14.98 o                         
   0   1   8        728.16        776.66        28.61 o                         
   1   1   8         73.69         66.38         4.21 o                         
   2   1   8          1.42          1.75         2.98 o                         
   3   1   8         72.30         54.60         3.16 o                         
   4   1   8        485.89        560.07        15.13 o                         
   5   1   8        337.31        310.63        10.35 o                         
   6   1   8       1210.37       1155.15        28.93 o                         
   7   1   8        370.45        335.55         5.70 o                         
   8   1   8        607.20        590.87         7.99 o                         
   9   1   8         31.18         31.02         1.56 o                         
  10   1   8        177.48        183.10         3.82 o                         
  11   1   8        179.05        185.35         3.89 o                         
  12   1   8         13.48         16.50         1.01 o                         
  13   1   8         70.98         69.76         2.52 o                         
 -14   2   8        105.25        104.56         2.88 o                         
 -13   2   8         40.59         39.02         2.19 o                         
 -12   2   8          3.58          2.57         1.04 o                         
 -11   2   8         94.36         79.32         2.95 o                         
 -10   2   8          6.49         12.15         1.94 o                         
  -9   2   8        451.55        393.30        10.16 o                         
  -8   2   8        721.12        650.89        20.57 o                         
  -7   2   8       1034.69       1136.63        35.81 o                         
  -6   2   8        247.99        202.24        12.12 o                         
  -5   2   8       1753.87       1995.45        50.01 o                         
  -4   2   8        445.10        508.54        17.57 o                         
  -3   2   8        182.86        204.99         9.42 o                         
  -2   2   8         52.44         59.97         4.05 o                         
  -1   2   8        432.13        549.22        18.89 o                         
   0   2   8       8695.17       8889.75       138.53 o                         
   1   2   8       9796.77      10517.09       281.79 o                         
   2   2   8         78.47         33.14         4.11 o                         
   3   2   8         41.76         51.70         3.71 o                         
   4   2   8         74.47         59.51         3.54 o                         
   5   2   8        404.30        354.49        16.07 o                         
   6   2   8          0.89          0.53         1.33 o                         
   7   2   8        681.43        629.19         8.07 o                         
   8   2   8        136.76        111.71         2.84 o                         
   9   2   8        243.70        203.51         4.08 o                         
  10   2   8        236.86        206.59         4.19 o                         
  11   2   8         32.45         33.02         1.84 o                         
  12   2   8         76.62         78.54         2.13 o                         
  13   2   8          0.24         -0.25         0.70 o                         
 -14   3   8        160.79        131.43         6.55 o                         
 -13   3   8        213.75        182.83         7.75 o                         
 -12   3   8        348.63        396.64         7.49 o                         
 -11   3   8        218.80        202.86         5.01 o                         
 -10   3   8         12.60         12.01         1.57 o                         
  -9   3   8       2017.21       2008.08        31.09 o                         
  -8   3   8          3.64          4.99         1.20 o                         
  -7   3   8          2.27          5.81         1.42 o                         
  -6   3   8         68.18         73.16         7.18 o                         
  -5   3   8       2072.87       2003.13        54.70 o                         
  -4   3   8       2060.32       2097.30        49.49 o                         
  -3   3   8        485.59        460.80        11.86 o                         
  -2   3   8       1571.78       1605.64        53.86 o                         
  -1   3   8       2911.37       2824.65        60.38 o                         
   0   3   8       1444.41       1678.41        31.24 o                         
   1   3   8       3104.92       2938.32        60.95 o                         
   2   3   8       1061.85       1227.52        29.74 o                         
   3   3   8        815.94        657.45        14.01 o                         
   4   3   8        238.77        202.01         6.39 o                         
   5   3   8       1234.74       1146.54        39.15 o                         
   6   3   8         37.83         52.47         3.49 o                         
   7   3   8        574.56        583.26         7.86 o                         
   8   3   8         41.31         24.95         2.02 o                         
   9   3   8       1630.93       1547.53        18.69 o                         
  10   3   8        301.19        277.64         4.92 o                         
  11   3   8         43.34         48.72         1.85 o                         
  12   3   8         24.51         29.39         1.57 o                         
  13   3   8        488.51        450.00        31.80 o                         
 -13   4   8         41.13         36.49         2.43 o                         
 -12   4   8        110.88        133.62         3.61 o                         
 -11   4   8         34.78         46.34         2.65 o                         
 -10   4   8          1.18          2.28         1.08 o                         
  -9   4   8        196.05        243.31         6.46 o                         
  -8   4   8         10.87          6.94         1.30 o                         
  -7   4   8         87.96         74.35         4.82 o                         
  -6   4   8        366.63        346.19        16.47 o                         
  -5   4   8        177.24        182.07         7.54 o                         
  -4   4   8       1739.79       1625.76        36.89 o                         
  -3   4   8        762.57        802.11        19.79 o                         
  -2   4   8         24.00         26.73         3.00 o                         
  -1   4   8          0.54          2.26         1.21 o                         
   0   4   8         33.58         38.84         3.77 o                         
   1   4   8          0.45          1.98         1.25 o                         
   2   4   8         16.70          6.71         2.06 o                         
   3   4   8       1391.20       1338.70        28.72 o                         
   4   4   8       1345.92       1255.33        26.69 o                         
   5   4   8        360.97        378.83        11.01 o                         
   6   4   8       1297.93       1320.61        14.53 o                         
   7   4   8        866.48        904.39        11.24 o                         
   8   4   8       2577.59       2425.76        26.74 o                         
   9   4   8         30.51         26.89         1.41 o                         
  10   4   8         24.33         14.46         1.26 o                         
  11   4   8          0.20         -0.97         0.97 o                         
  12   4   8         33.55         27.81         2.67 o                         
  13   4   8          0.03          0.27         0.74 o                         
 -13   5   8        696.32        663.52        19.08 o                         
 -12   5   8         20.67         22.26         1.73 o                         
 -11   5   8        379.73        416.43        10.58 o                         
 -10   5   8          3.69          7.85         1.48 o                         
  -9   5   8         53.07         53.68         2.93 o                         
  -8   5   8         83.96         71.09         3.34 o                         
  -7   5   8        532.66        550.13        14.13 o                         
  -6   5   8         66.70         66.29         2.98 o                         
  -5   5   8        201.98        170.03         8.82 o                         
  -4   5   8         87.46         97.52         6.55 o                         
  -3   5   8         45.99         40.38         4.91 o                         
  -2   5   8          8.98          8.15         2.29 o                         
  -1   5   8          5.54          4.90         1.34 o                         
   0   5   8        539.59        498.10        25.15 o                         
   1   5   8        182.62        172.55        18.61 o                         
   2   5   8        216.30        197.64         9.62 o                         
   3   5   8          8.28          8.60         2.66 o                         
   4   5   8        534.48        495.28        18.06 o                         
   5   5   8       1574.96       1481.66        20.07 o                         
   6   5   8        355.92        360.70         7.40 o                         
   7   5   8         45.79         44.60         2.20 o                         
   8   5   8        228.51        221.58         6.58 o                         
   9   5   8         12.51          9.88         1.41 o                         
  10   5   8        106.72         91.74         5.10 o                         
  11   5   8        156.01        163.33         7.13 o                         
  12   5   8          0.51         -0.02         0.73 o                         
 -12   6   8          3.84          3.90         0.89 o                         
 -11   6   8         22.05         29.75         1.89 o                         
 -10   6   8        268.39        284.47         6.64 o                         
  -9   6   8        626.21        623.71        10.65 o                         
  -8   6   8        653.05        761.54        17.79 o                         
  -7   6   8       1136.31       1229.35        21.10 o                         
  -6   6   8       3649.49       3605.73        47.18 o                         
  -5   6   8       1968.24       1857.28        25.82 o                         
  -4   6   8        166.33        127.62         4.12 o                         
  -3   6   8        330.92        294.76        29.38 o                         
  -2   6   8        124.06        108.11        13.93 o                         
  -1   6   8         18.57          8.78         9.81 o                         
   0   6   8         95.09         64.25         9.30 o                         
   1   6   8          1.49          8.95         6.19 o                         
   2   6   8       1967.40       1867.43       174.16 o                         
   3   6   8       6914.39       6789.77       108.96 o                         
   4   6   8       1185.54       1115.63        17.40 o                         
   5   6   8       1190.01       1150.86        20.43 o                         
   6   6   8       3396.68       3314.08        58.19 o                         
   7   6   8        605.06        606.10        14.99 o                         
   8   6   8          4.41          6.67         1.52 o                         
   9   6   8       1523.76       1525.83        31.16 o                         
  10   6   8        294.54        316.43        16.19 o                         
  11   6   8        112.81        129.64         8.05 o                         
  12   6   8         52.15         48.43         2.86 o                         
 -12   7   8        142.89        133.59         4.97 o                         
 -11   7   8        161.50        177.37         4.53 o                         
 -10   7   8          1.31          2.35         0.93 o                         
  -9   7   8        192.91        192.08         4.77 o                         
  -8   7   8         48.27         60.33         2.46 o                         
  -7   7   8        440.99        432.67         8.73 o                         
  -6   7   8          5.95          4.74         1.08 o                         
  -5   7   8        736.64        753.72        14.38 o                         
  -4   7   8        829.37        818.94        13.82 o                         
  -3   7   8         84.44         84.88         3.75 o                         
  -2   7   8        195.39        167.15         6.10 o                         
  -1   7   8        231.98        244.51        11.84 o                         
   0   7   8        373.02        350.36         8.77 o                         
   1   7   8        331.80        312.91         6.50 o                         
   2   7   8         18.15         12.35         1.28 o                         
   3   7   8        130.65        147.17         3.85 o                         
   4   7   8          0.15          4.02         1.31 o                         
   5   7   8         12.07         11.42         1.61 o                         
   6   7   8        253.34        251.82         6.89 o                         
   7   7   8         42.75         44.80         2.19 o                         
   8   7   8        542.11        528.78        11.42 o                         
   9   7   8          2.55          4.21         1.10 o                         
  10   7   8        135.19        117.38         7.28 o                         
  11   7   8        426.16        397.53        12.91 o                         
 -11   8   8         41.70         31.72         1.77 o                         
 -10   8   8         95.36         93.60         3.48 o                         
  -9   8   8         25.08         26.34         1.74 o                         
  -8   8   8        618.18        661.38        12.53 o                         
  -7   8   8        132.25        138.86         5.23 o                         
  -6   8   8        232.03        239.38         5.81 o                         
  -5   8   8        444.44        442.65         9.34 o                         
  -4   8   8        401.58        377.92        10.65 o                         
  -3   8   8         21.67         15.84         1.82 o                         
  -2   8   8        423.17        377.96        16.93 o                         
  -1   8   8        279.91        287.96         7.38 o                         
   0   8   8       1727.55       1743.88        28.47 o                         
   1   8   8         13.13         16.34         1.92 o                         
   2   8   8        438.39        426.56         8.37 o                         
   3   8   8        275.40        275.05         7.85 o                         
   4   8   8         43.85         41.74         1.99 o                         
   5   8   8       1058.55       1070.39        18.88 o                         
   6   8   8        127.36        119.93         5.04 o                         
   7   8   8         20.81         17.43         1.96 o                         
   8   8   8         40.87         46.15         3.00 o                         
   9   8   8        174.16        175.19         5.54 o                         
  10   8   8          7.02          6.16         1.34 o                         
 -10   9   8         31.19         34.66         1.84 o                         
  -9   9   8        178.39        193.42         4.85 o                         
  -8   9   8        282.14        269.49         7.32 o                         
  -7   9   8         53.44         50.01         3.09 o                         
  -6   9   8        331.59        295.71         7.41 o                         
  -5   9   8         60.94         59.88         3.33 o                         
  -4   9   8        513.56        502.32        25.44 o                         
  -3   9   8        551.18        560.54        20.17 o                         
  -2   9   8        401.97        413.25         8.91 o                         
  -1   9   8       1145.91       1222.63        21.16 o                         
   0   9   8          2.25          2.94         1.16 o                         
   1   9   8         36.02         35.60         2.17 o                         
   2   9   8          3.12          6.55         1.33 o                         
   3   9   8        692.95        762.11        14.42 o                         
   4   9   8         47.21         45.65         3.11 o                         
   5   9   8        459.28        484.37        13.59 o                         
   6   9   8         23.29         20.01         2.53 o                         
   7   9   8        108.16        104.47         6.74 o                         
   8   9   8          0.75          2.71         1.14 o                         
   9   9   8        575.06        549.55        17.92 o                         
  10   9   8          6.14          4.73         1.14 o                         
  -9  10   8        118.31        118.83         6.91 o                         
  -8  10   8         14.68         12.22         1.37 o                         
  -7  10   8        594.67        561.01        23.76 o                         
  -6  10   8        242.15        255.82        10.19 o                         
  -5  10   8         78.17         78.12         4.08 o                         
  -4  10   8        535.95        565.17        15.88 o                         
  -3  10   8         46.46         51.61         3.96 o                         
  -2  10   8        238.27        252.22         7.89 o                         
  -1  10   8         69.95         67.40         2.75 o                         
   0  10   8        239.64        271.32         6.12 o                         
   1  10   8        155.46        153.87         4.61 o                         
   2  10   8          6.50          1.89         1.27 o                         
   3  10   8        304.51        287.44         7.97 o                         
   4  10   8        177.33        197.38         5.54 o                         
   5  10   8          5.35          8.00         2.41 o                         
   6  10   8        399.95        419.60        11.75 o                         
   7  10   8         13.08         15.83         1.63 o                         
   8  10   8         31.07         16.01         2.48 o                         
  -8  11   8         18.24         18.42         1.20 o                         
  -7  11   8         17.34         10.68         1.04 o                         
  -6  11   8          9.72          6.61         0.87 o                         
  -5  11   8        546.90        553.81        14.20 o                         
  -4  11   8        496.98        466.42         9.84 o                         
  -3  11   8          4.17          5.12         1.52 o                         
  -2  11   8          5.40          5.55         1.61 o                         
  -1  11   8          2.90          3.64         1.16 o                         
   0  11   8        125.16        112.38         4.10 o                         
   1  11   8         12.21         10.90         1.42 o                         
   2  11   8          3.05          5.25         1.63 o                         
   3  11   8         40.50         47.42         2.34 o                         
   4  11   8         26.73         34.38         2.60 o                         
   5  11   8         10.58         16.34         1.40 o                         
   6  11   8        138.68        123.40         5.34 o                         
   7  11   8          0.05          1.08         0.73 o                         
  -6  12   8        547.46        423.58        12.57 o                         
  -5  12   8        957.38        915.21        21.32 o                         
  -4  12   8          8.99         14.52         1.34 o                         
  -3  12   8        198.50        192.00         5.68 o                         
  -2  12   8        222.93        235.49         6.17 o                         
  -1  12   8         34.98         51.03         2.49 o                         
   0  12   8         20.25         24.68         2.24 o                         
   1  12   8        631.02        661.54        20.42 o                         
   2  12   8        704.25        763.87        25.41 o                         
   3  12   8        235.72        245.37        10.38 o                         
   4  12   8        348.40        395.12        18.47 o                         
   5  12   8          0.05          0.39         1.45 o                         
  -3  13   8         99.81         90.27         5.01 o                         
  -2  13   8         29.99         22.94         1.81 o                         
  -1  13   8        250.05        218.23        12.71 o                         
   0  13   8        174.13        137.90        26.58 o                         
   1  13   8         59.79         50.50         3.51 o                         
   2  13   8          7.92          2.53         0.78 o                         
 -14   1   9          8.43          7.03         0.74 o                         
 -13   1   9        753.20        775.27        16.81 o                         
 -12   1   9        155.63        143.11         7.05 o                         
 -11   1   9         51.63         36.99         2.92 o                         
 -10   1   9       2574.10       2516.25        38.07 o                         
  -9   1   9       2418.04       2267.46        34.76 o                         
  -8   1   9         42.78         45.19         2.57 o                         
  -7   1   9          0.11          1.30         1.42 o                         
  -6   1   9       1112.66       1080.16        49.04 o                         
  -5   1   9       1170.20       1144.67        71.58 o                         
  -4   1   9         20.02         11.59         4.31 o                         
  -3   1   9          0.08         -1.86         2.82 o                         
  -2   1   9         60.32         37.64         5.55 o                         
  -1   1   9       3462.79       3672.13       109.60 o                         
   0   1   9       1430.14       1581.71        38.19 o                         
   1   1   9        111.21        136.95         7.93 o                         
   2   1   9         94.42         55.09         3.23 o                         
   3   1   9       1238.51       1222.49        27.99 o                         
   4   1   9       4279.00       3836.53        79.22 o                         
   5   1   9         49.61         73.10         4.46 o                         
   6   1   9        214.72        221.77         9.03 o                         
   7   1   9         12.34         17.24         1.03 o                         
   8   1   9         48.01         42.21         1.99 o                         
   9   1   9          0.96          5.26         0.92 o                         
  10   1   9        428.09        454.70         7.60 o                         
  11   1   9        675.77        621.51         9.17 o                         
  12   1   9        417.99        426.76         6.65 o                         
  13   1   9        198.35        169.94         3.82 o                         
 -13   2   9          0.82          1.45         0.73 o                         
 -12   2   9        134.76        162.52         4.77 o                         
 -11   2   9        488.18        485.57         9.97 o                         
 -10   2   9          0.91         -0.40         1.20 o                         
  -9   2   9        387.24        358.42         7.44 o                         
  -8   2   9          0.41          4.20         1.41 o                         
  -7   2   9       2510.85       2566.07        38.30 o                         
  -6   2   9        772.74        844.68        33.99 o                         
  -5   2   9         16.37         11.60         4.01 o                         
  -4   2   9       1438.31       1692.36        50.13 o                         
  -3   2   9        901.90        817.58        17.00 o                         
  -2   2   9         15.10         24.31         3.80 o                         
  -1   2   9        125.72         98.20         7.14 o                         
   0   2   9          0.09          5.67         2.39 o                         
   1   2   9       1576.78       1719.51        44.01 o                         
   2   2   9         53.20         45.23         6.89 o                         
   3   2   9        523.36        405.92        13.26 o                         
   4   2   9         33.68         44.29         3.26 o                         
   5   2   9        673.87        590.98        16.76 o                         
   6   2   9        515.15        509.00         6.56 o                         
   7   2   9       1725.89       1631.14        18.25 o                         
   8   2   9          5.06          8.55         0.99 o                         
   9   2   9         42.41         38.46         1.93 o                         
  10   2   9         25.86         32.81         1.58 o                         
  11   2   9        269.05        266.36         4.71 o                         
  12   2   9         37.50         33.19         1.27 o                         
  13   2   9         73.07         55.54         2.20 o                         
 -13   3   9         53.68         47.49         2.33 o                         
 -12   3   9         67.26         48.36         2.30 o                         
 -11   3   9         10.14         12.71         1.16 o                         
 -10   3   9          1.52          4.38         1.10 o                         
  -9   3   9          5.31          9.81         1.54 o                         
  -8   3   9         39.30         26.88         1.91 o                         
  -7   3   9        521.72        540.01        10.18 o                         
  -6   3   9         82.67         96.93        10.06 o                         
  -5   3   9         90.33         86.69         8.98 o                         
  -4   3   9        220.78        250.09        12.47 o                         
  -3   3   9        915.55        954.43        17.50 o                         
  -2   3   9          3.22          8.15         1.11 o                         
  -1   3   9        617.26        603.71        16.57 o                         
   0   3   9       1048.76       1104.75        22.86 o                         
   1   3   9        458.90        542.42        16.61 o                         
   2   3   9        389.92        376.47        12.60 o                         
   3   3   9         38.73         26.85         2.44 o                         
   4   3   9         19.46         16.64         2.98 o                         
   5   3   9        372.93        320.60        10.77 o                         
   6   3   9        876.36        871.82        10.44 o                         
   7   3   9        584.59        542.83         7.62 o                         
   8   3   9        419.29        368.77         6.06 o                         
   9   3   9         42.51         28.62         1.44 o                         
  10   3   9         24.13         22.33         1.24 o                         
  11   3   9        233.43        229.10         7.12 o                         
  12   3   9         45.26         51.00         2.12 o                         
  13   3   9         10.28          8.96         1.29 o                         
 -13   4   9        101.21        101.89         5.39 o                         
 -12   4   9        127.37        133.66         3.56 o                         
 -11   4   9        104.99         97.71         2.98 o                         
 -10   4   9          6.53          5.14         1.17 o                         
  -9   4   9         65.32         70.73         2.97 o                         
  -8   4   9        962.37        942.42        14.82 o                         
  -7   4   9        459.65        439.05         8.49 o                         
  -6   4   9        733.71        730.43        11.15 o                         
  -5   4   9       1101.61       1001.99        31.08 o                         
  -4   4   9        144.61        142.13         4.77 o                         
  -3   4   9        787.70        717.86        15.87 o                         
  -2   4   9        204.33        183.77         5.90 o                         
  -1   4   9        778.50        732.44        13.88 o                         
   0   4   9        329.92        331.42        12.08 o                         
   1   4   9          3.79          7.01         4.04 o                         
   2   4   9         77.48         72.72         6.79 o                         
   3   4   9       1328.42       1215.98        29.12 o                         
   4   4   9        221.39        174.55         6.90 o                         
   5   4   9       1357.87       1310.12        18.17 o                         
   6   4   9          7.28          9.84         0.91 o                         
   7   4   9        369.96        352.73         8.83 o                         
   8   4   9         51.34         58.19         2.45 o                         
   9   4   9        434.88        458.41        10.06 o                         
  10   4   9         59.04         47.69         2.03 o                         
  11   4   9         28.30         36.35         2.07 o                         
  12   4   9         20.41         17.61         1.28 o                         
 -13   5   9          0.26          1.60         0.76 o                         
 -12   5   9        154.58        173.25         4.82 o                         
 -11   5   9         83.62         79.41         3.20 o                         
 -10   5   9        384.83        430.45         9.88 o                         
  -9   5   9         20.95         18.73         2.20 o                         
  -8   5   9          7.91         10.64         1.57 o                         
  -7   5   9        162.47        162.92         5.82 o                         
  -6   5   9       1581.72       1606.91        22.86 o                         
  -5   5   9        898.45        871.69        12.93 o                         
  -4   5   9       1866.51       1753.97        47.79 o                         
  -3   5   9        449.46        411.54        14.30 o                         
  -2   5   9       1355.28       1401.63        33.68 o                         
  -1   5   9       1601.80       1655.05        72.70 o                         
   0   5   9       1242.23       1140.27        44.19 o                         
   1   5   9        211.74        209.30        21.52 o                         
   2   5   9       1159.30       1019.28        56.06 o                         
   3   5   9         68.31         51.45         7.63 o                         
   4   5   9       1530.08       1455.61        21.97 o                         
   5   5   9        183.89        151.74         4.03 o                         
   6   5   9       1104.13       1102.73        16.92 o                         
   7   5   9        609.98        554.06         8.94 o                         
   8   5   9        451.93        462.62        11.90 o                         
   9   5   9        249.52        213.54         7.09 o                         
  10   5   9        139.22        139.26         4.52 o                         
  11   5   9         32.94         19.51         1.42 o                         
  12   5   9        265.16        227.46         7.39 o                         
 -12   6   9         62.39         64.13         4.02 o                         
 -11   6   9          0.01          0.70         0.87 o                         
 -10   6   9        365.44        373.09         8.92 o                         
  -9   6   9          2.74          1.77         1.07 o                         
  -8   6   9        115.99        101.74         3.48 o                         
  -7   6   9        160.55        144.04         4.18 o                         
  -6   6   9         50.39         45.99         2.35 o                         
  -5   6   9         71.95         66.36         2.63 o                         
  -4   6   9          9.68          9.66         1.16 o                         
  -3   6   9         49.80         52.12         2.99 o                         
  -2   6   9        161.74        137.95        14.58 o                         
  -1   6   9         17.92         14.76         4.82 o                         
   0   6   9         27.80         40.13         7.21 o                         
   1   6   9        152.78        141.12        19.74 o                         
   2   6   9        132.69        121.73         4.20 o                         
   3   6   9         66.93         57.97         2.30 o                         
   4   6   9        107.47         98.85         2.99 o                         
   5   6   9         36.05         23.42         1.97 o                         
   6   6   9         86.46         87.16         4.23 o                         
   7   6   9         12.35          4.90         1.56 o                         
   8   6   9        849.65        845.21        18.87 o                         
   9   6   9         53.68         68.15         3.58 o                         
  10   6   9          7.15          5.68         1.23 o                         
  11   6   9          1.03          0.86         1.00 o                         
 -12   7   9          1.24          2.14         1.01 o                         
 -11   7   9         19.25         17.57         1.10 o                         
 -10   7   9        606.69        669.64        11.21 o                         
  -9   7   9        127.76        163.03         4.22 o                         
  -8   7   9        470.83        472.51         9.10 o                         
  -7   7   9       1251.61       1252.53        22.00 o                         
  -6   7   9        106.71         97.20         3.37 o                         
  -5   7   9       2251.18       2376.57        37.32 o                         
  -4   7   9         89.22         83.27         3.05 o                         
  -3   7   9         71.94         56.71         2.82 o                         
  -2   7   9       2144.16       1962.76        44.95 o                         
  -1   7   9        308.30        313.59        11.56 o                         
   0   7   9         33.43         31.93         2.19 o                         
   1   7   9       2134.08       2062.88        36.23 o                         
   2   7   9       1076.21       1053.72        18.15 o                         
   3   7   9         53.34         52.24         2.60 o                         
   4   7   9        120.43        112.47         4.27 o                         
   5   7   9        273.88        281.63         8.46 o                         
   6   7   9        341.74        324.03         8.29 o                         
   7   7   9         19.43         23.39         2.07 o                         
   8   7   9        451.25        449.83        13.21 o                         
   9   7   9         99.94        101.28         4.15 o                         
  10   7   9         21.83         20.39         2.41 o                         
  11   7   9          9.60          7.55         0.93 o                         
 -11   8   9        440.81        406.40        12.08 o                         
 -10   8   9          6.32         10.14         1.12 o                         
  -9   8   9        798.91        837.63        16.08 o                         
  -8   8   9          5.03          6.02         1.17 o                         
  -7   8   9        996.95       1069.57        20.63 o                         
  -6   8   9        254.70        299.90         7.02 o                         
  -5   8   9         77.70         82.57         4.71 o                         
  -4   8   9        220.54        213.48         6.87 o                         
  -3   8   9        477.80        436.63        10.94 o                         
  -2   8   9       2321.92       2126.30        46.10 o                         
  -1   8   9       2803.34       2732.56        59.95 o                         
   0   8   9        591.55        640.39        13.34 o                         
   1   8   9        877.31        889.42        15.87 o                         
   2   8   9          5.01          3.13         1.14 o                         
   3   8   9        103.66         80.44         3.41 o                         
   4   8   9        439.36        510.23        10.76 o                         
   5   8   9        497.57        506.56        12.20 o                         
   6   8   9         10.31          8.66         1.42 o                         
   7   8   9        421.82        438.02        12.65 o                         
   8   8   9          7.37          9.25         1.98 o                         
   9   8   9        306.86        312.86        10.98 o                         
  10   8   9          3.80          3.95         1.22 o                         
 -10   9   9         10.48          9.56         1.33 o                         
  -9   9   9         88.24         93.65         3.18 o                         
  -8   9   9        104.36        106.17         3.62 o                         
  -7   9   9        154.91        169.87         5.40 o                         
  -6   9   9         98.57         97.87         4.87 o                         
  -5   9   9          0.38          1.97         1.83 o                         
  -4   9   9        701.65        713.08        23.38 o                         
  -3   9   9        104.18         94.73         6.41 o                         
  -2   9   9        683.35        673.15        14.10 o                         
  -1   9   9        295.03        269.69         6.56 o                         
   0   9   9        185.27        193.83         5.01 o                         
   1   9   9        606.38        603.57        11.11 o                         
   2   9   9          3.96          4.09         1.15 o                         
   3   9   9        367.36        407.06         7.98 o                         
   4   9   9        196.24        207.01         5.30 o                         
   5   9   9          0.31          2.88         1.33 o                         
   6   9   9          8.62         12.13         1.32 o                         
   7   9   9        132.93        152.89         6.87 o                         
   8   9   9          1.50          0.50         0.93 o                         
   9   9   9          5.29          3.72         0.76 o                         
  -9  10   9        101.25         92.45         7.51 o                         
  -8  10   9        170.57        186.55         6.53 o                         
  -7  10   9          1.16          0.88         1.18 o                         
  -6  10   9        252.32        257.06        10.35 o                         
  -5  10   9         61.68         61.66         3.68 o                         
  -4  10   9          1.65          2.99         1.40 o                         
  -3  10   9        553.47        601.64        16.80 o                         
  -2  10   9        729.59        729.22        14.89 o                         
  -1  10   9        138.25        127.38         4.00 o                         
   0  10   9        650.23        731.35        13.79 o                         
   1  10   9       1286.28       1435.06        22.69 o                         
   2  10   9        216.26        207.07         5.92 o                         
   3  10   9         32.98         31.74         2.42 o                         
   4  10   9         18.74         12.75         1.85 o                         
   5  10   9         16.47         11.34         1.30 o                         
   6  10   9         40.61         36.98         3.70 o                         
   7  10   9        743.40        739.54        53.64 o                         
   8  10   9         11.96         13.20         2.79 o                         
  -7  11   9         22.85         17.05         1.36 o                         
  -6  11   9        133.24        133.09         5.14 o                         
  -5  11   9        147.04        154.67         4.75 o                         
  -4  11   9        179.66        175.52         4.35 o                         
  -3  11   9         27.03         31.10         1.82 o                         
  -2  11   9        747.91        805.21        15.83 o                         
  -1  11   9        201.36        231.09         5.95 o                         
   0  11   9        286.09        296.29         7.21 o                         
   1  11   9         68.22         71.42         3.19 o                         
   2  11   9        236.96        231.46         6.53 o                         
   3  11   9        105.75         87.11         6.65 o                         
   4  11   9         69.16         72.62         3.71 o                         
   5  11   9         75.95         83.55         4.34 o                         
   6  11   9        507.61        476.82        42.27 o                         
   7  11   9        770.29        578.79        23.17 o                         
  -5  12   9        543.01        433.32        34.99 o                         
  -4  12   9         15.38         17.20         1.34 o                         
  -3  12   9         41.90         36.74         2.91 o                         
  -2  12   9          5.73          8.33         1.02 o                         
  -1  12   9          0.52          0.99         1.53 o                         
   0  12   9        199.10        201.81         6.34 o                         
   1  12   9         83.86         76.95         3.83 o                         
   2  12   9         58.44         55.49         3.21 o                         
   3  12   9         43.26         39.28         2.20 o                         
   4  12   9          0.04          0.43         0.69 o                         
   0  13   9        130.50         98.55         5.32 o                         
   1  13   9          0.04          1.71         0.82 o                         
 -13   0  10        692.47        652.25        33.07 o                         
 -12   0  10         58.94         71.49         4.88 o                         
 -11   0  10         62.09         51.09         3.47 o                         
 -10   0  10         25.58         27.07         2.91 o                         
  -9   0  10         11.11         23.78         2.36 o                         
  -8   0  10        322.09        297.46         8.67 o                         
  -7   0  10        250.37        315.88        10.18 o                         
  -6   0  10       2013.46       2106.17       113.38 o                         
  -5   0  10         37.99         52.98        13.21 o                         
  -4   0  10       2788.21       2751.30       130.32 o                         
  -3   0  10         30.08         50.59         4.71 o                         
  -2   0  10       4017.23       3903.93       149.00 o                         
  -1   0  10        356.58        299.67        13.78 o                         
   0   0  10        235.07        331.29        12.40 o                         
   1   0  10       9252.55      10158.47       312.37 o                         
   2   0  10        386.72        363.12        21.32 o                         
   3   0  10         77.86         88.86         6.48 o                         
   4   0  10       2500.09       2039.16        64.38 o                         
   5   0  10        987.01        942.12        34.72 o                         
   6   0  10       2536.50       2424.72        36.90 o                         
   7   0  10        662.34        568.50        11.56 o                         
   8   0  10         11.13         13.54         1.66 o                         
   9   0  10       1845.34       1748.17        27.47 o                         
  10   0  10         69.97         69.63         3.63 o                         
  11   0  10         65.03         60.14         3.03 o                         
  12   0  10        109.56        118.89         3.70 o                         
  13   0  10         30.74         26.45         2.35 o                         
 -13   1  10        188.51        174.88         3.98 o                         
 -12   1  10          0.40          1.29         1.23 o                         
 -11   1  10        401.63        420.38         9.78 o                         
 -10   1  10          9.25          7.24         1.30 o                         
  -9   1  10        118.35        107.62         6.32 o                         
  -8   1  10        741.10        701.10        13.15 o                         
  -7   1  10       1141.73       1224.03        18.81 o                         
  -6   1  10         54.77         63.33        10.92 o                         
  -5   1  10         41.72         34.63         8.11 o                         
  -4   1  10         17.94          9.37         5.88 o                         
  -3   1  10        538.09        490.06        12.42 o                         
  -2   1  10        443.24        425.37        14.22 o                         
  -1   1  10       1070.21       1003.66        23.48 o                         
   0   1  10        242.99        272.74         7.65 o                         
   1   1  10        793.05        988.69        24.37 o                         
   2   1  10        180.94        193.76        23.54 o                         
   3   1  10        199.23        251.30         9.22 o                         
   4   1  10        654.32        649.26        17.75 o                         
   5   1  10       3378.27       2997.62        64.56 o                         
   6   1  10         42.17         29.78         1.25 o                         
   7   1  10       1436.54       1330.97        14.36 o                         
   8   1  10         68.29         64.69         2.01 o                         
   9   1  10         90.96         98.98         2.82 o                         
  10   1  10        108.59        106.14         2.72 o                         
  11   1  10         15.61         20.06         1.20 o                         
  12   1  10         26.88         17.27         1.34 o                         
  13   1  10          0.67          1.58         0.88 o                         
 -13   2  10        263.09        258.88         7.02 o                         
 -12   2  10         17.12         16.18         1.59 o                         
 -11   2  10        153.29        128.19         4.42 o                         
 -10   2  10          4.62          5.28         1.35 o                         
  -9   2  10         71.89         79.62         4.47 o                         
  -8   2  10        777.79        767.43        14.03 o                         
  -7   2  10        791.55        765.65        13.77 o                         
  -6   2  10          4.07          3.66         2.04 o                         
  -5   2  10         50.66         42.65         7.12 o                         
  -4   2  10          3.77          6.35         2.47 o                         
  -3   2  10        206.67        181.97         5.29 o                         
  -2   2  10        406.76        351.04         8.42 o                         
  -1   2  10        932.56        958.47        20.36 o                         
   0   2  10       2410.55       2441.86        42.52 o                         
   1   2  10        834.80        937.26        22.34 o                         
   2   2  10         47.11         42.30         5.03 o                         
   3   2  10        102.00         92.04         4.75 o                         
   4   2  10        114.80        126.04         9.03 o                         
   5   2  10        878.02        768.86        20.85 o                         
   6   2  10       1381.05       1306.53        15.46 o                         
   7   2  10        260.75        256.70         4.57 o                         
   8   2  10        147.00        141.64         3.33 o                         
   9   2  10         25.04         24.87         1.45 o                         
  10   2  10          7.00          4.64         0.79 o                         
  11   2  10          7.38          9.44         0.89 o                         
  12   2  10         75.70         68.50         1.94 o                         
 -13   3  10         59.65         44.48         3.94 o                         
 -12   3  10          0.27          0.10         0.74 o                         
 -11   3  10        260.96        293.71         6.47 o                         
 -10   3  10        175.43        156.75         4.36 o                         
  -9   3  10        389.27        375.61        10.10 o                         
  -8   3  10          0.76          1.24         1.23 o                         
  -7   3  10         28.06         25.80         1.67 o                         
  -6   3  10        933.35        846.24        12.83 o                         
  -5   3  10       1199.27       1127.98        33.82 o                         
  -4   3  10          0.09          1.49         0.98 o                         
  -3   3  10        831.18        790.99        16.97 o                         
  -2   3  10       2678.11       2489.71        42.40 o                         
  -1   3  10         96.02         60.78         3.48 o                         
   0   3  10        275.88        296.98         8.07 o                         
   1   3  10        147.00        134.19         7.69 o                         
   2   3  10       1887.71       2047.73        78.43 o                         
   3   3  10       1705.73       1561.07        41.10 o                         
   4   3  10         42.22         26.16         2.70 o                         
   5   3  10        774.84        705.73         9.10 o                         
   6   3  10       3535.02       3332.14        36.44 o                         
   7   3  10       1558.10       1591.91        20.11 o                         
   8   3  10          4.69          5.61         1.00 o                         
   9   3  10         80.35         86.09         2.59 o                         
  10   3  10         39.56         40.28         1.61 o                         
  11   3  10        118.09        119.70         3.10 o                         
  12   3  10         19.53         19.61         1.08 o                         
 -13   4  10         43.45         30.62         2.10 o                         
 -12   4  10        396.77        434.68         9.87 o                         
 -11   4  10          0.01          0.56         0.89 o                         
 -10   4  10          1.03          2.04         0.89 o                         
  -9   4  10         23.85         11.53         1.53 o                         
  -8   4  10       1171.68       1134.03        20.87 o                         
  -7   4  10        324.41        294.18         8.92 o                         
  -6   4  10        203.13        214.42         5.80 o                         
  -5   4  10         53.62         51.80         2.01 o                         
  -4   4  10       1397.90       1459.39        29.27 o                         
  -3   4  10        684.86        614.39        12.74 o                         
  -2   4  10       1818.36       1694.67        30.41 o                         
  -1   4  10        440.75        453.09        10.21 o                         
   0   4  10          2.16          4.09         1.46 o                         
   1   4  10         51.36         57.68         9.33 o                         
   2   4  10        242.88        254.24        17.67 o                         
   3   4  10        244.84        201.15        31.39 o                         
   4   4  10       1756.94       1900.83        24.87 o                         
   5   4  10        628.98        598.60         7.71 o                         
   6   4  10        644.68        632.04         9.27 o                         
   7   4  10        839.63        773.06        14.20 o                         
   8   4  10       1494.76       1497.23        19.74 o                         
   9   4  10          3.97          3.16         0.76 o                         
  10   4  10         49.69         47.75         2.73 o                         
  11   4  10         68.54         64.49         3.17 o                         
  12   4  10          8.70          7.65         1.42 o                         
 -12   5  10         39.68         33.27         2.33 o                         
 -11   5  10          0.89          2.66         0.86 o                         
 -10   5  10        232.86        243.76         5.46 o                         
  -9   5  10         60.30         60.15         3.03 o                         
  -8   5  10        255.68        284.81         6.89 o                         
  -7   5  10        790.68        817.32        13.95 o                         
  -6   5  10          9.34         10.95         1.18 o                         
  -5   5  10       2817.74       2694.61        36.90 o                         
  -4   5  10        521.88        508.85         8.19 o                         
  -3   5  10       1602.84       1452.74        36.36 o                         
  -2   5  10        582.65        602.55        29.22 o                         
  -1   5  10        291.39        275.44        14.63 o                         
   0   5  10         91.37         67.28        12.53 o                         
   1   5  10        711.77        709.76        45.79 o                         
   2   5  10         59.08         62.94        11.53 o                         
   3   5  10        741.88        718.56        12.72 o                         
   4   5  10        112.24        129.26         4.24 o                         
   5   5  10       2678.11       2657.84        39.97 o                         
   6   5  10        372.20        387.14         8.41 o                         
   7   5  10       1104.04       1033.07        22.70 o                         
   8   5  10         19.75         19.85         2.06 o                         
   9   5  10        573.46        519.71        21.67 o                         
  10   5  10         10.80          7.78         1.13 o                         
  11   5  10          0.36          0.55         0.64 o                         
  12   5  10          0.51          0.49         0.77 o                         
 -12   6  10        246.15        247.27         5.66 o                         
 -11   6  10          7.67          5.58         0.86 o                         
 -10   6  10          1.48          1.09         0.94 o                         
  -9   6  10         16.77         13.74         1.40 o                         
  -8   6  10        528.96        576.05        10.71 o                         
  -7   6  10        426.63        459.70         9.85 o                         
  -6   6  10         80.03         79.44         2.99 o                         
  -5   6  10         20.16         21.33         1.63 o                         
  -4   6  10       3234.59       3175.33        53.83 o                         
  -3   6  10         44.79         48.09         2.41 o                         
  -2   6  10         60.87         55.48         2.94 o                         
  -1   6  10        311.07        297.87         8.07 o                         
   0   6  10         68.89         82.93         3.25 o                         
   1   6  10         30.29         41.22         1.97 o                         
   2   6  10         19.46         21.88         1.39 o                         
   3   6  10        342.18        282.26         7.92 o                         
   4   6  10        502.35        532.16         9.27 o                         
   5   6  10        258.84        248.37         6.07 o                         
   6   6  10       3242.50       3139.33        50.44 o                         
   7   6  10          0.61          2.84         1.71 o                         
   8   6  10          3.13          2.63         1.66 o                         
   9   6  10       1472.25       1526.73        43.34 o                         
  10   6  10         75.47         77.19         3.80 o                         
  11   6  10         48.25         56.04         4.24 o                         
 -11   7  10        192.11        180.72         8.86 o                         
 -10   7  10         57.45         60.97         2.02 o                         
  -9   7  10        467.27        524.83         9.40 o                         
  -8   7  10         27.27         26.22         1.76 o                         
  -7   7  10         16.76         22.01         1.78 o                         
  -6   7  10          0.80          1.67         1.03 o                         
  -5   7  10        123.14        120.11         3.37 o                         
  -4   7  10        156.43        154.43         4.20 o                         
  -3   7  10       1399.81       1327.84        22.81 o                         
  -2   7  10          6.58          7.85         1.60 o                         
  -1   7  10         85.90         93.04         5.64 o                         
   0   7  10         17.80         10.91         1.48 o                         
   1   7  10       1222.51       1238.46        18.64 o                         
   2   7  10          7.37          5.28         1.25 o                         
   3   7  10       1188.87       1146.97        15.54 o                         
   4   7  10        229.65        231.35         5.30 o                         
   5   7  10          2.92          4.72         1.57 o                         
   6   7  10        142.51        150.94         5.03 o                         
   7   7  10         45.59         34.84         2.46 o                         
   8   7  10         11.11         12.84         1.42 o                         
   9   7  10        137.49        140.64         4.95 o                         
  10   7  10          6.38          5.99         2.19 o                         
 -10   8  10         85.94         87.55         2.61 o                         
  -9   8  10         15.52         21.34         1.40 o                         
  -8   8  10        141.87        137.13         3.87 o                         
  -7   8  10         14.99         20.72         1.83 o                         
  -6   8  10         51.74         51.44         2.72 o                         
  -5   8  10         72.99         76.70         4.33 o                         
  -4   8  10          7.84         14.99         1.64 o                         
  -3   8  10        132.35        125.51         4.52 o                         
  -2   8  10        194.16        173.46         7.11 o                         
  -1   8  10         14.74         21.82         2.90 o                         
   0   8  10         46.64         44.75         2.61 o                         
   1   8  10         29.99         27.67         2.69 o                         
   2   8  10        130.82        138.82         3.78 o                         
   3   8  10        243.57        224.34         5.86 o                         
   4   8  10        169.81        158.04         4.30 o                         
   5   8  10          4.56          3.33         1.16 o                         
   6   8  10        505.98        523.51        10.38 o                         
   7   8  10         15.05         14.29         1.62 o                         
   8   8  10         91.53         83.56         3.19 o                         
   9   8  10          3.21          5.26         0.91 o                         
  10   8  10          4.62         11.62         1.64 o                         
 -10   9  10         90.14         69.72         4.12 o                         
  -9   9  10         68.62         68.28         2.41 o                         
  -8   9  10        236.67        225.08         9.91 o                         
  -7   9  10        345.56        346.60         9.82 o                         
  -6   9  10          3.21          5.29         1.77 o                         
  -5   9  10       1668.37       1719.65        40.24 o                         
  -4   9  10          0.12          2.38         2.24 o                         
  -3   9  10        434.45        416.04         9.79 o                         
  -2   9  10       1243.82       1362.98        29.42 o                         
  -1   9  10        280.20        273.96         6.70 o                         
   0   9  10        910.11        869.91        15.88 o                         
   1   9  10         73.92         73.55         3.10 o                         
   2   9  10       1013.39       1078.80        19.07 o                         
   3   9  10       1821.95       1942.07        32.05 o                         
   4   9  10        604.97        649.26        13.25 o                         
   5   9  10        888.48        909.53        17.70 o                         
   6   9  10        241.43        252.66         6.64 o                         
   7   9  10        343.84        338.75         9.66 o                         
   8   9  10         30.35         30.45         1.44 o                         
   9   9  10          1.17          1.70         0.63 o                         
  -8  10  10          2.91          4.88         0.97 o                         
  -7  10  10        223.72        233.36         7.09 o                         
  -6  10  10         14.22         11.74         1.71 o                         
  -5  10  10         64.48         59.48         3.67 o                         
  -4  10  10       1024.70       1081.72        22.11 o                         
  -3  10  10         78.74         81.57         3.14 o                         
  -2  10  10         44.04         42.35         1.91 o                         
  -1  10  10        568.29        594.13        11.37 o                         
   0  10  10        323.80        359.20         8.51 o                         
   1  10  10         40.31         43.34         3.73 o                         
   2  10  10        144.03        127.79         3.91 o                         
   3  10  10         28.65         32.62         2.40 o                         
   4  10  10         14.26         21.91         1.80 o                         
   5  10  10        321.34        376.35         8.23 o                         
   6  10  10        144.92        141.47         4.94 o                         
   7  10  10        173.17        170.81        17.28 o                         
  -7  11  10         28.66         20.46         1.54 o                         
  -6  11  10         71.56         70.13         2.60 o                         
  -5  11  10        144.77        147.89         5.52 o                         
  -4  11  10          6.91          7.89         1.05 o                         
  -3  11  10         34.27         34.46         1.99 o                         
  -2  11  10          3.71          3.50         1.17 o                         
  -1  11  10        186.34        184.87         5.63 o                         
   0  11  10         16.49         15.23         1.96 o                         
   1  11  10        103.32        108.58         3.47 o                         
   2  11  10        221.25        209.73        10.65 o                         
   3  11  10         58.56         64.14         3.92 o                         
   4  11  10         31.37         27.21         2.09 o                         
   5  11  10        212.90        228.96        10.64 o                         
   6  11  10         16.60         21.43         2.70 o                         
  -5  12  10          3.54          1.94         0.97 o                         
  -4  12  10        466.09        446.18        29.61 o                         
  -3  12  10          2.34          3.45         1.25 o                         
  -2  12  10        170.94        176.59         6.25 o                         
  -1  12  10        344.15        349.61        16.26 o                         
   0  12  10        281.36        301.88        10.43 o                         
   1  12  10          2.81          3.79         1.13 o                         
   2  12  10         82.22         82.99         3.84 o                         
   3  12  10        182.28        172.09         6.04 o                         
   4  12  10        297.38        239.57        10.69 o                         
 -13   1  11        353.64        340.93        10.98 o                         
 -12   1  11        762.28        757.38        15.24 o                         
 -11   1  11        262.83        237.20         7.93 o                         
 -10   1  11        811.67        757.33        14.35 o                         
  -9   1  11        497.93        477.86         9.47 o                         
  -8   1  11         25.22         20.10         1.86 o                         
  -7   1  11        751.28        712.98        13.13 o                         
  -6   1  11       1006.08       1041.39        19.02 o                         
  -5   1  11        582.44        631.62        35.36 o                         
  -4   1  11       2383.61       2253.83        49.57 o                         
  -3   1  11         24.66         18.93         2.50 o                         
  -2   1  11         32.91         36.50         2.74 o                         
  -1   1  11         28.40         28.22         2.59 o                         
   0   1  11          1.73          6.06         1.72 o                         
   1   1  11        397.78        417.01        22.62 o                         
   2   1  11       3748.91       3721.66       116.63 o                         
   3   1  11        528.98        455.63        26.55 o                         
   4   1  11        225.45        219.15        11.10 o                         
   5   1  11       2972.01       2799.85        31.57 o                         
   6   1  11          3.42          7.35         0.89 o                         
   7   1  11        337.31        322.55         4.84 o                         
   8   1  11        133.46        135.41         2.98 o                         
   9   1  11        102.59         98.73         2.77 o                         
  10   1  11        611.99        645.07         9.54 o                         
  11   1  11        395.71        408.51         6.98 o                         
  12   1  11        380.53        394.04         7.38 o                         
 -13   2  11        278.44        278.29         6.18 o                         
 -12   2  11          2.92          1.86         0.73 o                         
 -11   2  11         60.61         39.83         2.14 o                         
 -10   2  11        243.20        222.63         6.34 o                         
  -9   2  11        399.38        431.49         9.48 o                         
  -8   2  11        492.24        485.64         9.09 o                         
  -7   2  11         49.97         55.95         3.60 o                         
  -6   2  11        356.29        338.67         8.15 o                         
  -5   2  11       2810.74       2779.25        60.27 o                         
  -4   2  11        930.94        850.75        22.04 o                         
  -3   2  11       2318.31       2058.25        47.13 o                         
  -2   2  11        300.83        303.21         8.23 o                         
  -1   2  11        758.98        762.33        19.16 o                         
   0   2  11        226.62        209.89         6.71 o                         
   1   2  11          1.69          2.67         1.22 o                         
   2   2  11        179.73        180.25        30.96 o                         
   3   2  11         32.73         29.67         4.78 o                         
   4   2  11       1196.97       1088.03        27.28 o                         
   5   2  11       1037.28        945.27        11.67 o                         
   6   2  11        945.72        911.37        11.54 o                         
   7   2  11         85.73         87.89         2.46 o                         
   8   2  11        145.44        139.47         3.27 o                         
   9   2  11        161.27        180.76         3.83 o                         
  10   2  11         12.11         11.20         0.97 o                         
  11   2  11         89.43         70.81         2.49 o                         
  12   2  11        108.19        104.78         2.94 o                         
 -13   3  11         62.37         63.67         4.38 o                         
 -12   3  11          3.20          5.40         0.91 o                         
 -11   3  11          9.96          4.30         0.84 o                         
 -10   3  11         27.64         26.19         1.86 o                         
  -9   3  11         53.14         46.94         2.55 o                         
  -8   3  11          1.05          4.02         1.34 o                         
  -7   3  11          6.60          4.74         1.31 o                         
  -6   3  11          7.80          6.85         0.94 o                         
  -5   3  11        293.76        270.23         4.53 o                         
  -4   3  11          0.82          0.82         1.14 o                         
  -3   3  11       2906.72       2947.30        50.25 o                         
  -2   3  11        634.97        692.23        16.16 o                         
  -1   3  11        134.59        122.82         5.13 o                         
   0   3  11        584.09        635.52        27.50 o                         
   1   3  11        438.08        430.62        15.62 o                         
   2   3  11         19.77          6.72         3.79 o                         
   3   3  11         56.16         36.58         7.98 o                         
   4   3  11          2.18          2.04         0.62 o                         
   5   3  11         63.01         59.73         2.31 o                         
   6   3  11        503.68        483.66         6.97 o                         
   7   3  11        755.87        738.21        10.62 o                         
   8   3  11        206.26        207.88         4.22 o                         
   9   3  11          1.99          2.04         0.80 o                         
  10   3  11          0.45         -0.01         0.77 o                         
  11   3  11         46.84         52.85         2.42 o                         
  12   3  11        122.36        114.39        14.30 o                         
 -12   4  11         28.60         29.27         1.86 o                         
 -11   4  11         47.40         45.30         2.50 o                         
 -10   4  11        247.77        263.77         5.02 o                         
  -9   4  11        227.72        210.25         5.16 o                         
  -8   4  11        415.02        381.21        12.19 o                         
  -7   4  11        885.63        815.95        19.72 o                         
  -6   4  11        152.59        141.18         3.68 o                         
  -5   4  11       3542.07       3438.99        51.40 o                         
  -4   4  11         47.68         43.69         2.38 o                         
  -3   4  11        444.69        408.06        10.05 o                         
  -2   4  11         40.33         29.61         3.23 o                         
  -1   4  11         28.79         29.06         3.13 o                         
   0   4  11        970.99       1007.31        29.54 o                         
   1   4  11        202.40        187.61        15.21 o                         
   2   4  11         28.39         19.39         5.30 o                         
   3   4  11        659.29        599.69        11.63 o                         
   4   4  11       1445.80       1380.89        16.62 o                         
   5   4  11       2542.15       2532.97        27.40 o                         
   6   4  11         78.40         65.81         3.12 o                         
   7   4  11        148.73        133.95         3.54 o                         
   8   4  11        652.65        654.69        11.65 o                         
   9   4  11         65.17         71.40         2.80 o                         
  10   4  11         17.43         21.15         1.37 o                         
  11   4  11          0.26          0.82         0.65 o                         
 -12   5  11        535.41        519.08        15.53 o                         
 -11   5  11        237.80        247.87         5.34 o                         
 -10   5  11          5.33         10.28         1.31 o                         
  -9   5  11         97.30         95.90         3.09 o                         
  -8   5  11         99.63        100.84         4.55 o                         
  -7   5  11        501.94        470.11         9.79 o                         
  -6   5  11        567.56        537.92        11.14 o                         
  -5   5  11        806.19        782.18        12.16 o                         
  -4   5  11        479.64        487.16         9.27 o                         
  -3   5  11         26.20         37.49         1.63 o                         
  -2   5  11       1377.76       1370.51        19.30 o                         
  -1   5  11        172.50        178.86         6.11 o                         
   0   5  11        173.29        194.41         9.29 o                         
   1   5  11       1063.53       1073.76        18.62 o                         
   2   5  11        298.42        267.26         5.68 o                         
   3   5  11        114.99        122.59         3.08 o                         
   4   5  11        432.81        401.85         9.22 o                         
   5   5  11        814.12        727.14        15.81 o                         
   6   5  11         16.12          7.40         1.24 o                         
   7   5  11         57.96         62.18         3.00 o                         
   8   5  11        259.66        248.73         8.47 o                         
   9   5  11        158.65        181.29         7.08 o                         
  10   5  11         55.04         63.80         3.79 o                         
  11   5  11         23.62         21.84         1.19 o                         
 -12   6  11        137.14        102.20         5.19 o                         
 -11   6  11          0.67          1.13         0.68 o                         
 -10   6  11        175.76        164.77         4.10 o                         
  -9   6  11         33.42         31.15         1.76 o                         
  -8   6  11        179.00        199.27         4.93 o                         
  -7   6  11         32.41         33.50         2.18 o                         
  -6   6  11        263.21        266.79         6.71 o                         
  -5   6  11         37.26         39.94         2.59 o                         
  -4   6  11         85.62         94.04         3.23 o                         
  -3   6  11        255.37        248.07         5.08 o                         
  -2   6  11       1976.72       1927.38        29.37 o                         
  -1   6  11        885.23        837.11        15.14 o                         
   0   6  11          7.26          9.31         1.10 o                         
   1   6  11         23.71         23.83         1.75 o                         
   2   6  11          4.60          7.15         1.14 o                         
   3   6  11        159.17        141.51         4.01 o                         
   4   6  11         17.55         20.72         1.61 o                         
   5   6  11          0.16          1.78         1.05 o                         
   6   6  11        633.01        664.38        14.03 o                         
   7   6  11        655.20        629.31        14.61 o                         
   8   6  11        263.87        257.58         8.63 o                         
   9   6  11          1.32          0.29         0.74 o                         
  10   6  11         52.38         57.59         2.61 o                         
  11   6  11         30.41         24.98         2.23 o                         
 -11   7  11          0.27          2.08         0.59 o                         
 -10   7  11        352.08        360.32         6.64 o                         
  -9   7  11        250.83        260.55         5.26 o                         
  -8   7  11        129.21        134.23         3.40 o                         
  -7   7  11         31.18         37.92         2.07 o                         
  -6   7  11        112.03        100.73         3.27 o                         
  -5   7  11        370.65        372.89         8.39 o                         
  -4   7  11        503.57        503.23        10.28 o                         
  -3   7  11       2181.69       2185.38        35.90 o                         
  -2   7  11        203.04        180.81         5.10 o                         
  -1   7  11       1373.79       1369.79        28.80 o                         
   0   7  11        374.27        344.99         7.14 o                         
   1   7  11        527.84        512.52         8.47 o                         
   2   7  11        357.80        323.44         7.45 o                         
   3   7  11        373.89        345.51         6.25 o                         
   4   7  11        412.00        437.63         7.92 o                         
   5   7  11          2.63          4.61         1.10 o                         
   6   7  11          0.85          0.82         1.04 o                         
   7   7  11        252.01        240.28         6.28 o                         
   8   7  11          6.34          3.79         0.89 o                         
   9   7  11          4.32          5.62         1.21 o                         
  10   7  11        203.36        205.31        10.49 o                         
 -10   8  11         51.10         62.55         4.60 o                         
  -9   8  11       1147.98       1127.68        20.24 o                         
  -8   8  11          0.24          1.12         0.98 o                         
  -7   8  11        684.61        727.05        14.45 o                         
  -6   8  11        449.65        455.44        11.18 o                         
  -5   8  11        223.23        202.16         7.79 o                         
  -4   8  11          1.27          1.77         1.26 o                         
  -3   8  11          3.95          4.53         1.26 o                         
  -2   8  11        105.59         94.24         4.01 o                         
  -1   8  11        788.14        767.75        25.74 o                         
   0   8  11         70.41         92.23         3.85 o                         
   1   8  11         17.96         16.88         1.79 o                         
   2   8  11         64.15         78.54         3.11 o                         
   3   8  11        596.13        606.07        10.88 o                         
   4   8  11         72.71         83.84         3.74 o                         
   5   8  11        892.28        880.69        14.66 o                         
   6   8  11         19.65         20.48         1.99 o                         
   7   8  11        196.53        192.82         6.13 o                         
   8   8  11         80.61         71.96         3.03 o                         
   9   8  11         11.04         11.74         1.17 o                         
  -9   9  11         44.66         38.92         2.26 o                         
  -8   9  11         17.16         16.93         1.93 o                         
  -7   9  11        220.61        227.04         8.34 o                         
  -6   9  11         51.99         47.30         5.37 o                         
  -5   9  11         58.07         63.60         3.69 o                         
  -4   9  11          0.46          0.64         1.13 o                         
  -3   9  11        217.94        218.05         5.55 o                         
  -2   9  11          6.82          7.91         1.55 o                         
  -1   9  11        673.59        681.95        14.40 o                         
   0   9  11        871.80        861.61        17.30 o                         
   1   9  11        624.25        642.71        16.28 o                         
   2   9  11        136.38        136.88         4.18 o                         
   3   9  11        161.28        170.41         4.65 o                         
   4   9  11          1.98          1.88         1.01 o                         
   5   9  11         23.64         27.04         2.22 o                         
   6   9  11          1.46          2.92         0.94 o                         
   7   9  11        143.59        152.17         4.99 o                         
   8   9  11          1.38          4.19         0.98 o                         
  -8  10  11        497.12        369.96        11.36 o                         
  -7  10  11        233.98        225.02         6.57 o                         
  -6  10  11        508.31        536.14        15.71 o                         
  -5  10  11        276.83        253.31        11.48 o                         
  -4  10  11         49.13         53.30         2.86 o                         
  -3  10  11         36.23         40.97         2.11 o                         
  -2  10  11          9.47         10.75         1.76 o                         
  -1  10  11          1.89          1.75         1.04 o                         
   0  10  11        945.12        990.87        18.13 o                         
   1  10  11        139.49        146.80         4.67 o                         
   2  10  11        560.91        613.25        13.51 o                         
   3  10  11        535.23        538.71        23.72 o                         
   4  10  11        236.11        234.25         7.32 o                         
   5  10  11        294.04        277.49        12.09 o                         
   6  10  11         89.16         70.53         3.29 o                         
   7  10  11         20.02         19.89         1.91 o                         
  -6  11  11         24.91         22.04         1.90 o                         
  -5  11  11          0.92          0.89         0.84 o                         
  -4  11  11          2.96          3.72         1.08 o                         
  -3  11  11        572.48        627.37        17.48 o                         
  -2  11  11        382.72        421.24        10.00 o                         
  -1  11  11        427.11        456.61        10.54 o                         
   0  11  11          7.19          8.11         2.32 o                         
   1  11  11        628.81        689.82        17.52 o                         
   2  11  11         24.46         21.10         2.44 o                         
   3  11  11          0.98          0.97         1.04 o                         
   4  11  11         54.67         54.79         2.27 o                         
   5  11  11        364.93        344.53        10.12 o                         
  -3  12  11         29.09         20.85         2.46 o                         
  -2  12  11         73.41         74.90         2.96 o                         
  -1  12  11         22.81         25.42         2.13 o                         
   0  12  11        448.91        443.44        19.27 o                         
   1  12  11        129.92        130.94         7.39 o                         
   2  12  11         29.81         27.45         1.97 o                         
   3  12  11        189.48        162.34         7.68 o                         
 -13   0  12        624.69        537.82        22.27 o                         
 -12   0  12         16.87         13.63         1.59 o                         
 -11   0  12         25.64         23.08         2.25 o                         
 -10   0  12          9.72         11.32         2.52 o                         
  -9   0  12        724.31        696.86        19.25 o                         
  -8   0  12       1306.36       1200.15        24.99 o                         
  -7   0  12         69.28         71.16         5.65 o                         
  -6   0  12        868.17        902.82        19.44 o                         
  -5   0  12         21.83         18.30         2.82 o                         
  -4   0  12       1742.21       1758.81        72.10 o                         
  -3   0  12        189.28        190.51        12.09 o                         
  -2   0  12        355.67        309.82        14.44 o                         
  -1   0  12        793.46        737.37        27.12 o                         
   0   0  12        112.71        130.96         7.95 o                         
   1   0  12          9.36          6.11         3.00 o                         
   2   0  12         10.27          2.45         4.78 o                         
   3   0  12       2666.12       2450.42        85.75 o                         
   4   0  12       3523.01       3504.37        47.28 o                         
   5   0  12       3920.11       3853.43        45.12 o                         
   6   0  12         13.28         48.50         4.73 o                         
   7   0  12       7397.20       6878.41        88.83 o                         
   8   0  12         45.63         29.47         2.02 o                         
   9   0  12          1.93          0.46         1.20 o                         
  10   0  12         11.67          4.69         1.32 o                         
  11   0  12         67.60         69.80         2.91 o                         
  12   0  12         85.63         74.70         4.66 o                         
 -13   1  12        169.37        156.76         6.70 o                         
 -12   1  12        252.30        241.52         7.16 o                         
 -11   1  12         23.57         15.58         1.43 o                         
 -10   1  12        117.02        104.16         3.99 o                         
  -9   1  12         26.40         17.55         1.76 o                         
  -8   1  12        572.27        533.91        11.24 o                         
  -7   1  12         69.06         85.14         3.71 o                         
  -6   1  12          4.79          2.01         1.12 o                         
  -5   1  12        738.24        732.51        11.54 o                         
  -4   1  12          3.44          5.82         3.25 o                         
  -3   1  12        423.14        408.79        10.64 o                         
  -2   1  12        784.30        751.70        16.61 o                         
  -1   1  12        792.43        811.66        20.63 o                         
   0   1  12        182.08        184.11         7.44 o                         
   1   1  12        364.36        406.71        12.23 o                         
   2   1  12         15.18          9.74         4.32 o                         
   3   1  12        887.92        753.83        37.38 o                         
   4   1  12       1314.95       1300.76        22.58 o                         
   5   1  12        238.21        257.14         4.22 o                         
   6   1  12        167.37        161.62         3.19 o                         
   7   1  12          0.98          6.46         1.49 o                         
   8   1  12        612.59        595.70         8.21 o                         
   9   1  12         35.20         29.89         1.47 o                         
  10   1  12        152.27        158.97         4.08 o                         
  11   1  12          0.87         -0.26         0.62 o                         
  12   1  12          5.58          8.29         0.77 o                         
 -13   2  12        136.74         84.95         4.59 o                         
 -12   2  12        276.40        280.93         6.68 o                         
 -11   2  12         46.36         44.69         2.15 o                         
 -10   2  12         10.27          9.01         1.26 o                         
  -9   2  12        252.06        217.70         5.15 o                         
  -8   2  12        149.77        121.17         3.85 o                         
  -7   2  12        657.16        652.37        14.27 o                         
  -6   2  12        133.26        139.45         4.12 o                         
  -5   2  12       1504.90       1443.35        18.31 o                         
  -4   2  12        612.57        554.65        15.37 o                         
  -3   2  12        101.31         65.39         3.40 o                         
  -2   2  12        497.24        529.92        12.70 o                         
  -1   2  12       1860.75       1963.03        38.56 o                         
   0   2  12        326.79        357.70         9.88 o                         
   1   2  12         43.26         30.44         2.72 o                         
   2   2  12        118.31        136.00        13.81 o                         
   3   2  12        509.64        534.31        30.40 o                         
   4   2  12         81.92         79.65         1.72 o                         
   5   2  12       5681.70       5434.18        51.42 o                         
   6   2  12          5.54          8.38         0.95 o                         
   7   2  12       1081.27       1087.06        13.34 o                         
   8   2  12          0.04          0.66         0.79 o                         
   9   2  12          4.90          4.76         0.94 o                         
  10   2  12         22.54         24.05         1.28 o                         
  11   2  12         48.52         50.24         1.90 o                         
 -12   3  12         24.19         25.80         1.38 o                         
 -11   3  12          1.32          3.71         0.85 o                         
 -10   3  12        856.84        828.45        13.98 o                         
  -9   3  12          6.15          2.16         1.10 o                         
  -8   3  12        293.01        282.27         6.03 o                         
  -7   3  12       1357.87       1395.30        17.96 o                         
  -6   3  12        169.96        164.08         3.78 o                         
  -5   3  12        856.84        852.06        12.07 o                         
  -4   3  12       2541.59       2418.23        29.85 o                         
  -3   3  12        167.42        118.40         4.74 o                         
  -2   3  12        590.48        601.18        16.89 o                         
  -1   3  12        510.61        529.44        12.61 o                         
   0   3  12        343.64        344.32        11.44 o                         
   1   3  12        164.20        173.78        15.42 o                         
   2   3  12        132.40        129.39        13.57 o                         
   3   3  12        755.03        665.62         9.77 o                         
   4   3  12       2040.12       2022.87        23.64 o                         
   5   3  12        690.75        729.65        11.60 o                         
   6   3  12       2664.36       2633.98        31.29 o                         
   7   3  12        555.81        602.80         9.42 o                         
   8   3  12         92.14         85.16         2.75 o                         
   9   3  12         69.44         60.41         2.16 o                         
  10   3  12          5.27          5.19         0.78 o                         
  11   3  12          7.77          6.98         0.97 o                         
 -12   4  12         17.62         13.06         1.99 o                         
 -11   4  12          2.10          2.14         0.86 o                         
 -10   4  12        175.23        173.82         5.32 o                         
  -9   4  12        185.35        176.96         4.82 o                         
  -8   4  12         36.38         36.40         1.92 o                         
  -7   4  12          1.78          3.83         1.46 o                         
  -6   4  12        581.80        582.72        10.54 o                         
  -5   4  12        334.88        333.97         5.58 o                         
  -4   4  12        298.16        280.60         4.91 o                         
  -3   4  12       1707.67       1703.37        19.83 o                         
  -2   4  12         21.26         22.24         1.46 o                         
  -1   4  12        811.42        848.37        19.71 o                         
   0   4  12         73.32         68.01         3.58 o                         
   1   4  12         20.25         12.63         1.25 o                         
   2   4  12         12.96         14.65         0.97 o                         
   3   4  12         43.04         32.78         1.43 o                         
   4   4  12         10.45          9.58         1.26 o                         
   5   4  12          3.16          2.06         0.93 o                         
   6   4  12        130.75        125.70         3.39 o                         
   7   4  12         56.14         54.54         2.15 o                         
   8   4  12         38.63         46.65         2.15 o                         
   9   4  12         83.47         81.53         2.90 o                         
  10   4  12         61.78         66.61         2.64 o                         
  11   4  12        158.58        148.66         3.95 o                         
 -12   5  12         40.34         40.55         5.66 o                         
 -11   5  12         81.27         92.62         2.60 o                         
 -10   5  12          9.08          7.71         1.05 o                         
  -9   5  12         99.99         99.86         3.64 o                         
  -8   5  12          0.65          0.60         1.31 o                         
  -7   5  12        149.17        136.87         4.78 o                         
  -6   5  12          0.44          0.81         1.06 o                         
  -5   5  12        336.36        321.01         5.84 o                         
  -4   5  12         57.87         64.14         2.26 o                         
  -3   5  12        906.69        846.11        12.20 o                         
  -2   5  12         14.75         19.95         1.39 o                         
  -1   5  12        570.84        623.74        18.96 o                         
   0   5  12         33.45         27.18         1.69 o                         
   1   5  12        432.94        403.28         7.00 o                         
   2   5  12          8.99         12.04         1.13 o                         
   3   5  12         74.99         56.17         2.25 o                         
   4   5  12        688.95        620.75        11.09 o                         
   5   5  12        112.33         96.98         3.20 o                         
   6   5  12        107.65         95.33         3.22 o                         
   7   5  12          1.14          1.52         0.98 o                         
   8   5  12         31.64         28.90         2.05 o                         
   9   5  12          8.53         10.92         1.92 o                         
  10   5  12          3.12          2.90         0.80 o                         
  11   5  12          5.47         11.57         1.32 o                         
 -11   6  12          6.32          6.57         1.24 o                         
 -10   6  12         47.12         50.81         3.32 o                         
  -9   6  12         25.55         31.64         1.79 o                         
  -8   6  12         90.50        101.08         3.14 o                         
  -7   6  12          8.06          8.87         1.28 o                         
  -6   6  12        499.82        529.28        14.36 o                         
  -5   6  12       1613.91       1622.32        25.42 o                         
  -4   6  12       1864.76       1825.85        26.37 o                         
  -3   6  12        226.95        213.14         5.50 o                         
  -2   6  12         16.54         12.27         1.58 o                         
  -1   6  12       2974.74       2885.28        42.84 o                         
   0   6  12        342.56        308.88         7.14 o                         
   1   6  12         17.32         23.09         1.62 o                         
   2   6  12        100.85        104.79         5.38 o                         
   3   6  12         20.42         14.76         1.27 o                         
   4   6  12        292.91        256.47         5.85 o                         
   5   6  12        180.62        179.04         5.34 o                         
   6   6  12        275.00        276.19         6.55 o                         
   7   6  12        367.51        374.54         9.07 o                         
   8   6  12        357.16        375.79         9.64 o                         
   9   6  12        155.76        151.43         4.14 o                         
  10   6  12          3.93          5.14         1.25 o                         
 -10   7  12         86.09         88.10         3.19 o                         
  -9   7  12         14.28         11.64         0.96 o                         
  -8   7  12          0.39          1.74         0.83 o                         
  -7   7  12        478.04        494.00        11.87 o                         
  -6   7  12          1.25          1.06         0.87 o                         
  -5   7  12         81.62         82.23         3.55 o                         
  -4   7  12        708.68        741.13        12.94 o                         
  -3   7  12        160.86        158.73         4.37 o                         
  -2   7  12          2.39          4.18         1.04 o                         
  -1   7  12        620.92        595.47        10.01 o                         
   0   7  12        202.62        230.82         8.37 o                         
   1   7  12        418.35        394.39        11.90 o                         
   2   7  12          1.30          3.07         0.94 o                         
   3   7  12        724.29        691.04        11.19 o                         
   4   7  12        404.50        416.64         7.10 o                         
   5   7  12         14.99         12.13         1.20 o                         
   6   7  12        165.84        166.55         4.10 o                         
   7   7  12        115.66        122.22         3.32 o                         
   8   7  12         95.49         95.23         3.03 o                         
   9   7  12          3.35          3.94         0.78 o                         
 -10   8  12        136.13        123.89         4.39 o                         
  -9   8  12        180.01        172.31        12.27 o                         
  -8   8  12          6.26          4.97         0.99 o                         
  -7   8  12        269.88        259.75         7.67 o                         
  -6   8  12        141.04        144.70         6.67 o                         
  -5   8  12        200.02        199.26         5.44 o                         
  -4   8  12         79.11         74.02         2.85 o                         
  -3   8  12         34.54         35.41         2.19 o                         
  -2   8  12        220.83        194.80         4.94 o                         
  -1   8  12        148.03        159.57         4.77 o                         
   0   8  12         23.13         18.83         2.40 o                         
   1   8  12        256.77        224.41         7.03 o                         
   2   8  12        247.53        239.74         6.89 o                         
   3   8  12          0.72          1.32         1.10 o                         
   4   8  12         65.52         73.08         2.70 o                         
   5   8  12        245.97        260.26         7.74 o                         
   6   8  12         70.08         62.54         4.93 o                         
   7   8  12        266.85        243.81         6.33 o                         
   8   8  12        220.63        204.38         6.71 o                         
   9   8  12         58.71         46.40         3.16 o                         
  -9   9  12        190.17        149.57         7.20 o                         
  -8   9  12         44.66         33.19         1.74 o                         
  -7   9  12        528.68        530.52        16.87 o                         
  -6   9  12          4.00          2.78         1.39 o                         
  -5   9  12       1016.58       1000.24        31.17 o                         
  -4   9  12       1018.43       1038.68        21.65 o                         
  -3   9  12          2.28          3.15         1.19 o                         
  -2   9  12        753.49        807.82        13.69 o                         
  -1   9  12         40.05         34.33         2.20 o                         
   0   9  12          3.28          3.22         1.38 o                         
   1   9  12        431.65        442.13        10.45 o                         
   2   9  12          1.56          2.01         1.08 o                         
   3   9  12        131.18        122.09         5.76 o                         
   4   9  12        558.55        596.39        13.48 o                         
   5   9  12         21.00         19.11         2.86 o                         
   6   9  12        915.92        905.13        22.56 o                         
   7   9  12        139.37        128.64        11.77 o                         
   8   9  12        116.05        110.91         5.74 o                         
  -7  10  12         11.37         10.41         0.88 o                         
  -6  10  12         28.52         25.07         1.73 o                         
  -5  10  12        457.82        475.82        10.70 o                         
  -4  10  12         67.28         70.65         2.60 o                         
  -3  10  12        345.63        344.44         7.55 o                         
  -2  10  12        458.63        466.37         9.82 o                         
  -1  10  12        268.77        274.24         6.04 o                         
   0  10  12         17.38         19.33         1.32 o                         
   1  10  12        258.16        245.50         6.57 o                         
   2  10  12        283.86        280.25         8.13 o                         
   3  10  12        144.95        149.04         4.33 o                         
   4  10  12         28.35         19.39         2.38 o                         
   5  10  12        976.02        973.84        32.50 o                         
   6  10  12         29.76         18.68         1.44 o                         
  -5  11  12        405.06        376.32        11.32 o                         
  -4  11  12        103.69        106.43         5.74 o                         
  -3  11  12          7.82          9.31         1.54 o                         
  -2  11  12          0.74          1.16         1.15 o                         
  -1  11  12        155.94        156.46         5.41 o                         
   0  11  12         83.90         84.30         3.15 o                         
   1  11  12         24.58         24.86         3.34 o                         
   2  11  12          2.06          3.56         2.01 o                         
   3  11  12         95.91         91.29         3.53 o                         
   4  11  12        546.15        536.27        15.78 o                         
  -1  12  12        331.25        257.97         8.08 o                         
   0  12  12        223.41        182.28        10.20 o                         
   1  12  12          1.70          2.00         0.70 o                         
 -12   1  13        493.48        499.62        15.50 o                         
 -11   1  13        329.47        334.82         8.10 o                         
 -10   1  13        158.51        137.49         3.92 o                         
  -9   1  13         48.84         44.46         2.07 o                         
  -8   1  13        192.41        194.32         4.84 o                         
  -7   1  13        418.34        411.98         7.38 o                         
  -6   1  13         18.84         11.32         1.32 o                         
  -5   1  13       3000.27       3010.78        39.69 o                         
  -4   1  13         23.02         22.50         1.26 o                         
  -3   1  13       3449.39       3271.30        46.84 o                         
  -2   1  13        218.20        238.69         9.98 o                         
  -1   1  13        255.57        283.45         9.75 o                         
   0   1  13        573.76        603.35        18.95 o                         
   1   1  13          2.62          4.65         1.66 o                         
   2   1  13       1521.12       1542.12        27.12 o                         
   3   1  13       1517.24       1482.51        12.48 o                         
   4   1  13       2112.72       1997.46        21.92 o                         
   5   1  13       3539.11       3434.22        29.79 o                         
   6   1  13         91.71         76.94         2.05 o                         
   7   1  13         16.50         14.12         1.19 o                         
   8   1  13        106.07        108.42         3.03 o                         
   9   1  13         27.73         31.78         1.65 o                         
  10   1  13        325.10        352.64         5.94 o                         
  11   1  13        170.99        193.03         5.08 o                         
 -12   2  13          0.79          0.87         0.66 o                         
 -11   2  13        214.17        230.69         4.83 o                         
 -10   2  13        631.88        590.83        10.59 o                         
  -9   2  13          1.58          1.04         0.93 o                         
  -8   2  13          9.48          9.51         1.16 o                         
  -7   2  13          3.79          5.55         1.24 o                         
  -6   2  13       1272.43       1287.71        18.58 o                         
  -5   2  13        679.94        712.12        11.18 o                         
  -4   2  13       2098.18       1993.35        24.24 o                         
  -3   2  13        520.75        493.01         7.11 o                         
  -2   2  13        345.77        290.40         8.39 o                         
  -1   2  13        471.18        426.78        14.17 o                         
   0   2  13         11.60         14.71         2.21 o                         
   1   2  13        101.22         86.28        10.59 o                         
   2   2  13       1858.35       1840.30        21.98 o                         
   3   2  13        179.88        170.31         2.67 o                         
   4   2  13         83.74        102.43         2.69 o                         
   5   2  13          8.05          7.47         0.85 o                         
   6   2  13       1312.10       1286.63        15.63 o                         
   7   2  13        311.30        323.22         5.67 o                         
   8   2  13         76.97         70.92         2.49 o                         
   9   2  13          4.38          5.98         0.91 o                         
  10   2  13         56.04         59.72         1.98 o                         
  11   2  13          1.98          1.49         0.56 o                         
 -12   3  13          4.67          3.72         0.63 o                         
 -11   3  13         87.92         77.50         3.12 o                         
 -10   3  13         75.21         77.73         2.50 o                         
  -9   3  13        141.63        124.42         3.53 o                         
  -8   3  13         66.32         70.20         2.85 o                         
  -7   3  13         97.81         77.15         3.03 o                         
  -6   3  13       1838.55       1860.03        25.53 o                         
  -5   3  13         27.77         30.12         1.50 o                         
  -4   3  13        116.26        107.45         3.12 o                         
  -3   3  13       2454.59       2453.77        27.83 o                         
  -2   3  13        291.03        277.53         4.13 o                         
  -1   3  13         52.74         58.21         1.62 o                         
   0   3  13        259.34        269.40         4.38 o                         
   1   3  13          2.26          4.40         0.62 o                         
   2   3  13        353.22        352.41         5.15 o                         
   3   3  13       1087.94       1073.44        15.56 o                         
   4   3  13        483.95        500.68         6.28 o                         
   5   3  13          4.32          7.05         0.89 o                         
   6   3  13         51.02         54.26         2.17 o                         
   7   3  13          6.93          8.92         1.02 o                         
   8   3  13        276.38        302.77         5.77 o                         
   9   3  13         67.41         66.72         2.13 o                         
  10   3  13         82.69         92.29         2.69 o                         
  11   3  13          0.04          0.04         0.44 o                         
 -12   4  13        234.78        224.79         7.28 o                         
 -11   4  13         10.95          7.29         0.95 o                         
 -10   4  13         77.38         77.86         3.40 o                         
  -9   4  13         90.21         90.80         2.91 o                         
  -8   4  13         87.81         86.13         4.06 o                         
  -7   4  13          0.14          1.06         0.88 o                         
  -6   4  13        658.52        608.14        10.74 o                         
  -5   4  13        441.65        421.33         7.13 o                         
  -4   4  13         17.87         22.14         1.32 o                         
  -3   4  13         53.26         50.93         1.71 o                         
  -2   4  13       2365.74       2305.05        26.03 o                         
  -1   4  13         78.04         56.11         1.58 o                         
   0   4  13        263.17        249.84         3.91 o                         
   1   4  13        218.91        236.56         4.52 o                         
   2   4  13       1104.94       1075.63        14.67 o                         
   3   4  13        425.71        383.13         6.73 o                         
   4   4  13        756.08        759.96        10.24 o                         
   5   4  13        101.58         87.35         2.59 o                         
   6   4  13        448.06        438.74         8.21 o                         
   7   4  13         30.24         41.95         2.22 o                         
   8   4  13          9.70          8.62         1.34 o                         
   9   4  13         41.99         38.19         2.02 o                         
  10   4  13        546.34        543.20        12.93 o                         
  11   4  13         80.57         68.34         4.08 o                         
 -11   5  13        283.46        307.04         5.89 o                         
 -10   5  13         78.71         93.77         2.82 o                         
  -9   5  13        606.08        606.48        12.28 o                         
  -8   5  13          7.72          7.88         1.63 o                         
  -7   5  13        134.85        160.18         5.17 o                         
  -6   5  13        559.31        530.79        10.98 o                         
  -5   5  13        476.41        461.94         8.85 o                         
  -4   5  13          0.77          2.27         0.75 o                         
  -3   5  13        878.33        812.55        12.18 o                         
  -2   5  13        231.12        209.84         5.93 o                         
  -1   5  13         33.33         28.44         1.53 o                         
   0   5  13        389.40        323.79         5.97 o                         
   1   5  13        197.66        210.90         4.72 o                         
   2   5  13        475.07        390.99         6.89 o                         
   3   5  13       1450.52       1401.17        18.55 o                         
   4   5  13        143.84        122.67         3.23 o                         
   5   5  13       1459.76       1472.52        21.75 o                         
   6   5  13        116.25        110.75         3.24 o                         
   7   5  13        293.72        323.79         7.18 o                         
   8   5  13          0.39          0.47         1.05 o                         
   9   5  13         49.40         48.35         2.40 o                         
  10   5  13        202.03        226.79         7.30 o                         
 -11   6  13          4.28          2.30         0.98 o                         
 -10   6  13          4.83          5.52         0.80 o                         
  -9   6  13         12.86         10.57         1.01 o                         
  -8   6  13         14.30         12.87         1.30 o                         
  -7   6  13          4.84          3.99         1.06 o                         
  -6   6  13          0.73          1.63         1.13 o                         
  -5   6  13         45.46         54.31         3.53 o                         
  -4   6  13        340.32        358.76         7.38 o                         
  -3   6  13          5.45          7.73         1.13 o                         
  -2   6  13        171.47        187.03         4.41 o                         
  -1   6  13          1.39          3.96         1.06 o                         
   0   6  13        894.16        921.55        15.51 o                         
   1   6  13          8.35         10.52         1.19 o                         
   2   6  13         51.47         41.24         1.85 o                         
   3   6  13        216.71        183.75         4.36 o                         
   4   6  13        244.40        208.29         4.58 o                         
   5   6  13        260.47        222.66         5.29 o                         
   6   6  13        611.33        567.61         9.59 o                         
   7   6  13         10.44          7.44         1.35 o                         
   8   6  13         73.65         71.59         2.27 o                         
   9   6  13          0.29          1.82         0.50 o                         
  10   6  13          1.76          1.63         0.69 o                         
 -10   7  13         11.70         10.64         1.39 o                         
  -9   7  13          2.82          2.15         0.66 o                         
  -8   7  13          7.04          6.83         0.97 o                         
  -7   7  13         62.10         56.64         2.49 o                         
  -6   7  13        170.17        175.84         6.39 o                         
  -5   7  13        705.98        695.36        14.20 o                         
  -4   7  13          9.91         12.75         1.87 o                         
  -3   7  13          5.62          4.77         1.08 o                         
  -2   7  13        519.18        476.38         8.35 o                         
  -1   7  13        778.96        719.41        12.74 o                         
   0   7  13         38.00         21.46         1.71 o                         
   1   7  13         16.80         15.76         2.13 o                         
   2   7  13        150.67        145.65         4.20 o                         
   3   7  13        866.27        876.76        14.88 o                         
   4   7  13          1.56          2.01         0.87 o                         
   5   7  13        894.81        917.96        14.00 o                         
   6   7  13         13.22         13.12         1.14 o                         
   7   7  13          3.00          2.41         0.83 o                         
   8   7  13         25.81         27.73         1.29 o                         
   9   7  13         80.74         62.22         2.01 o                         
  -9   8  13        682.12        642.57        17.40 o                         
  -8   8  13         55.39         60.13         3.57 o                         
  -7   8  13         17.11         13.31         1.28 o                         
  -6   8  13       1337.26       1348.90        31.15 o                         
  -5   8  13         22.42         22.58         1.81 o                         
  -4   8  13         31.42         33.37         2.55 o                         
  -3   8  13        507.23        510.55         9.67 o                         
  -2   8  13       1449.92       1479.10        25.80 o                         
  -1   8  13        211.77        208.42         4.63 o                         
   0   8  13         36.07         38.77         2.24 o                         
   1   8  13         10.42         10.21         1.26 o                         
   2   8  13        161.99        172.35         4.45 o                         
   3   8  13        135.83        127.21         3.80 o                         
   4   8  13        642.82        674.92        13.33 o                         
   5   8  13          0.21          0.73         0.88 o                         
   6   8  13        286.69        319.09         7.73 o                         
   7   8  13        122.41        129.18         4.70 o                         
   8   8  13        110.22         78.01         2.62 o                         
  -8   9  13        286.37        240.73        11.48 o                         
  -7   9  13        188.07        185.32         4.87 o                         
  -6   9  13         36.41         39.95         2.30 o                         
  -5   9  13         47.53         53.18         2.94 o                         
  -4   9  13        120.18        109.64         3.94 o                         
  -3   9  13        330.50        347.30         8.92 o                         
  -2   9  13         57.09         55.08         2.48 o                         
  -1   9  13        125.80        120.97         4.19 o                         
   0   9  13          8.38          6.93         1.18 o                         
   1   9  13          3.88          7.83         1.13 o                         
   2   9  13         14.47          8.06         1.20 o                         
   3   9  13         98.73        101.64         4.95 o                         
   4   9  13        246.52        227.22         8.13 o                         
   5   9  13         59.66         52.68         3.33 o                         
   6   9  13        425.36        433.27        15.73 o                         
   7   9  13         32.68         25.73         1.43 o                         
  -7  10  13         51.46         35.69         2.64 o                         
  -6  10  13        222.94        229.89        11.53 o                         
  -5  10  13          1.68          0.79         0.74 o                         
  -4  10  13        308.22        309.40         8.44 o                         
  -3  10  13          7.49          6.29         1.09 o                         
  -2  10  13         67.64         71.72         3.40 o                         
  -1  10  13         33.21         43.13         1.86 o                         
   0  10  13        162.92        181.99         5.36 o                         
   1  10  13         78.83         76.52         3.30 o                         
   2  10  13        453.27        505.45        10.11 o                         
   3  10  13          1.00         10.10         1.47 o                         
   4  10  13        156.74        159.68         5.74 o                         
   5  10  13        134.28        123.91         6.02 o                         
   6  10  13        605.06        480.79        19.34 o                         
  -5  11  13        359.35        283.99        12.08 o                         
  -4  11  13         55.85         45.17         3.27 o                         
  -3  11  13        722.46        741.31        42.58 o                         
  -2  11  13          0.67         -0.02         0.91 o                         
  -1  11  13        449.43        522.77        15.37 o                         
   0  11  13         25.45         21.75         1.64 o                         
   1  11  13        458.13        472.35        14.37 o                         
   2  11  13          2.06          2.14         0.85 o                         
   3  11  13       1028.53        846.43        56.05 o                         
 -12   0  14        154.56        139.00         7.68 o                         
 -11   0  14         20.48         30.54         2.24 o                         
 -10   0  14        158.18        147.05         5.06 o                         
  -9   0  14        265.58        229.73         7.03 o                         
  -8   0  14        546.20        530.41        13.69 o                         
  -7   0  14       1937.26       1952.41        36.06 o                         
  -6   0  14        488.83        531.87        12.16 o                         
  -5   0  14        967.89        966.82        17.03 o                         
  -4   0  14        231.60        234.36         5.38 o                         
  -3   0  14       1790.31       1703.61        23.76 o                         
  -2   0  14         58.40         59.09         2.08 o                         
  -1   0  14        497.91        494.62         8.89 o                         
   0   0  14        197.48        215.96         4.90 o                         
   1   0  14        307.85        306.60         6.54 o                         
   2   0  14       2704.52       2528.11        25.14 o                         
   3   0  14        132.77        145.48         2.74 o                         
   4   0  14       2468.37       2331.55        26.76 o                         
   5   0  14       3641.87       3596.49        45.59 o                         
   6   0  14       2015.81       2029.98        33.70 o                         
   7   0  14       2058.64       2103.10        35.07 o                         
   8   0  14        230.72        236.39         6.02 o                         
   9   0  14        487.13        525.11        11.20 o                         
  10   0  14         83.29        126.75         5.86 o                         
  11   0  14         32.28         30.22         2.88 o                         
 -12   1  14         33.40         29.68         4.39 o                         
 -11   1  14        101.02        101.77         3.25 o                         
 -10   1  14          4.13          3.80         1.05 o                         
  -9   1  14        153.10        138.03         3.44 o                         
  -8   1  14        139.52        134.02         3.56 o                         
  -7   1  14         15.18         17.00         1.62 o                         
  -6   1  14        648.77        667.27        10.76 o                         
  -5   1  14       2665.04       2659.22        30.33 o                         
  -4   1  14        243.05        237.51         4.19 o                         
  -3   1  14        204.41        190.67         3.22 o                         
  -2   1  14          1.22          1.93         0.58 o                         
  -1   1  14         61.00         81.55         2.00 o                         
   0   1  14        182.83        194.53         3.28 o                         
   1   1  14         40.54         33.31         0.98 o                         
   2   1  14          0.80          2.26         0.44 o                         
   3   1  14        119.21        128.73         1.90 o                         
   4   1  14        169.15        156.70         3.02 o                         
   5   1  14         34.18         39.08         1.28 o                         
   6   1  14        158.50        152.20         2.99 o                         
   7   1  14         42.29         44.65         2.02 o                         
   8   1  14          1.18          0.98         0.84 o                         
   9   1  14          0.98          3.60         0.85 o                         
  10   1  14        124.22        133.97         3.53 o                         
  11   1  14          0.15          2.13         0.50 o                         
 -12   2  14        104.27         77.34         2.66 o                         
 -11   2  14         50.54         46.81         2.13 o                         
 -10   2  14        612.09        582.75         9.32 o                         
  -9   2  14          5.90          5.45         0.93 o                         
  -8   2  14          1.87          1.93         0.97 o                         
  -7   2  14        903.88        879.16        12.11 o                         
  -6   2  14        457.95        494.67         7.85 o                         
  -5   2  14        713.17        682.84        10.47 o                         
  -4   2  14        164.97        161.86         4.06 o                         
  -3   2  14       1784.73       1798.63        18.85 o                         
  -2   2  14         14.41         15.31         0.88 o                         
  -1   2  14         10.52          7.18         0.72 o                         
   0   2  14         13.45         15.56         0.79 o                         
   1   2  14         30.54         20.57         0.90 o                         
   2   2  14        581.04        631.77         6.07 o                         
   3   2  14        383.41        348.19         4.23 o                         
   4   2  14        166.56        186.02         4.19 o                         
   5   2  14       3116.43       3155.99        29.14 o                         
   6   2  14        468.69        475.62         6.62 o                         
   7   2  14        519.72        535.18         7.39 o                         
   8   2  14        173.18        162.61         4.05 o                         
   9   2  14         13.70         14.40         1.08 o                         
  10   2  14        166.62        196.49         4.36 o                         
  11   2  14          3.26          3.57         0.50 o                         
 -12   3  14        583.84        512.92        20.47 o                         
 -11   3  14         67.09         47.94         3.99 o                         
 -10   3  14         15.04         10.61         0.89 o                         
  -9   3  14         78.02         70.50         2.23 o                         
  -8   3  14        885.65        879.25        13.10 o                         
  -7   3  14          1.61          1.27         1.01 o                         
  -6   3  14        510.32        492.75         8.41 o                         
  -5   3  14        373.68        375.02         6.28 o                         
  -4   3  14       2644.84       2653.10        32.85 o                         
  -3   3  14        245.50        238.97         4.33 o                         
  -2   3  14         22.05         18.66         1.18 o                         
  -1   3  14        466.90        475.48         6.98 o                         
   0   3  14        696.77        721.74        11.67 o                         
   1   3  14          7.36          7.72         0.72 o                         
   2   3  14        296.94        292.06         4.39 o                         
   3   3  14       1185.91       1211.66        13.73 o                         
   4   3  14       5046.57       4900.51        60.88 o                         
   5   3  14        218.89        203.84         3.94 o                         
   6   3  14        121.10        115.17         4.13 o                         
   7   3  14        399.56        385.05         8.68 o                         
   8   3  14        138.99        154.21         3.79 o                         
   9   3  14         31.60         29.26         1.62 o                         
  10   3  14        128.36        138.46         5.62 o                         
 -11   4  14         21.01         27.66         1.83 o                         
 -10   4  14          1.18          0.69         0.68 o                         
  -9   4  14          1.98          1.22         0.81 o                         
  -8   4  14          0.35          0.35         0.93 o                         
  -7   4  14        181.28        174.24         5.56 o                         
  -6   4  14         35.53         35.32         1.83 o                         
  -5   4  14         96.16         98.00         2.75 o                         
  -4   4  14        326.41        305.14         4.93 o                         
  -3   4  14       3057.54       3075.76        31.80 o                         
  -2   4  14         56.35         44.43         2.08 o                         
  -1   4  14         42.10         49.27         1.54 o                         
   0   4  14          0.44          4.47         0.67 o                         
   1   4  14         44.34         41.66         1.49 o                         
   2   4  14       1212.08       1147.09        15.78 o                         
   3   4  14        367.56        388.47         5.81 o                         
   4   4  14         25.88         38.05         1.64 o                         
   5   4  14        372.06        344.25         5.76 o                         
   6   4  14         86.17         83.45         3.57 o                         
   7   4  14         11.76         15.85         1.36 o                         
   8   4  14         71.40         92.86         2.82 o                         
   9   4  14         69.18         78.95         2.68 o                         
  10   4  14          0.33          0.21         0.47 o                         
 -11   5  14          7.51          6.82         1.30 o                         
 -10   5  14          0.90          1.23         0.85 o                         
  -9   5  14         10.27          8.09         1.22 o                         
  -8   5  14         38.05         40.55         2.70 o                         
  -7   5  14         80.93         86.32         3.37 o                         
  -6   5  14        111.01        105.92         4.62 o                         
  -5   5  14         84.84         86.60         2.73 o                         
  -4   5  14        477.44        474.62         7.77 o                         
  -3   5  14        118.83        108.30         2.93 o                         
  -2   5  14          6.15         14.29         1.19 o                         
  -1   5  14        190.82        196.44         4.38 o                         
   0   5  14        571.28        507.80         7.30 o                         
   1   5  14          1.02          3.33         0.83 o                         
   2   5  14         13.09         12.08         1.02 o                         
   3   5  14         39.65         45.98         1.74 o                         
   4   5  14        269.68        264.05         5.46 o                         
   5   5  14         83.35         96.63         3.16 o                         
   6   5  14         10.75          7.54         1.29 o                         
   7   5  14        112.32        106.99         3.54 o                         
   8   5  14         47.10         37.34         2.08 o                         
   9   5  14         65.24         79.92         2.45 o                         
  10   5  14        169.06        175.16         5.80 o                         
 -10   6  14         34.34         41.95         3.03 o                         
  -9   6  14         41.55         41.54         2.02 o                         
  -8   6  14          8.27          8.11         1.15 o                         
  -7   6  14        276.74        288.95         5.89 o                         
  -6   6  14          0.41          1.49         1.13 o                         
  -5   6  14        612.26        579.99        17.09 o                         
  -4   6  14        549.49        532.96         9.61 o                         
  -3   6  14        284.74        290.40         6.58 o                         
  -2   6  14         17.71         23.26         1.54 o                         
  -1   6  14        167.89        168.98         3.97 o                         
   0   6  14        441.37        461.02         9.30 o                         
   1   6  14        331.23        348.88         7.03 o                         
   2   6  14         24.15         15.67         1.21 o                         
   3   6  14          2.43          3.73         1.05 o                         
   4   6  14         84.52         86.96         3.08 o                         
   5   6  14         32.82         35.65         2.18 o                         
   6   6  14         27.40         30.83         2.01 o                         
   7   6  14        143.48        144.45         4.31 o                         
   8   6  14          3.77          3.81         0.76 o                         
   9   6  14         12.45         11.15         0.88 o                         
  -9   7  14          8.24          8.02         0.89 o                         
  -8   7  14        108.00        105.42         3.76 o                         
  -7   7  14          4.08          6.14         1.13 o                         
  -6   7  14         22.19         23.11         2.19 o                         
  -5   7  14        536.46        513.14        14.02 o                         
  -4   7  14        570.45        606.45        12.59 o                         
  -3   7  14        198.69        191.75         4.47 o                         
  -2   7  14        109.58        113.60         3.28 o                         
  -1   7  14         14.54         11.15         1.23 o                         
   0   7  14         22.33         17.97         1.31 o                         
   1   7  14          0.15          0.44         1.10 o                         
   2   7  14       1348.05       1277.99        29.37 o                         
   3   7  14        206.81        195.70         4.57 o                         
   4   7  14         47.24         53.43         2.13 o                         
   5   7  14         85.29         79.27         2.64 o                         
   6   7  14         47.97         45.52         1.85 o                         
   7   7  14          4.36          3.46         0.81 o                         
   8   7  14        116.60        103.50         5.75 o                         
  -9   8  14         53.55         44.06         3.03 o                         
  -8   8  14         12.99         12.96         1.23 o                         
  -7   8  14         31.05         29.62         2.53 o                         
  -6   8  14        278.65        293.56         8.03 o                         
  -5   8  14         86.53         88.39         3.35 o                         
  -4   8  14          5.63          4.08         0.99 o                         
  -3   8  14        362.25        367.04         8.24 o                         
  -2   8  14        588.72        630.63        11.63 o                         
  -1   8  14         37.94         31.29         1.76 o                         
   0   8  14         54.29         47.58         2.31 o                         
   1   8  14          0.55          1.41         0.98 o                         
   2   8  14         37.55         35.82         1.83 o                         
   3   8  14         16.22         20.36         1.53 o                         
   4   8  14          0.95          2.06         0.94 o                         
   5   8  14         38.87         37.94         2.47 o                         
   6   8  14         35.69         40.80         2.21 o                         
   7   8  14          1.37          0.98         0.58 o                         
  -7   9  14          9.07          7.86         1.89 o                         
  -6   9  14         83.75         86.46         4.03 o                         
  -5   9  14          1.77          2.61         1.11 o                         
  -4   9  14       2453.95       2493.27        47.96 o                         
  -3   9  14        122.83        130.42         4.39 o                         
  -2   9  14        163.97        167.47         4.79 o                         
  -1   9  14         41.03         37.95         1.88 o                         
   0   9  14        420.52        422.52         7.69 o                         
   1   9  14          0.55          1.36         0.93 o                         
   2   9  14        205.04        223.41         4.60 o                         
   3   9  14         15.35         16.59         1.44 o                         
   4   9  14        398.40        413.00        10.88 o                         
   5   9  14         43.39         47.63         2.53 o                         
   6   9  14        284.88        281.65         9.69 o                         
  -6  10  14         54.14         40.46         2.05 o                         
  -5  10  14        163.29        185.18         9.25 o                         
  -4  10  14         59.19         54.27         3.67 o                         
  -3  10  14        344.81        340.79         7.62 o                         
  -2  10  14         70.45         76.03         2.43 o                         
  -1  10  14         45.93         49.51         1.96 o                         
   0  10  14          1.08          1.20         0.72 o                         
   1  10  14        150.74        143.19         3.73 o                         
   2  10  14        131.51        142.87         3.23 o                         
   3  10  14        373.70        391.77         9.59 o                         
   4  10  14          3.58          4.35         0.82 o                         
   5  10  14        116.74         83.38         4.86 o                         
  -3  11  14          5.68          5.94         1.19 o                         
  -2  11  14         44.95         37.56         2.91 o                         
  -1  11  14         93.45         93.72         5.63 o                         
   0  11  14         41.58         41.73         2.86 o                         
   1  11  14          7.53          6.71         0.98 o                         
   2  11  14         81.71         79.84         3.08 o                         
 -11   1  15         28.16         38.88         2.26 o                         
 -10   1  15          3.17          2.75         0.76 o                         
  -9   1  15        109.47        102.94         3.42 o                         
  -8   1  15        282.01        295.46         6.49 o                         
  -7   1  15          4.30          4.37         1.09 o                         
  -6   1  15        299.16        291.08         6.26 o                         
  -5   1  15       6994.81       6926.98        80.99 o                         
  -4   1  15         38.51         38.62         1.36 o                         
  -3   1  15        346.63        334.44         5.02 o                         
  -2   1  15       1237.65       1221.85        15.73 o                         
  -1   1  15        456.32        424.58         6.50 o                         
   0   1  15        499.83        486.71         5.69 o                         
   1   1  15        228.43        190.83         2.69 o                         
   2   1  15        147.85        135.02         2.10 o                         
   3   1  15       1429.06       1424.58        13.98 o                         
   4   1  15       1307.02       1309.20        15.26 o                         
   5   1  15        515.24        531.26         6.82 o                         
   6   1  15       1117.01       1092.59        13.23 o                         
   7   1  15        705.43        756.27        10.48 o                         
   8   1  15         73.26         87.49         2.72 o                         
   9   1  15         57.61         62.93         2.96 o                         
  10   1  15         43.83         56.24         3.06 o                         
 -11   2  15          2.32          1.60         0.98 o                         
 -10   2  15        320.03        334.31         6.82 o                         
  -9   2  15          0.10         -0.31         0.75 o                         
  -8   2  15        428.60        423.59         7.32 o                         
  -7   2  15        224.19        230.89         5.50 o                         
  -6   2  15         29.24         26.20         1.42 o                         
  -5   2  15        538.77        549.06         7.74 o                         
  -4   2  15          6.70          7.46         0.93 o                         
  -3   2  15         51.93         49.79         1.60 o                         
  -2   2  15         19.04         20.51         1.32 o                         
  -1   2  15         42.32         37.91         1.32 o                         
   0   2  15        542.64        521.10         6.58 o                         
   1   2  15         64.49         56.97         1.36 o                         
   2   2  15       1307.01       1286.51        11.96 o                         
   3   2  15        155.63        152.70         2.74 o                         
   4   2  15         35.50         32.16         1.14 o                         
   5   2  15       1306.20       1344.40        13.78 o                         
   6   2  15         48.25         47.01         1.83 o                         
   7   2  15        154.84        144.33         3.57 o                         
   8   2  15          3.05          4.56         0.96 o                         
   9   2  15          8.09          6.86         0.98 o                         
  10   2  15        134.51        124.20         3.09 o                         
 -11   3  15         21.31         18.81         1.60 o                         
 -10   3  15        300.71        327.98         9.40 o                         
  -9   3  15        301.08        309.47         5.81 o                         
  -8   3  15          2.50          1.13         0.85 o                         
  -7   3  15         67.79         71.87         2.46 o                         
  -6   3  15        623.91        656.49        10.42 o                         
  -5   3  15         58.90         51.73         2.16 o                         
  -4   3  15          9.44         10.38         1.13 o                         
  -3   3  15        104.73        103.14         3.12 o                         
  -2   3  15         27.35         24.75         1.21 o                         
  -1   3  15         19.57         15.32         0.95 o                         
   0   3  15         49.31         40.57         1.49 o                         
   1   3  15        139.11        126.87         2.50 o                         
   2   3  15        609.31        572.41         7.37 o                         
   3   3  15        107.85        104.70         2.22 o                         
   4   3  15         20.47         24.53         1.21 o                         
   5   3  15        410.94        446.39         6.35 o                         
   6   3  15          6.76          6.86         0.97 o                         
   7   3  15         23.02         21.28         1.44 o                         
   8   3  15          1.32          1.24         0.95 o                         
   9   3  15         24.92         31.93         1.79 o                         
  10   3  15         27.10         26.29         1.50 o                         
 -11   4  15          0.52          0.09         0.52 o                         
 -10   4  15        247.93        259.53         4.58 o                         
  -9   4  15         37.69         28.23         1.50 o                         
  -8   4  15        315.37        291.13         6.58 o                         
  -7   4  15        417.44        442.88         8.38 o                         
  -6   4  15        728.23        741.12        11.24 o                         
  -5   4  15        148.65        140.58         3.16 o                         
  -4   4  15        319.30        314.49         5.31 o                         
  -3   4  15        504.95        446.96         7.32 o                         
  -2   4  15        180.75        165.46         3.38 o                         
  -1   4  15         51.86         47.48         1.66 o                         
   0   4  15       1256.12       1116.28        15.02 o                         
   1   4  15         10.48         21.59         1.09 o                         
   2   4  15        758.02        788.44        13.44 o                         
   3   4  15        322.43        312.47         5.63 o                         
   4   4  15        405.14        387.67         5.89 o                         
   5   4  15        971.99        973.26        13.56 o                         
   6   4  15         41.50         45.37         2.01 o                         
   7   4  15          0.99         -0.01         1.12 o                         
   8   4  15        334.99        363.10         7.17 o                         
   9   4  15         13.80         16.99         1.33 o                         
  10   4  15        244.81        203.91         9.05 o                         
 -10   5  15         23.16         18.02         1.22 o                         
  -9   5  15        357.20        368.70         7.82 o                         
  -8   5  15         31.77         26.07         2.21 o                         
  -7   5  15         87.94         84.83         4.19 o                         
  -6   5  15        200.84        233.09         7.19 o                         
  -5   5  15        435.97        475.21        15.76 o                         
  -4   5  15       1394.28       1435.37        26.14 o                         
  -3   5  15         76.87         85.95         2.53 o                         
  -2   5  15        103.99         96.07         2.88 o                         
  -1   5  15         41.84         43.98         1.92 o                         
   0   5  15         88.24         65.04         2.02 o                         
   1   5  15         17.38         13.83         0.98 o                         
   2   5  15         83.20        109.50         3.08 o                         
   3   5  15       1820.36       1830.10        27.92 o                         
   4   5  15        310.32        280.08         6.70 o                         
   5   5  15         13.95         18.71         1.78 o                         
   6   5  15        529.71        580.49        12.20 o                         
   7   5  15         65.00         56.54         2.20 o                         
   8   5  15        217.40        218.45         4.77 o                         
   9   5  15        270.68        251.04         8.07 o                         
 -10   6  15         44.41         37.33         2.81 o                         
  -9   6  15         48.38         52.42         2.37 o                         
  -8   6  15         22.09         26.76         1.98 o                         
  -7   6  15        121.76        122.70         4.77 o                         
  -6   6  15          4.95          4.07         1.26 o                         
  -5   6  15         48.69         45.76         2.90 o                         
  -4   6  15          4.83          5.07         1.21 o                         
  -3   6  15        218.03        224.87         5.08 o                         
  -2   6  15        454.14        466.72         8.18 o                         
  -1   6  15        218.43        184.10         4.01 o                         
   0   6  15        521.47        502.07         8.16 o                         
   1   6  15        924.48        883.31        13.38 o                         
   2   6  15          9.47         21.06         1.23 o                         
   3   6  15        345.50        340.38         7.68 o                         
   4   6  15         53.64         38.65         1.90 o                         
   5   6  15         47.96         42.94         2.08 o                         
   6   6  15         18.97         18.15         1.45 o                         
   7   6  15         11.66         17.37         1.16 o                         
   8   6  15          7.21          4.96         0.62 o                         
  -9   7  15          3.21          1.54         1.19 o                         
  -8   7  15         18.73         18.91         1.19 o                         
  -7   7  15        347.02        343.59         9.33 o                         
  -6   7  15          9.42         11.58         1.83 o                         
  -5   7  15        710.91        722.84        22.34 o                         
  -4   7  15        533.31        556.05        11.48 o                         
  -3   7  15        142.02        140.59         3.54 o                         
  -2   7  15        171.02        175.92         5.22 o                         
  -1   7  15          1.16          2.20         0.97 o                         
   0   7  15        811.24        795.38        20.25 o                         
   1   7  15        117.83        114.32         3.11 o                         
   2   7  15         15.38         14.28         1.20 o                         
   3   7  15        155.77        145.52         3.64 o                         
   4   7  15        109.38        136.23         3.40 o                         
   5   7  15         93.32         81.57         2.50 o                         
   6   7  15        485.24        453.13        10.60 o                         
   7   7  15        123.05        141.80         4.56 o                         
   8   7  15          1.92          2.15         0.61 o                         
  -8   8  15        898.69        767.24        18.39 o                         
  -7   8  15        139.54        136.63         6.13 o                         
  -6   8  15         50.02         47.34         2.79 o                         
  -5   8  15        158.34        155.71         6.64 o                         
  -4   8  15        351.18        372.00        10.19 o                         
  -3   8  15        449.61        441.50         8.08 o                         
  -2   8  15        123.70        117.57         3.32 o                         
  -1   8  15         14.50         13.20         1.27 o                         
   0   8  15        338.45        316.70         5.80 o                         
   1   8  15          5.99          3.95         0.94 o                         
   2   8  15         94.46        105.36         3.44 o                         
   3   8  15        168.16        198.89         4.62 o                         
   4   8  15        163.64        173.55         4.13 o                         
   5   8  15        252.40        284.15        10.40 o                         
   6   8  15        317.93        326.88         8.03 o                         
   7   8  15         78.23         61.32         2.64 o                         
  -7   9  15        258.34        210.17         9.23 o                         
  -6   9  15        243.69        238.73         7.64 o                         
  -5   9  15          8.20          6.36         1.89 o                         
  -4   9  15         86.04         77.46         5.09 o                         
  -3   9  15          0.54          0.07         0.89 o                         
  -2   9  15         11.80         13.68         1.64 o                         
  -1   9  15         13.31         11.42         1.13 o                         
   0   9  15         53.21         57.27         2.11 o                         
   1   9  15        119.20        135.27         3.19 o                         
   2   9  15         39.66         39.58         1.52 o                         
   3   9  15          6.04          7.64         1.01 o                         
   4   9  15        156.17        166.52         4.40 o                         
   5   9  15         40.30         46.58         2.55 o                         
  -5  10  15        433.27        354.17        14.64 o                         
  -4  10  15         71.44         67.31         7.29 o                         
  -3  10  15         12.32         13.92         1.09 o                         
  -2  10  15        797.45        765.88        19.73 o                         
  -1  10  15         10.24          8.00         0.76 o                         
   0  10  15        291.72        309.27         7.82 o                         
   1  10  15         86.75         91.98         2.76 o                         
   2  10  15         54.21         53.12         2.28 o                         
   3  10  15          4.16          2.94         0.77 o                         
 -11   0  16        174.17        213.33         7.11 o                         
 -10   0  16          1.02          0.07         1.33 o                         
  -9   0  16          2.20          4.27         1.08 o                         
  -8   0  16        546.52        563.77        13.40 o                         
  -7   0  16       1085.46       1235.31        38.22 o                         
  -6   0  16        125.97        142.93         5.73 o                         
  -5   0  16        107.47        121.59         4.54 o                         
  -4   0  16        101.97         93.82         3.61 o                         
  -3   0  16       6227.31       6306.02        85.92 o                         
  -2   0  16        729.60        700.19        12.93 o                         
  -1   0  16       2084.56       2052.22        31.92 o                         
   0   0  16        647.07        651.61        10.01 o                         
   1   0  16        645.55        666.29        13.03 o                         
   2   0  16         42.14         32.81         1.39 o                         
   3   0  16         71.12         58.00         1.64 o                         
   4   0  16        448.07        421.94         7.29 o                         
   5   0  16        568.16        559.84         9.72 o                         
   6   0  16         46.61         49.84         2.31 o                         
   7   0  16        864.62        895.75        16.08 o                         
   8   0  16          2.07          2.02         1.26 o                         
   9   0  16        762.48        856.41        20.40 o                         
  10   0  16         27.58         29.83         3.68 o                         
 -11   1  16          9.00         12.21         0.95 o                         
 -10   1  16         73.39         71.34         2.59 o                         
  -9   1  16          0.09          0.36         0.83 o                         
  -8   1  16          0.38          0.75         1.22 o                         
  -7   1  16        459.43        458.25         8.29 o                         
  -6   1  16          1.34          3.82         0.98 o                         
  -5   1  16        219.85        234.79         5.72 o                         
  -4   1  16        383.55        382.91         5.79 o                         
  -3   1  16       1162.04       1188.75        17.63 o                         
  -2   1  16        211.03        207.73         3.58 o                         
  -1   1  16        288.66        274.27         3.82 o                         
   0   1  16          4.93         10.56         0.70 o                         
   1   1  16        719.64        658.08         7.31 o                         
   2   1  16        245.95        251.72         3.04 o                         
   3   1  16       1226.45       1244.52        10.95 o                         
   4   1  16        987.61       1018.08         9.85 o                         
   5   1  16        421.08        421.77         6.09 o                         
   6   1  16          5.40          4.55         1.04 o                         
   7   1  16         85.09         93.79         2.46 o                         
   8   1  16         32.07         43.51         1.92 o                         
   9   1  16        186.74        202.80         4.81 o                         
  10   1  16          0.72          1.30         0.50 o                         
 -11   2  16        212.19        174.55         4.68 o                         
 -10   2  16          1.43          1.77         0.59 o                         
  -9   2  16         57.80         60.08         2.43 o                         
  -8   2  16         20.50         24.47         1.54 o                         
  -7   2  16        125.75        131.17         3.93 o                         
  -6   2  16        938.97        987.62        13.19 o                         
  -5   2  16        778.82        773.07        10.28 o                         
  -4   2  16        423.46        406.66         7.18 o                         
  -3   2  16       1076.91       1061.75        14.02 o                         
  -2   2  16          8.95          8.21         0.95 o                         
  -1   2  16          6.81          5.68         0.81 o                         
   0   2  16        441.40        410.82         6.33 o                         
   1   2  16          1.56          1.91         0.57 o                         
   2   2  16        228.32        219.23         3.02 o                         
   3   2  16          0.44          0.72         0.55 o                         
   4   2  16          0.44          2.05         0.71 o                         
   5   2  16        991.72       1037.73        13.03 o                         
   6   2  16        114.24        123.94         3.40 o                         
   7   2  16        777.02        844.07        13.05 o                         
   8   2  16        110.80        125.73         3.23 o                         
   9   2  16          0.61          1.64         0.80 o                         
  10   2  16        161.47        113.38         5.64 o                         
 -11   3  16         34.90         29.58         2.22 o                         
 -10   3  16        542.66        596.66        14.86 o                         
  -9   3  16        172.13        174.12         5.25 o                         
  -8   3  16         20.80         18.74         1.29 o                         
  -7   3  16        394.36        398.34         8.47 o                         
  -6   3  16        789.26        824.63        11.75 o                         
  -5   3  16       1819.38       1845.60        22.69 o                         
  -4   3  16        177.27        151.07         3.60 o                         
  -3   3  16        824.61        858.11        15.33 o                         
  -2   3  16        981.68        937.63        13.60 o                         
  -1   3  16         19.41         15.88         1.17 o                         
   0   3  16          9.11         10.70         0.80 o                         
   1   3  16          1.71          2.82         0.64 o                         
   2   3  16        452.85        405.97         6.63 o                         
   3   3  16        711.67        794.47        13.03 o                         
   4   3  16        755.95        759.04         9.97 o                         
   5   3  16        820.54        810.33        11.54 o                         
   6   3  16         81.70         87.78         2.93 o                         
   7   3  16        733.40        758.90        11.84 o                         
   8   3  16         10.33         11.35         1.32 o                         
   9   3  16         10.31         10.99         1.19 o                         
 -10   4  16         50.74         47.72         2.13 o                         
  -9   4  16        218.12        228.17         6.43 o                         
  -8   4  16        290.56        284.95         7.39 o                         
  -7   4  16          3.01          3.16         0.84 o                         
  -6   4  16        138.71        129.75         3.53 o                         
  -5   4  16       1136.44       1121.06        15.80 o                         
  -4   4  16        306.86        306.11         7.41 o                         
  -3   4  16        212.86        214.06         4.70 o                         
  -2   4  16         20.88         20.52         1.09 o                         
  -1   4  16        391.76        404.00         5.92 o                         
   0   4  16         11.51         19.84         1.05 o                         
   1   4  16         55.89         40.55         1.43 o                         
   2   4  16       1357.16       1398.02        17.54 o                         
   3   4  16        171.61        158.09         4.18 o                         
   4   4  16        882.60        977.29        12.24 o                         
   5   4  16         62.26         55.05         1.92 o                         
   6   4  16         51.26         51.62         2.11 o                         
   7   4  16         63.31         61.96         2.58 o                         
   8   4  16          1.26          1.05         0.86 o                         
   9   4  16          2.58          4.98         0.58 o                         
 -10   5  16        269.85        226.96        15.37 o                         
  -9   5  16          5.86          2.81         0.79 o                         
  -8   5  16          2.20          1.93         1.97 o                         
  -7   5  16        112.94        132.42         5.77 o                         
  -6   5  16          0.40          1.74         1.66 o                         
  -5   5  16        102.69        109.42         5.89 o                         
  -4   5  16         71.10         82.20         4.24 o                         
  -3   5  16        100.65        105.83         3.93 o                         
  -2   5  16        488.46        466.08         8.05 o                         
  -1   5  16        152.72        140.79         3.82 o                         
   0   5  16          5.90          3.15         0.87 o                         
   1   5  16        500.33        520.36         7.28 o                         
   2   5  16        172.11        188.53         3.72 o                         
   3   5  16        190.21        159.81         4.70 o                         
   4   5  16         50.08         49.07         2.03 o                         
   5   5  16        530.88        560.80        10.03 o                         
   6   5  16          2.58          4.50         1.24 o                         
   7   5  16          0.65          2.79         1.06 o                         
   8   5  16          0.15          1.06         0.58 o                         
  -9   6  16          6.98          3.67         0.93 o                         
  -8   6  16          5.12          4.02         0.87 o                         
  -7   6  16         32.45         33.33         2.09 o                         
  -6   6  16        140.63        135.21         5.07 o                         
  -5   6  16         10.29         11.14         1.75 o                         
  -4   6  16         11.68         16.38         1.93 o                         
  -3   6  16        453.30        438.36         8.75 o                         
  -2   6  16        120.87        139.60         4.03 o                         
  -1   6  16        248.46        260.06         5.50 o                         
   0   6  16        798.14        764.34        14.16 o                         
   1   6  16        415.72        449.55         8.46 o                         
   2   6  16         13.74         15.97         1.09 o                         
   3   6  16        795.79        805.85        11.11 o                         
   4   6  16       1457.98       1500.90        19.20 o                         
   5   6  16        184.74        191.81         3.94 o                         
   6   6  16         54.66         54.02         2.43 o                         
   7   6  16          1.37          0.68         0.62 o                         
   8   6  16        189.54        171.26         5.80 o                         
  -8   7  16         22.24         29.21         2.01 o                         
  -7   7  16        145.16        150.45         5.75 o                         
  -6   7  16        423.30        422.22         9.77 o                         
  -5   7  16         67.28         68.60         3.67 o                         
  -4   7  16          4.48          5.75         1.34 o                         
  -3   7  16        251.43        275.04         5.83 o                         
  -2   7  16          0.34          1.27         0.82 o                         
  -1   7  16         53.92         64.24         2.15 o                         
   0   7  16        221.10        224.28         4.54 o                         
   1   7  16         24.54         22.86         1.31 o                         
   2   7  16         90.10         77.71         2.30 o                         
   3   7  16        118.08        141.84         3.43 o                         
   4   7  16         10.50         13.34         1.09 o                         
   5   7  16        104.75        101.43         2.50 o                         
   6   7  16         11.96         17.14         1.46 o                         
   7   7  16         19.96         18.31         1.35 o                         
  -7   8  16         22.42         25.75         1.72 o                         
  -6   8  16        171.37        167.88         7.92 o                         
  -5   8  16         54.79         60.34         2.67 o                         
  -4   8  16        177.94        182.27         5.55 o                         
  -3   8  16        153.95        146.19         4.37 o                         
  -2   8  16          0.92          0.60         0.71 o                         
  -1   8  16          2.67          6.00         0.85 o                         
   0   8  16         19.21         28.47         1.50 o                         
   1   8  16         61.35         63.23         1.87 o                         
   2   8  16        324.35        327.87         6.50 o                         
   3   8  16        101.70        108.80         3.53 o                         
   4   8  16        152.14        175.47         4.97 o                         
   5   8  16          3.38          7.59         0.88 o                         
   6   8  16         77.60         78.78         4.45 o                         
  -6   9  16        552.13        450.28        17.97 o                         
  -5   9  16        338.07        281.37         8.29 o                         
  -4   9  16        280.45        269.69         7.79 o                         
  -3   9  16        106.86        113.47         3.82 o                         
  -2   9  16        339.21        352.79         9.17 o                         
  -1   9  16         19.85         22.58         1.35 o                         
   0   9  16        100.10        100.12         2.58 o                         
   1   9  16         44.22         34.71         1.51 o                         
   2   9  16        289.10        317.18         7.76 o                         
   3   9  16        286.17        283.11         6.45 o                         
   4   9  16        272.96        249.95         8.61 o                         
  -3  10  16         52.71         36.28         2.67 o                         
  -2  10  16        512.14        489.79        46.69 o                         
  -1  10  16         21.29         18.65         1.37 o                         
   0  10  16         44.93         37.27         2.91 o                         
   1  10  16         54.69         44.10         3.19 o                         
   2  10  16        252.91        211.07         9.24 o                         
 -10   1  17         66.97         62.67         3.28 o                         
  -9   1  17          9.40          6.52         0.79 o                         
  -8   1  17         17.07         17.08         1.39 o                         
  -7   1  17        189.65        180.82         4.95 o                         
  -6   1  17         45.69         46.17         2.31 o                         
  -5   1  17        475.55        482.89         6.97 o                         
  -4   1  17        450.67        461.21         7.29 o                         
  -3   1  17        190.57        175.81         3.20 o                         
  -2   1  17         33.42         33.07         1.26 o                         
  -1   1  17         64.15         57.69         1.66 o                         
   0   1  17         31.38         36.81         1.16 o                         
   1   1  17        834.76        808.29         9.25 o                         
   2   1  17       1189.84       1231.11        11.81 o                         
   3   1  17        198.94        188.09         2.65 o                         
   4   1  17        687.40        686.03         8.29 o                         
   5   1  17         12.95         17.13         1.14 o                         
   6   1  17          1.42          2.73         0.92 o                         
   7   1  17         10.73         16.21         1.30 o                         
   8   1  17         28.01         29.77         1.68 o                         
   9   1  17          3.56          4.43         0.89 o                         
 -10   2  17          3.75          1.37         0.63 o                         
  -9   2  17         71.62         66.62         2.02 o                         
  -8   2  17       1109.54       1198.64        20.20 o                         
  -7   2  17          5.36          7.33         1.22 o                         
  -6   2  17         96.41        104.20         2.81 o                         
  -5   2  17       2085.00       2162.38        30.54 o                         
  -4   2  17        132.61        139.65         4.49 o                         
  -3   2  17        868.82        911.77        13.61 o                         
  -2   2  17         23.03         27.70         1.37 o                         
  -1   2  17        115.09        115.28         2.86 o                         
   0   2  17        259.13        241.78         3.75 o                         
   1   2  17        351.63        330.99         4.31 o                         
   2   2  17        246.81        227.91         3.12 o                         
   3   2  17        656.30        714.61        11.60 o                         
   4   2  17         57.85         63.31         1.80 o                         
   5   2  17        442.14        484.48         8.48 o                         
   6   2  17         65.86         60.26         2.60 o                         
   7   2  17        700.69        737.57        13.09 o                         
   8   2  17          0.22         -0.49         0.78 o                         
   9   2  17        100.03         67.43         2.06 o                         
 -10   3  17          7.86          9.31         1.45 o                         
  -9   3  17        353.29        320.08        11.73 o                         
  -8   3  17         43.59         41.90         2.24 o                         
  -7   3  17         30.22         27.32         1.59 o                         
  -6   3  17         90.90        101.01         2.89 o                         
  -5   3  17        203.23        199.95         4.21 o                         
  -4   3  17         52.15         53.09         2.13 o                         
  -3   3  17        435.73        458.39         7.19 o                         
  -2   3  17          3.24          1.87         0.87 o                         
  -1   3  17        816.64        766.86        12.14 o                         
   0   3  17         63.44         69.61         2.71 o                         
   1   3  17         31.21         33.16         1.31 o                         
   2   3  17        213.81        200.39         3.24 o                         
   3   3  17         15.15          9.16         0.99 o                         
   4   3  17          0.21          1.01         0.81 o                         
   5   3  17         20.49         27.98         1.58 o                         
   6   3  17         13.19         16.85         1.45 o                         
   7   3  17          0.11          0.96         0.72 o                         
   8   3  17         27.92         26.59         1.34 o                         
   9   3  17        671.71        543.86        21.57 o                         
 -10   4  17         10.52          8.68         1.25 o                         
  -9   4  17          8.06          9.32         0.92 o                         
  -8   4  17        189.29        171.54         5.04 o                         
  -7   4  17        315.55        327.32         7.37 o                         
  -6   4  17          0.58          0.45         0.88 o                         
  -5   4  17       1102.22       1121.88        17.57 o                         
  -4   4  17         81.76         78.85         2.71 o                         
  -3   4  17        102.11        103.84         3.10 o                         
  -2   4  17        117.84        113.59         2.71 o                         
  -1   4  17        236.52        235.96         4.31 o                         
   0   4  17        498.68        474.43         7.11 o                         
   1   4  17          4.64          1.99         0.68 o                         
   2   4  17        157.50        164.57         3.98 o                         
   3   4  17        568.86        561.10         7.63 o                         
   4   4  17          4.62          3.13         0.77 o                         
   5   4  17        225.60        222.06         4.89 o                         
   6   4  17        274.32        288.48         6.09 o                         
   7   4  17        494.69        566.48        10.85 o                         
   8   4  17          2.56          2.54         0.67 o                         
  -9   5  17         26.92         21.81         3.82 o                         
  -8   5  17        615.48        585.71        14.18 o                         
  -7   5  17        390.82        386.62         8.60 o                         
  -6   5  17       1061.38       1087.48        24.48 o                         
  -5   5  17        123.84        115.27         4.08 o                         
  -4   5  17        814.74        814.53        17.96 o                         
  -3   5  17          3.09          3.79         1.13 o                         
  -2   5  17        430.29        445.86         8.80 o                         
  -1   5  17        129.66        116.17         2.91 o                         
   0   5  17         12.40         12.44         1.06 o                         
   1   5  17        276.97        268.52         5.25 o                         
   2   5  17       2025.67       2046.76        25.43 o                         
   3   5  17        323.07        355.85         5.51 o                         
   4   5  17        115.36        122.97         2.91 o                         
   5   5  17          0.40          1.17         0.87 o                         
   6   5  17        397.84        436.15         9.96 o                         
   7   5  17         14.80         15.69         1.09 o                         
   8   5  17         84.04         70.34         4.18 o                         
  -8   6  17          4.53          2.30         0.76 o                         
  -7   6  17        203.10        222.75         6.50 o                         
  -6   6  17         45.17         41.27         2.29 o                         
  -5   6  17        180.40        166.73         4.74 o                         
  -4   6  17          8.51         10.69         1.37 o                         
  -3   6  17         42.62         35.33         1.97 o                         
  -2   6  17        130.63        132.48         4.00 o                         
  -1   6  17        171.66        171.23         5.02 o                         
   0   6  17         47.55         48.76         1.78 o                         
   1   6  17        918.70        957.91        19.52 o                         
   2   6  17        117.41        147.85         4.75 o                         
   3   6  17         30.90         30.15         1.38 o                         
   4   6  17         11.43         12.02         1.16 o                         
   5   6  17         17.78         21.26         1.37 o                         
   6   6  17          0.98          3.26         0.79 o                         
   7   6  17         85.16         90.43         2.50 o                         
  -7   7  17        296.28        235.60         9.99 o                         
  -6   7  17        890.65        761.00        46.74 o                         
  -5   7  17         33.26         38.65         2.23 o                         
  -4   7  17        845.25        887.91        18.32 o                         
  -3   7  17          0.22          0.71         0.79 o                         
  -2   7  17        174.23        184.73         4.25 o                         
  -1   7  17         17.14         17.27         1.18 o                         
   0   7  17          1.05          0.92         0.76 o                         
   1   7  17         70.31         66.91         1.91 o                         
   2   7  17          1.14          3.58         0.82 o                         
   3   7  17          3.67         10.88         1.29 o                         
   4   7  17        675.20        728.58        12.30 o                         
   5   7  17         68.57         69.63         2.47 o                         
   6   7  17        585.08        593.85        15.48 o                         
  -6   8  17        229.70        214.29         9.65 o                         
  -5   8  17        108.50        101.10         2.86 o                         
  -4   8  17         42.05         51.66         2.38 o                         
  -3   8  17         32.00         35.55         1.59 o                         
  -2   8  17         52.76         50.79         1.84 o                         
  -1   8  17        130.42        133.61         2.94 o                         
   0   8  17        103.90         90.03         2.06 o                         
   1   8  17          7.41          7.33         1.16 o                         
   2   8  17          2.86          1.72         0.69 o                         
   3   8  17         97.30         96.03         2.40 o                         
   4   8  17        245.65        277.23         6.19 o                         
   5   8  17        143.06        112.08         5.13 o                         
  -4   9  17         48.10         37.79         1.36 o                         
  -3   9  17         71.02         55.96         1.67 o                         
  -2   9  17         21.41         18.92         1.12 o                         
  -1   9  17         29.30         31.00         1.42 o                         
   0   9  17          0.11          0.62         0.51 o                         
   1   9  17        295.13        292.83        18.77 o                         
   2   9  17          1.88          5.79         1.12 o                         
   3   9  17        147.31        117.99         5.59 o                         
 -10   0  18        228.75        212.67         9.58 o                         
  -9   0  18        167.73        169.29         7.67 o                         
  -8   0  18        795.18        801.82        23.20 o                         
  -7   0  18         62.92         58.73         3.44 o                         
  -6   0  18          2.11          1.90         1.19 o                         
  -5   0  18        648.16        649.13        17.02 o                         
  -4   0  18        405.81        431.63         9.24 o                         
  -3   0  18        114.22        103.64         4.56 o                         
  -2   0  18       1214.65       1163.93        24.64 o                         
  -1   0  18       2345.74       2240.18        45.83 o                         
   0   0  18       1148.75       1233.94        23.31 o                         
   1   0  18        432.45        422.40        13.65 o                         
   2   0  18        168.41        155.94         3.23 o                         
   3   0  18        283.30        319.85         5.55 o                         
   4   0  18        110.05        113.97         3.59 o                         
   5   0  18        517.93        546.68        12.84 o                         
   6   0  18         12.14          9.09         1.69 o                         
   7   0  18        337.83        390.58        13.57 o                         
   8   0  18          1.70          0.93         1.53 o                         
 -10   1  18        331.58        302.84         9.79 o                         
  -9   1  18          7.98          5.03         1.08 o                         
  -8   1  18          5.31          2.54         0.82 o                         
  -7   1  18         71.54         70.53         2.40 o                         
  -6   1  18         14.63         18.55         1.62 o                         
  -5   1  18        154.63        170.65         3.98 o                         
  -4   1  18          6.96          6.92         1.16 o                         
  -3   1  18        550.46        615.31         9.49 o                         
  -2   1  18         34.18         36.81         1.53 o                         
  -1   1  18          4.60          4.20         0.87 o                         
   0   1  18       2221.14       2157.43        31.60 o                         
   1   1  18         42.58         58.80         1.58 o                         
   2   1  18        383.97        394.74         7.44 o                         
   3   1  18         72.16         90.43         2.31 o                         
   4   1  18         20.21         24.93         1.74 o                         
   5   1  18         93.54         84.57         2.57 o                         
   6   1  18         35.80         30.90         2.30 o                         
   7   1  18        310.74        340.17         8.33 o                         
   8   1  18          3.34          0.65         1.01 o                         
 -10   2  18          6.84          6.01         0.93 o                         
  -9   2  18        217.18        210.55         5.03 o                         
  -8   2  18        123.77        130.29         3.33 o                         
  -7   2  18         83.50         82.02         3.20 o                         
  -6   2  18        671.62        710.33        12.01 o                         
  -5   2  18        847.30        906.21        14.11 o                         
  -4   2  18        116.60        131.95         3.45 o                         
  -3   2  18         21.40         19.79         1.20 o                         
  -2   2  18        459.71        456.38         7.36 o                         
  -1   2  18        221.04        221.56         4.69 o                         
   0   2  18        288.41        264.07         7.18 o                         
   1   2  18          0.66          0.05         0.77 o                         
   2   2  18         73.75         61.24         1.65 o                         
   3   2  18          8.01          4.90         0.79 o                         
   4   2  18         17.42         16.48         1.28 o                         
   5   2  18         11.70         11.49         1.44 o                         
   6   2  18         18.39         23.39         1.67 o                         
   7   2  18        303.59        325.64         6.98 o                         
   8   2  18          4.70          3.10         0.94 o                         
  -9   3  18         28.28         23.01         1.30 o                         
  -8   3  18         10.79         12.57         2.02 o                         
  -7   3  18       1051.47       1084.36        18.51 o                         
  -6   3  18         54.19         60.92         2.05 o                         
  -5   3  18        629.50        662.41         9.33 o                         
  -4   3  18          8.01          8.35         1.09 o                         
  -3   3  18       2709.87       2753.97        35.74 o                         
  -2   3  18          2.40          4.59         0.95 o                         
  -1   3  18        957.06       1019.08        17.08 o                         
   0   3  18         21.57         25.31         1.42 o                         
   1   3  18        228.27        235.90         6.42 o                         
   2   3  18        178.15        176.45         3.31 o                         
   3   3  18         31.91         41.47         1.54 o                         
   4   3  18         76.29         83.42         2.33 o                         
   5   3  18       1728.41       1931.11        28.85 o                         
   6   3  18         25.85         22.68         1.74 o                         
   7   3  18        382.63        353.17         7.79 o                         
   8   3  18          7.50          7.30         0.88 o                         
  -9   4  18        152.70        141.51         6.89 o                         
  -8   4  18         46.41         44.23         1.56 o                         
  -7   4  18          1.40          0.62         1.64 o                         
  -6   4  18        368.60        381.89        11.54 o                         
  -5   4  18         11.37         12.24         1.10 o                         
  -4   4  18         23.85         27.91         1.90 o                         
  -3   4  18         26.58         27.43         1.46 o                         
  -2   4  18         12.52          6.32         0.96 o                         
  -1   4  18         13.02         10.08         0.99 o                         
   0   4  18        639.60        649.62         9.58 o                         
   1   4  18         32.49         54.33         1.67 o                         
   2   4  18        430.99        452.66         7.77 o                         
   3   4  18         84.56         75.95         1.99 o                         
   4   4  18         61.03         73.78         1.93 o                         
   5   4  18        282.96        328.65         6.11 o                         
   6   4  18        101.50         92.48         2.60 o                         
   7   4  18          8.95          5.65         0.76 o                         
  -8   5  18        234.01        238.32         7.72 o                         
  -7   5  18        180.25        164.43         6.52 o                         
  -6   5  18        144.18        143.15         6.78 o                         
  -5   5  18          1.69          1.79         0.90 o                         
  -4   5  18        189.19        205.85         6.13 o                         
  -3   5  18          4.09          3.01         1.05 o                         
  -2   5  18         37.89         28.54         1.75 o                         
  -1   5  18        116.76        120.28         3.13 o                         
   0   5  18          0.01          1.14         0.92 o                         
   1   5  18         45.68         42.63         1.74 o                         
   2   5  18          4.56          6.38         0.93 o                         
   3   5  18         19.08         21.26         1.17 o                         
   4   5  18        124.89        142.62         4.32 o                         
   5   5  18          4.05          5.47         0.88 o                         
   6   5  18        338.36        393.89        10.47 o                         
   7   5  18         28.26         20.15         1.29 o                         
  -7   6  18        680.74        627.21        22.35 o                         
  -6   6  18        186.83        204.55         6.64 o                         
  -5   6  18          0.14          1.01         0.72 o                         
  -4   6  18         57.95         63.39         2.31 o                         
  -3   6  18          1.29          3.25         0.90 o                         
  -2   6  18        254.55        245.55         7.56 o                         
  -1   6  18         75.50         65.58         2.76 o                         
   0   6  18        939.19       1005.55        18.17 o                         
   1   6  18        215.68        201.89         5.34 o                         
   2   6  18        346.40        354.44         6.41 o                         
   3   6  18        210.95        224.66         5.74 o                         
   4   6  18        778.44        825.01        16.99 o                         
   5   6  18        207.41        197.84         5.71 o                         
   6   6  18        370.20        366.27        10.80 o                         
  -6   7  18          3.54          3.82         0.75 o                         
  -5   7  18        185.80        180.29         5.19 o                         
  -4   7  18          6.59         11.64         1.91 o                         
  -3   7  18        113.73         98.48         3.75 o                         
  -2   7  18         33.30         37.06         2.74 o                         
  -1   7  18         41.46         48.53         2.21 o                         
   0   7  18         49.40         39.66         1.62 o                         
   1   7  18         17.15         19.46         1.02 o                         
   2   7  18          2.56          3.17         0.76 o                         
   3   7  18         50.03         42.98         1.66 o                         
   4   7  18        168.25        152.82         8.14 o                         
   5   7  18         10.26          7.80         0.76 o                         
  -5   8  18          5.17          5.61         1.14 o                         
  -4   8  18         28.24         30.62         1.99 o                         
  -3   8  18         24.46         20.89         1.26 o                         
  -2   8  18         51.32         43.09         1.67 o                         
  -1   8  18        125.19        116.90         3.78 o                         
   0   8  18         16.82         23.58         1.11 o                         
   1   8  18        105.34        114.57         3.84 o                         
   2   8  18        371.86        348.12         7.24 o                         
   3   8  18         84.19         91.46         5.01 o                         
  -1   9  18          5.41          2.07         0.81 o                         
   0   9  18        188.18        164.56         7.43 o                         
  -9   1  19          9.09         13.61         1.25 o                         
  -8   1  19         32.56         38.76         1.59 o                         
  -7   1  19         84.50         98.30         3.08 o                         
  -6   1  19        427.18        442.26         8.50 o                         
  -5   1  19        346.06        385.51         7.74 o                         
  -4   1  19        394.30        405.06         7.18 o                         
  -3   1  19        296.77        337.07         6.19 o                         
  -2   1  19         89.62         94.61         2.84 o                         
  -1   1  19          0.79          1.88         0.78 o                         
   0   1  19        106.85         95.74         4.52 o                         
   1   1  19        466.60        463.62         9.66 o                         
   2   1  19        397.09        460.90        10.27 o                         
   3   1  19        134.24        155.34         4.39 o                         
   4   1  19        571.81        604.85        15.63 o                         
   5   1  19        141.92        148.40         6.47 o                         
   6   1  19         17.95         18.56         1.89 o                         
   7   1  19          1.06          0.07         0.86 o                         
  -9   2  19         15.41         12.69         1.28 o                         
  -8   2  19         16.48         15.55         1.14 o                         
  -7   2  19         50.07         46.62         1.57 o                         
  -6   2  19         25.06         28.39         1.49 o                         
  -5   2  19        516.81        541.75         8.68 o                         
  -4   2  19        118.30        132.42         3.47 o                         
  -3   2  19        545.85        564.72        10.55 o                         
  -2   2  19        617.50        605.72        10.30 o                         
  -1   2  19         96.52        110.67         2.92 o                         
   0   2  19        107.66        116.80         2.80 o                         
   1   2  19          8.02          8.99         1.08 o                         
   2   2  19        172.68        202.85         4.16 o                         
   3   2  19        286.45        330.69         6.22 o                         
   4   2  19        127.30        138.89         3.79 o                         
   5   2  19        337.42        385.56         9.23 o                         
   6   2  19         18.76         22.74         2.67 o                         
   7   2  19        106.58        108.13         3.52 o                         
  -8   3  19         18.60         14.50         0.96 o                         
  -7   3  19          0.49          0.72         1.07 o                         
  -6   3  19        119.49        129.27         3.61 o                         
  -5   3  19          0.49          0.95         0.72 o                         
  -4   3  19        143.69        147.37         5.59 o                         
  -3   3  19          1.73          1.32         0.83 o                         
  -2   3  19        116.93        128.44         2.77 o                         
  -1   3  19        628.20        646.76        10.84 o                         
   0   3  19          1.17          1.21         0.85 o                         
   1   3  19        263.04        293.53         5.39 o                         
   2   3  19          1.03          2.31         0.81 o                         
   3   3  19         12.46         11.47         0.98 o                         
   4   3  19         10.38         13.45         1.51 o                         
   5   3  19         36.81         59.51         3.82 o                         
   6   3  19         63.90         74.17         3.38 o
[truncated: 18,388 more chars]
